# Supplementary material for: CIPHER: An end-to-end framework for designing optimized aggregated spatial transcriptomics experiments
Source: PLoS Comput Biol. 2026 Jun 4;22(6):e1014362. doi: 10.1371/journal.pcbi.1014362 (PMC13252831; doi:10.1371/journal.pcbi.1014362)
Supplement: S1 Table — (CSV) [file pcbi.1014362.s001.csv]

source	native	name	p_value	significant	description	term_size	query_size	intersection_size	effective_domain_size	precision	recall	query	parents	column_id
GO:CC	GO:0043083	synaptic cleft	0.0018709998972767324	True	"The narrow gap that separates the presynaptic and postsynaptic membranes, into which neurotransmitter is released." [GOC:jl, PMID:30784960]	28	58	3	20319	0.05172413793103448	0.10714285714285714	query_1	['GO:0005576']	0
GO:CC	GO:0034364	high-density lipoprotein particle	0.0018709998972767324	True	"A lipoprotein particle with a high density (typically 1.063-1.21 g/ml) and a diameter of 5-10 nm that contains APOAs and may contain APOCs and APOE; found in blood and carries lipids from body tissues to the liver as part of the reverse cholesterol transport process." [GOC:BHF, GOC:expert_pt, GOC:mah, GOC:pde, GOC:rl]	24	58	3	20319	0.05172413793103448	0.125	query_1	['GO:0034358']	0
GO:CC	GO:0036477	somatodendritic compartment	0.0018709998972767324	True	"The region of a neuron that includes the cell body (cell soma) and dendrite(s), but excludes the axon." [GOC:pad, GOC:PARL]	1097	58	12	20319	0.20689655172413793	0.010938924339106655	query_1	['GO:0110165']	0
GO:CC	GO:0042995	cell projection	0.0018709998972767324	True	"A prolongation or process extending from a cell, e.g. a flagellum or axon." [GOC:jl, PMID:16318917]	2452	58	19	20319	0.3275862068965517	0.007748776508972268	query_1	['GO:0110165']	0
GO:CC	GO:0043005	neuron projection	0.0018709998972767324	True	"A prolongation or process extending from a nerve cell, e.g. an axon or dendrite." [GOC:jl, PMID:3077060]	1496	58	14	20319	0.2413793103448276	0.009358288770053475	query_1	['GO:0120025']	0
GO:CC	GO:0043025	neuronal cell body	0.0018709998972767324	True	"The portion of a neuron that includes the nucleus, but excludes cell projections such as axons and dendrites." [GOC:go_curators]	727	58	10	20319	0.1724137931034483	0.013755158184319119	query_1	['GO:0036477', 'GO:0044297']	0
GO:CC	GO:0030424	axon	0.0018709998972767324	True	"The long process of a neuron that conducts nerve impulses, usually away from the cell body to the terminals and varicosities, which are sites of storage and release of neurotransmitter." [GOC:nln, ISBN:0198506732]	778	58	10	20319	0.1724137931034483	0.012853470437017995	query_1	['GO:0043005']	0
GO:CC	GO:0120025	plasma membrane bounded cell projection	0.0018709998972767324	True	"A prolongation or process extending from a cell and that is bounded by plasma membrane, e.g. a cilium, lamellipodium, or axon." [GOC:krc]	2349	58	19	20319	0.3275862068965517	0.008088548318433376	query_1	['GO:0042995']	0
GO:CC	GO:0030054	cell junction	0.0018709998972767324	True	"A cellular component that forms a specialized region of connection between two or more cells, or between a cell and the extracellular matrix, or between two membrane-bound components of a cell, such as flagella." [GOC:aruk, GOC:bc, GOC:mah, ISBN:0198506732, PMID:26820516, PMID:28096264]	2334	58	18	20319	0.3103448275862069	0.007712082262210797	query_1	['GO:0110165']	0
GO:CC	GO:0044297	cell body	0.0022039687381570014	True	"The portion of a cell bearing surface projections such as axons, dendrites, cilia, or flagella that includes the nucleus, but excludes all cell projections." [GOC:go_curators]	812	58	10	20319	0.1724137931034483	0.012315270935960592	query_1	['GO:0110165']	0
GO:CC	GO:1990777	lipoprotein particle	0.0023134687163341274	True	"A spherical particle containing non-covalently associated proteins and lipids. Examples are plasma lipoprotein particles which transport lipids in the blood or lymph." [GOC:vesicles]	33	58	3	20319	0.05172413793103448	0.09090909090909091	query_1	['GO:0032994']	0
GO:CC	GO:0034358	plasma lipoprotein particle	0.0023134687163341274	True	"A spherical particle with a hydrophobic core of triglycerides and/or cholesterol esters, surrounded by an amphipathic monolayer of phospholipids, cholesterol and apolipoproteins. Plasma lipoprotein particles transport lipids, which are non-covalently associated with the particles, in the blood or lymph." [GOC:BHF, GOC:expert_pt, GOC:rl]	33	58	3	20319	0.05172413793103448	0.09090909090909091	query_1	['GO:0005615', 'GO:1990777']	0
GO:CC	GO:0032994	protein-lipid complex	0.0025513889991304684	True	"A macromolecular complex containing separate protein and lipid molecules. Separate in this context means not covalently bound to each other." [GOC:mah]	35	58	3	20319	0.05172413793103448	0.08571428571428572	query_1	['GO:0032991']	0
GO:CC	GO:0045202	synapse	0.006111770499096781	True	"The junction between an axon of one neuron and a dendrite of another neuron, a muscle fiber or a glial cell. As the axon approaches the synapse it enlarges into a specialized structure, the presynaptic terminal bouton, which contains mitochondria and synaptic vesicles. At the tip of the terminal bouton is the presynaptic membrane; facing it, and separated from it by a minute cleft (the synaptic …	1766	58	14	20319	0.2413793103448276	0.007927519818799546	query_1	['GO:0030054']	0
GO:CC	GO:0034362	low-density lipoprotein particle	0.011642889583541085	True	"A lipoprotein particle, rich in cholesterol esters and low in triglycerides that is typically composed of APOB100 and APOE and has a density of 1.02-1.06 g/ml and a diameter of between 20-25 nm. LDL particles are formed from VLDL particles (via IDL) by the loss of triglyceride and gain of cholesterol ester. They transport endogenous cholesterol (and to some extent triglycerides) from peripheral …	14	58	2	20319	0.034482758620689655	0.14285714285714285	query_1	['GO:0034358']	0
GO:BP	GO:0007611	learning or memory	0.014058446464690236	True	"The acquisition and processing of information and/or the storage and retrieval of this information over time." [GOC:jid, PMID:8938125]	325	58	7	20319	0.1206896551724138	0.021538461538461538	query_1	['GO:0007610', 'GO:0050890']	0
GO:BP	GO:0007610	behavior	0.014058446464690236	True	"The internally coordinated responses (actions or inactions) of animals (individuals or groups) to internal or external stimuli, via a mechanism that involves nervous system activity." [GOC:ems, GOC:jl, ISBN:0395448956, PMID:20160973]	769	58	10	20319	0.1724137931034483	0.013003901170351105	query_1	['GO:0032501']	0
GO:BP	GO:0030334	regulation of cell migration	0.014058446464690236	True	"Any process that modulates the frequency, rate or extent of cell migration." [GOC:go_curators]	949	58	11	20319	0.1896551724137931	0.011591148577449948	query_1	['GO:0016477', 'GO:2000145']	0
GO:BP	GO:0034367	protein-containing complex remodeling	0.014058446464690236	True	"The acquisition, loss, or modification of macromolecules within a complex, resulting in the alteration of an existing complex." [GOC:BHF, GOC:mah, GOC:mtg_mpo, GOC:rl]	27	58	3	20319	0.05172413793103448	0.1111111111111111	query_1	['GO:0043933']	0
GO:BP	GO:0034368	protein-lipid complex remodeling	0.014058446464690236	True	"The acquisition, loss or modification of a protein or lipid within a protein-lipid complex." [GOC:BHF, GOC:mah, GOC:rl]	24	58	3	20319	0.05172413793103448	0.125	query_1	['GO:0034367', 'GO:0071825']	0
GO:BP	GO:0034369	plasma lipoprotein particle remodeling	0.014058446464690236	True	"The acquisition, loss or modification of a protein or lipid within a plasma lipoprotein particle, including the hydrolysis of triglyceride by hepatic lipase, with the subsequent loss of free fatty acid, and the esterification of cholesterol by phosphatidylcholine-sterol O-acyltransferase (lecithin cholesterol acyltransferase; LCAT)." [GOC:BHF, GOC:expert_pt, GOC:mah, GOC:rl]	24	58	3	20319	0.05172413793103448	0.125	query_1	['GO:0034368', 'GO:0071827', 'GO:0097006']	0
GO:BP	GO:0048870	cell motility	0.014058446464690236	True	"Any process involved in the controlled self-propelled movement of a cell that results in translocation of the cell from one place to another." [GOC:dgh, GOC:dph, GOC:isa_complete, GOC:mlg]	1719	58	16	20319	0.27586206896551724	0.009307737056428156	query_1	['GO:0009987']	0
GO:BP	GO:0016477	cell migration	0.014058446464690236	True	"The controlled self-propelled movement of a cell from one site to a destination guided by molecular cues." [GOC:cjm, GOC:dph, GOC:ems, GOC:pf, Wikipedia:Cell_migration]	1491	58	14	20319	0.2413793103448276	0.009389671361502348	query_1	['GO:0048870']	0
GO:BP	GO:0050890	cognition	0.014267141237596566	True	"The operation of the mind by which an organism becomes aware of objects of thought or perception; it includes the mental activities associated with thinking, learning, and memory." [ISBN:0721619908]	363	58	7	20319	0.1206896551724138	0.01928374655647383	query_1	['GO:0050877']	0
GO:BP	GO:2000145	regulation of cell motility	0.018271533221856016	True	"Any process that modulates the frequency, rate or extent of cell motility." [GOC:mah]	1002	58	11	20319	0.1896551724137931	0.010978043912175649	query_1	['GO:0040012', 'GO:0048870', 'GO:0050794']	0
GO:BP	GO:0071827	plasma lipoprotein particle organization	0.019981502982226416	True	"A protein-lipid complex subunit organization process that results in the formation, disassembly, or alteration of a plasma lipoprotein particle. A plasma lipoprotein particle is a spherical particle with a hydrophobic core of triglycerides and/or cholesterol esters, surrounded by an amphipathic monolayer of phospholipids, cholesterol and apolipoproteins." [GOC:BHF, GOC:mah]	39	58	3	20319	0.05172413793103448	0.07692307692307693	query_1	['GO:0032501', 'GO:0071825']	0
GO:BP	GO:0007154	cell communication	0.019981502982226416	True	"Any process that mediates interactions between a cell and its surroundings. Encompasses interactions such as signaling or attachment between one cell and another cell, between a cell and an extracellular matrix, or between a cell and any other aspect of its environment." [GOC:mah]	5787	58	30	20319	0.5172413793103449	0.005184033177812338	query_1	['GO:0009987']	0
GO:BP	GO:0032501	multicellular organismal process	0.019981502982226416	True	"Any biological process, occurring at the level of a multicellular organism, pertinent to its function." [GOC:curators, GOC:dph, GOC:isa_complete, GOC:tb]	6743	58	33	20319	0.5689655172413793	0.004893964110929853	query_1	['GO:0008150']	0
GO:BP	GO:0040011	locomotion	0.019981502982226416	True	"Self-propelled movement of a cell or organism from one location to another." [GOC:dgh]	1220	58	12	20319	0.20689655172413793	0.009836065573770493	query_1	['GO:0008150']	0
GO:BP	GO:0040012	regulation of locomotion	0.019981502982226416	True	"Any process that modulates the frequency, rate or extent of locomotion of a cell or organism." [GOC:ems]	1049	58	11	20319	0.1896551724137931	0.010486177311725452	query_1	['GO:0040011', 'GO:0050789']	0
GO:BP	GO:0048666	neuron development	0.019981502982226416	True	"The process whose specific outcome is the progression of a neuron over time, from initial commitment of the cell to a specific fate, to the fully functional differentiated cell." [GOC:dph]	1257	58	12	20319	0.20689655172413793	0.00954653937947494	query_1	['GO:0030182', 'GO:0048468']	0
GO:CC	GO:0030425	dendrite	0.023343048761935943	True	"A neuron projection that has a short, tapering, morphology. Dendrites receive and integrate signals from other neurons or from sensory stimuli, and conduct nerve impulses towards the axon or the cell body. In most neurons, the impulse is conveyed from dendrites to axon via the cell body, but in some types of unipolar neuron, the impulse does not travel via the cell body." [GOC:aruk, GOC:bc, GOC:…	787	58	8	20319	0.13793103448275862	0.010165184243964422	query_1	['GO:0043005', 'GO:0097447']	0
GO:CC	GO:0097447	dendritic tree	0.023343048761935943	True	"The entire complement of dendrites for a neuron, consisting of each primary dendrite and all its branches." [GOC:aruk, GOC:bc, NIF_Subcellular:sao172297168]	789	58	8	20319	0.13793103448275862	0.010139416983523447	query_1	['GO:0036477', 'GO:0043005']	0
GO:CC	GO:0042383	sarcolemma	0.023343048761935943	True	"The outer membrane of a muscle cell, consisting of the plasma membrane, a covering basement membrane (about 100 nm thick and sometimes common to more than one fiber), and the associated loose network of collagen fibers." [ISBN:0198506732]	176	58	4	20319	0.06896551724137931	0.022727272727272728	query_1	['GO:0005886']	0
GO:BP	GO:0071825	protein-lipid complex organization	0.025190284373571282	True	"Any process in which macromolecules aggregate, disaggregate, or are modified, resulting in the formation, disassembly, or alteration of a protein-lipid complex." [GOC:mah]	43	58	3	20319	0.05172413793103448	0.06976744186046512	query_1	['GO:0043933']	0
GO:CC	GO:0034360	chylomicron remnant	0.02913939334285428	True	"A lipoprotein particle that is derived from a mature chylomicron particle by the removal of triglycerides from the chylomicron core by lipoprotein lipase and the subsequent loss of surface components. It characteristically contains apolipoprotein E (APOE) and is cleared from the blood by the liver." [GOC:BHF, GOC:expert_pt, GOC:mah, GOC:rl]	1	58	1	20319	0.017241379310344827	1.0	query_1	['GO:0042627']	0
GO:CC	GO:0031594	neuromuscular junction	0.02913939334285428	True	"The junction between the axon of a motor neuron and a muscle fiber. In response to the arrival of action potentials, the presynaptic button releases molecules of neurotransmitters into the synaptic cleft. These diffuse across the cleft and transmit the signal to the postsynaptic membrane of the muscle fiber, leading to a change in post-synaptic potential." [GOC:nln]	99	58	3	20319	0.05172413793103448	0.030303030303030304	query_1	['GO:0045202']	0
GO:CC	GO:0015629	actin cytoskeleton	0.02913939334285428	True	"The part of the cytoskeleton (the internal framework of a cell) composed of actin and associated proteins. Includes actin cytoskeleton-associated complexes." [GOC:jl, ISBN:0395825172, ISBN:0815316194]	489	58	6	20319	0.10344827586206896	0.012269938650306749	query_1	['GO:0005856']	0
GO:CC	GO:0150057	amylin receptor complex 2	0.02913939334285428	True	"A G protein-coupled receptor complex that serves as a receptor for amylin polypeptide (AMY) and consists of a calcitonin receptor (CTR/CALCR) and a receptor activity-modifying protein (RAMP) 2. Amylin receptor complex 2 (AMY2) also serves as a receptor for adrenomedullin (AM/ADM)." [GOC:aruk, GOC:bc, PMID:22500019]	1	58	1	20319	0.017241379310344827	1.0	query_1	['GO:1903440']	0
GO:CC	GO:0071944	cell periphery	0.02913939334285428	True	"The broad region around and including the plasma membrane of a cell, encompassing the cell cortex (inside the cell), the plasma membrane, and any external encapsulating structures." [GOC:pdt]	5441	58	26	20319	0.4482758620689655	0.004778533357838633	query_1	['GO:0110165']	0
GO:CC	GO:0150056	amylin receptor complex 1	0.02913939334285428	True	"A G protein-coupled receptor complex that serves as a receptor for amylin polypeptide (AMY) and consists of a calcitonin receptor (CTR/CALCR) and a receptor activity-modifying protein (RAMP) 1. Amylin receptor complex 1 (AMY1) also serves as a receptor for the calcitonin related peptide (CGRP) and adrenomedullin (AM/ADM)." [GOC:aruk, GOC:bc, PMID:22500019]	1	58	1	20319	0.017241379310344827	1.0	query_1	['GO:1903440']	0
GO:CC	GO:0005576	extracellular region	0.03128864311159509	True	"The space external to the outermost structure of a cell. For cells without external protective or external encapsulating structures this refers to space outside of the plasma membrane. This term covers the host cell environment outside an intracellular parasite." [GOC:go_curators]	2222	58	14	20319	0.2413793103448276	0.0063006300630063005	query_1	['GO:0110165']	0
GO:CC	GO:0005886	plasma membrane	0.03128864311159509	True	"The membrane surrounding a cell that separates the cell from its external environment. It consists of a phospholipid bilayer and associated proteins." [ISBN:0716731363]	4970	58	24	20319	0.41379310344827586	0.00482897384305835	query_1	['GO:0016020', 'GO:0071944']	0
GO:BP	GO:0023052	signaling	0.034968534432278875	True	"The entirety of a process in which information is transmitted within a biological system. This process begins with an active signal and ends when a cellular response has been triggered." [GOC:mtg_signal, GOC:mtg_signaling_feb11, GOC:signaling]	5756	58	29	20319	0.5	0.005038220986796386	query_1	['GO:0050789']	0
GO:BP	GO:0050789	regulation of biological process	0.034968534432278875	True	"Any process that modulates the frequency, rate or extent of a biological process. Biological processes are regulated by many means; examples include the control of gene expression, protein modification or interaction with a protein or substrate molecule." [GOC:ai, GOC:go_curators]	10523	58	43	20319	0.7413793103448276	0.004086287180461845	query_1	['GO:0008150', 'GO:0065007']	0
GO:BP	GO:0003016	respiratory system process	0.034968534432278875	True	"A process carried out by the organs or tissues of the respiratory system. The respiratory system is an organ system responsible for respiratory gaseous exchange." [GOC:dph, GOC:mtg_cardio, GOC:tb]	50	58	3	20319	0.05172413793103448	0.06	query_1	['GO:0003008', 'GO:0007585']	0
GO:BP	GO:0034374	low-density lipoprotein particle remodeling	0.03517256137705453	True	"The acquisition, loss or modification of a protein or lipid within a low-density lipoprotein particle, including the hydrolysis of triglyceride by hepatic lipase, with the subsequent loss of free fatty acid, and the transfer of cholesterol esters from LDL to a triglyceride-rich lipoprotein particle by cholesteryl ester transfer protein (CETP), with the simultaneous transfer of triglyceride to LD…	11	58	2	20319	0.034482758620689655	0.18181818181818182	query_1	['GO:0034369']	0
GO:BP	GO:0001936	regulation of endothelial cell proliferation	0.04387573673866275	True	"Any process that modulates the frequency, rate, or extent of endothelial cell proliferation." [GOC:add]	133	58	4	20319	0.06896551724137931	0.03007518796992481	query_1	['GO:0001935', 'GO:0050678']	0
GO:CC	GO:0150058	amylin receptor complex 3	0.04655763135976019	True	"A G protein-coupled receptor complex that serves as a receptor for amylin polypeptide (AMY) and consists of a calcitonin receptor (CTR/CALCR) and a receptor activity-modifying protein (RAMP) 3. Amylin receptor complex 3 (AMY3) also serves as a receptor for the amyloid-beta complex. Ligand binding to AMY3 results in increased cytosolic calcium ion levels and in activation on multiple intracellula…	2	58	1	20319	0.017241379310344827	0.5	query_1	['GO:1903440']	0
GO:CC	GO:1903440	amylin receptor complex	0.04655763135976019	True	"A protein complex which is capable of amylin receptor activity." [GO_REF:0000088, GOC:bhm, GOC:TermGenie, PMID:10871296, PMID:12037140, PMID:18687416]	2	58	1	20319	0.017241379310344827	0.5	query_1	['GO:1903439']	0
GO:CC	GO:0031232	extrinsic component of external side of plasma membrane	0.04655763135976019	True	"The component of a plasma membrane consisting of gene products and protein complexes that are loosely bound to its external surface, but not integrated into the hydrophobic region." [GOC:dos, GOC:mah]	2	58	1	20319	0.017241379310344827	0.5	query_1	['GO:0009897', 'GO:0019897']	0
GO:CC	GO:0044301	climbing fiber	0.04655763135976019	True	"The axon of inferior olive neuron that projects to the cerebellar cortex, largely via the inferior cerebellar peduncle. They range in diameter from 1-3 um and are myelinated until they enter the granule cell layer. They give off collaterals to the deep cerebellar nuclei. They synapse extensively with the dendrites of Purkinje cells in the molecular layer, where each fiber branches repeatedly to …	2	58	1	20319	0.017241379310344827	0.5	query_1	['GO:0030424']	0
GO:MF	GO:0046911	metal chelating activity	0.047649032294678	True	"The formation of bonds from two or more atoms within the same ligand to a metal atom in complexes in which the metal is part of a ring." [ISBN:0198506732, ISBN:0716731363]	1	58	1	20319	0.017241379310344827	1.0	query_1	['GO:0046872']	0
GO:MF	GO:0140340	cerebroside transfer activity	0.047649032294678	True	"Directly binding to a cerebroside and delivering it either to an acceptor molecule or to a specific location." [PMID:9132017]	1	58	1	20319	0.017241379310344827	1.0	query_1	['GO:0017089', 'GO:0120017']	0
GO:MF	GO:0005307	choline:sodium symporter activity	0.047649032294678	True	"Enables the transfer of a solute or solutes from one side of a membrane to the other according to the reaction: choline(out) + Na+(out) = choline(in) + Na+(in)." [TC:2.A.22.3.5]	1	58	1	20319	0.017241379310344827	1.0	query_1	['GO:0015220', 'GO:0015370']	0
GO:MF	GO:0140339	phosphatidylglycerol transfer activity	0.047649032294678	True	"Directly binding to phosphatidylglycerol and delivering it either to an acceptor molecule or to a specific location." [PMID:9132017]	1	58	1	20319	0.017241379310344827	1.0	query_1	['GO:0120014']	0
GO:MF	GO:0005319	lipid transporter activity	0.047649032294678	True	"Enables the directed movement of lipids into, out of or within a cell, or between cells." [GOC:ai]	157	58	4	20319	0.06896551724137931	0.025477707006369428	query_1	['GO:0005215']	0
GO:MF	GO:0140337	diacylglyceride transfer activity	0.047649032294678	True	"Directly binding to diacylglyceride and delivering it either to an acceptor molecule or to a specific location." [PMID:9132017]	1	58	1	20319	0.017241379310344827	1.0	query_1	['GO:0120013']	0
GO:MF	GO:0120020	cholesterol transfer activity	0.047649032294678	True	"Removes cholesterol from a membrane or a monolayer lipid particle, transports it through the aqueous phase while protected in a hydrophobic pocket, and brings it to an acceptor membrane or lipid particle." [GOC:krc, PMID:20823909, PMID:24220498, PMID:25797198]	22	58	2	20319	0.034482758620689655	0.09090909090909091	query_1	['GO:0120015']	0
GO:MF	GO:0120015	sterol transfer activity	0.047649032294678	True	"Removes a sterol from a membrane or a monolayer lipid particle, transports it through the aqueous phase while protected in a hydrophobic pocket, and brings it to an acceptor membrane or lipid particle." [GOC:krc, PMID:20823909, PMID:24220498, PMID:25797198]	23	58	2	20319	0.034482758620689655	0.08695652173913043	query_1	['GO:0120013']	0
GO:MF	GO:0005488	binding	0.047649032294678	True	"The selective, non-covalent, often stoichiometric, interaction of a molecule with one or more specific sites on another molecule." [GOC:ceb, GOC:mah, ISBN:0198506732]	13443	58	50	20319	0.8620689655172413	0.0037194078702670534	query_1	['GO:0003674']	0
GO:MF	GO:0005515	protein binding	0.047649032294678	True	"Binding to a protein." [GOC:go_curators]	9596	58	39	20319	0.6724137931034483	0.004064193413922467	query_1	['GO:0005488']	0
GO:MF	GO:0015125	bile acid transmembrane transporter activity	0.047649032294678	True	"Enables the transfer of bile acid from one side of a membrane to the other. Bile acids are any of a group of steroid carboxylic acids occurring in bile, where they are present as the sodium salts of their amides with glycine or taurine." [GOC:ai]	20	58	2	20319	0.034482758620689655	0.1	query_1	['GO:0008028', 'GO:0170055']	0
GO:MF	GO:0071814	protein-lipid complex binding	0.047649032294678	True	"Binding to a protein-lipid complex, any macromolecular complex that contains both protein and lipid molecules." [GOC:BHF, GOC:mah]	29	58	2	20319	0.034482758620689655	0.06896551724137931	query_1	['GO:0044877']	0
GO:MF	GO:0019199	transmembrane receptor protein kinase activity	0.047649032294678	True	"Combining with a signal and transmitting the signal from one side of the membrane to the other to initiate a change in cell activity by catalysis of the reaction: a protein + ATP = a phosphoprotein + ADP." [GOC:mah]	95	58	3	20319	0.05172413793103448	0.031578947368421054	query_1	['GO:0004672', 'GO:0004888']	0
GO:MF	GO:0032841	calcitonin binding	0.047649032294678	True	"Binding to calcitonin, a peptide hormone responsible for reducing serum calcium levels by inhibiting osteoclastic bone reabsorption and promoting renal calcium excretion. It is synthesized and released by the C cells of the thyroid." [GOC:ecd]	1	58	1	20319	0.017241379310344827	1.0	query_1	['GO:0097644']	0
GO:MF	GO:0036332	placental growth factor receptor activity	0.047649032294678	True	"Combining with placental growth factor (PlGF) receptor ligand and transmitting the signal across the plasma membrane to initiate a change in cell activity." [GOC:uh, PMID:12871269, PMID:7929268, Wikipedia:Placental_growth_factor]	1	58	1	20319	0.017241379310344827	1.0	query_1	['GO:0004714']	0
GO:MF	GO:0042562	hormone binding	0.047649032294678	True	"Binding to an hormone, a naturally occurring substance secreted by specialized cells that affect the metabolism or behavior of cells possessing functional receptors for the hormone. Hormones may be produced by the same, or different, cell as express the receptor." [GOC:jl]	92	58	3	20319	0.05172413793103448	0.03260869565217391	query_1	['GO:0005488']	0
GO:MF	GO:0071813	lipoprotein particle binding	0.047649032294678	True	"Binding to a lipoprotein particle. A lipoprotein particle, also known as a lipoprotein, is a clathrate complex consisting of a lipid enwrapped in a protein host without covalent binding in such a way that the complex has a hydrophilic outer surface consisting of all the protein and the polar ends of any phospholipids." [GOC:BHF, GOC:mah]	29	58	2	20319	0.034482758620689655	0.06896551724137931	query_1	['GO:0071814']	0
GO:MF	GO:0043169	cation binding	0.047649032294678	True	"Binding to a cation, a charged atom or group of atoms with a net positive charge." [GOC:jl]	4102	58	24	20319	0.41379310344827586	0.005850804485616773	query_1	['GO:0043167']	0
GO:MF	GO:0046872	metal ion binding	0.047649032294678	True	"Binding to a metal ion." [GOC:ai]	3998	58	22	20319	0.3793103448275862	0.005502751375687844	query_1	['GO:0043169']	0
GO:MF	GO:0004714	transmembrane receptor protein tyrosine kinase activity	0.047649032294678	True	"Combining with a signal and transmitting the signal from one side of the membrane to the other to initiate a change in cell activity by catalysis of the reaction: ATP + a protein-L-tyrosine = ADP + a protein-L-tyrosine phosphate." [EC:2.7.10.1, GOC:mah]	77	58	3	20319	0.05172413793103448	0.03896103896103896	query_1	['GO:0004713', 'GO:0019199']	0
GO:BP	GO:0034375	high-density lipoprotein particle remodeling	0.049992321460217	True	"The acquisition, loss or modification of a protein or lipid within a high-density lipoprotein particle, including the hydrolysis of triglyceride by hepatic lipase, with the subsequent loss of free fatty acid, and the transfer of cholesterol esters from LDL to a triglyceride-rich lipoprotein particle by cholesteryl ester transfer protein (CETP), with the simultaneous transfer of triglyceride to L…	14	58	2	20319	0.034482758620689655	0.14285714285714285	query_1	['GO:0034369']	0
GO:BP	GO:0035860	glial cell-derived neurotrophic factor receptor signaling pathway	0.049992321460217	True	"The series of molecular signals initiated by a ligand binding to a glial cell-derived neurotrophic factor receptor." [GOC:yaf, PMID:12953054, PMID:29245123]	15	58	2	20319	0.034482758620689655	0.13333333333333333	query_1	['GO:0007169']	0
GO:BP	GO:0097006	regulation of plasma lipoprotein particle levels	0.049992321460217	True	"Any process involved in the maintenance of internal levels of plasma lipoprotein particles within an organism." [GOC:BHF]	64	58	3	20319	0.05172413793103448	0.046875	query_1	['GO:0050789']	0
GO:BP	GO:0022603	regulation of anatomical structure morphogenesis	0.049992321460217	True	"Any process that modulates the frequency, rate or extent of anatomical structure morphogenesis." [GOC:mah]	867	58	9	20319	0.15517241379310345	0.010380622837370242	query_1	['GO:0009653', 'GO:0050793']	0
GO:BP	GO:0050678	regulation of epithelial cell proliferation	0.049992321460217	True	"Any process that modulates the frequency, rate or extent of epithelial cell proliferation." [GOC:ai]	388	58	6	20319	0.10344827586206896	0.015463917525773196	query_1	['GO:0042127', 'GO:0050673']	0
GO:BP	GO:0061564	axon development	0.049992321460217	True	"The progression of an axon over time. Covers axonogenesis (de novo generation of an axon) and axon regeneration (regrowth), as well as processes pertaining to the progression of the axon over time (fasciculation and defasciculation)." [GOC:dph, GOC:pg, GOC:pr]	532	58	7	20319	0.1206896551724138	0.013157894736842105	query_1	['GO:0031175']	0
GO:CC	GO:0030054	cell junction	1.5076136795818683e-11	True	"A cellular component that forms a specialized region of connection between two or more cells, or between a cell and the extracellular matrix, or between two membrane-bound components of a cell, such as flagella." [GOC:aruk, GOC:bc, GOC:mah, ISBN:0198506732, PMID:26820516, PMID:28096264]	2334	119	45	20319	0.37815126050420167	0.019280205655526992	query_1	['GO:0110165']	1
GO:CC	GO:0045202	synapse	1.5076136795818683e-11	True	"The junction between an axon of one neuron and a dendrite of another neuron, a muscle fiber or a glial cell. As the axon approaches the synapse it enlarges into a specialized structure, the presynaptic terminal bouton, which contains mitochondria and synaptic vesicles. At the tip of the terminal bouton is the presynaptic membrane; facing it, and separated from it by a minute cleft (the synaptic …	1766	119	39	20319	0.3277310924369748	0.022083805209513023	query_1	['GO:0030054']	1
GO:CC	GO:0097060	synaptic membrane	5.799846252315493e-10	True	"A specialized area of membrane on either the presynaptic or the postsynaptic side of a synapse, the junction between a nerve fiber of one neuron and another neuron or muscle fiber or glial cell." [GOC:BHF, PMID:20410104]	542	119	21	20319	0.17647058823529413	0.03874538745387454	query_1	['GO:0045202', 'GO:0098590']	1
GO:CC	GO:0043005	neuron projection	5.292817972400104e-09	True	"A prolongation or process extending from a nerve cell, e.g. an axon or dendrite." [GOC:jl, PMID:3077060]	1496	119	32	20319	0.2689075630252101	0.0213903743315508	query_1	['GO:0120025']	1
GO:BP	GO:0099537	trans-synaptic signaling	4.5720021051613184e-08	True	"Cell-cell signaling in either direction across the synaptic cleft." [GOC:dos]	763	119	23	20319	0.19327731092436976	0.03014416775884666	query_1	['GO:0099536']	1
GO:BP	GO:0099536	synaptic signaling	4.5720021051613184e-08	True	"Cell-cell signaling to, from or within a synapse." [GOC:dos]	803	119	24	20319	0.20168067226890757	0.029887920298879204	query_1	['GO:0007267']	1
GO:BP	GO:0007268	chemical synaptic transmission	4.5720021051613184e-08	True	"The vesicular release of classical neurotransmitter molecules from a presynapse, across a chemical synapse, the subsequent activation of neurotransmitter receptors at the postsynapse of a target cell (neuron, muscle, or secretory cell) and the effects of this activation on the postsynaptic membrane potential and ionic composition of the postsynaptic cytosol. This process encompasses both spontan…	755	119	23	20319	0.19327731092436976	0.030463576158940398	query_1	['GO:0098916']	1
GO:BP	GO:0098916	anterograde trans-synaptic signaling	4.5720021051613184e-08	True	"Cell-cell signaling from pre to post-synapse, across the synaptic cleft." [GOC:dos]	755	119	23	20319	0.19327731092436976	0.030463576158940398	query_1	['GO:0099537']	1
GO:CC	GO:0005886	plasma membrane	4.574866310353532e-08	True	"The membrane surrounding a cell that separates the cell from its external environment. It consists of a phospholipid bilayer and associated proteins." [ISBN:0716731363]	4970	119	60	20319	0.5042016806722689	0.012072434607645875	query_1	['GO:0016020', 'GO:0071944']	1
GO:CC	GO:0071944	cell periphery	5.634741327048411e-08	True	"The broad region around and including the plasma membrane of a cell, encompassing the cell cortex (inside the cell), the plasma membrane, and any external encapsulating structures." [GOC:pdt]	5441	119	63	20319	0.5294117647058824	0.011578753905532072	query_1	['GO:0110165']	1
GO:CC	GO:0098982	GABA-ergic synapse	6.494798614278754e-08	True	"A synapse that uses GABA as a neurotransmitter. These synapses are typically inhibitory." [GOC:dos]	153	119	11	20319	0.09243697478991597	0.0718954248366013	query_1	['GO:0045202']	1
GO:CC	GO:0030424	axon	1.590875110113788e-07	True	"The long process of a neuron that conducts nerve impulses, usually away from the cell body to the terminals and varicosities, which are sites of storage and release of neurotransmitter." [GOC:nln, ISBN:0198506732]	778	119	21	20319	0.17647058823529413	0.02699228791773779	query_1	['GO:0043005']	1
GO:CC	GO:0045211	postsynaptic membrane	2.0917027252557843e-07	True	"A specialized area of membrane facing the presynaptic membrane on the tip of the nerve ending and separated from it by a minute cleft (the synaptic cleft). Neurotransmitters cross the synaptic cleft and transmit the signal to the postsynaptic membrane." [ISBN:0198506732]	381	119	15	20319	0.12605042016806722	0.03937007874015748	query_1	['GO:0097060', 'GO:0098794']	1
GO:CC	GO:0016020	membrane	6.155370794789418e-07	True	"A lipid bilayer along with all the proteins and protein complexes embedded in it and attached to it." [GOC:dos, GOC:mah, ISBN:0815316194]	8357	119	79	20319	0.6638655462184874	0.009453153045351203	query_1	['GO:0110165']	1
GO:CC	GO:0098978	glutamatergic synapse	7.839197584391349e-07	True	"A synapse that uses glutamate as a neurotransmitter." [GOC:dos]	792	119	20	20319	0.16806722689075632	0.025252525252525252	query_1	['GO:0045202']	1
GO:CC	GO:0098793	presynapse	7.839197584391349e-07	True	"The part of a synapse that is part of the presynaptic cell." [GOC:dos]	792	119	20	20319	0.16806722689075632	0.025252525252525252	query_1	['GO:0045202', 'GO:0110165']	1
GO:BP	GO:0050808	synapse organization	9.822635340885401e-07	True	"A process that is carried out at the cellular level which results in the assembly, arrangement of constituent parts, or disassembly of a synapse, the junction between a neuron and a target (neuron, muscle, or secretory cell)." [GOC:ai, GOC:pr]	622	119	19	20319	0.15966386554621848	0.03054662379421222	query_1	['GO:0034330']	1
GO:BP	GO:0048666	neuron development	9.822635340885401e-07	True	"The process whose specific outcome is the progression of a neuron over time, from initial commitment of the cell to a specific fate, to the fully functional differentiated cell." [GOC:dph]	1257	119	27	20319	0.226890756302521	0.021479713603818614	query_1	['GO:0030182', 'GO:0048468']	1
GO:BP	GO:0007610	behavior	9.822635340885401e-07	True	"The internally coordinated responses (actions or inactions) of animals (individuals or groups) to internal or external stimuli, via a mechanism that involves nervous system activity." [GOC:ems, GOC:jl, ISBN:0395448956, PMID:20160973]	769	119	21	20319	0.17647058823529413	0.027308192457737322	query_1	['GO:0032501']	1
GO:BP	GO:0007399	nervous system development	9.822635340885401e-07	True	"The process whose specific outcome is the progression of nervous tissue over time, from its formation to its mature state." [GOC:dgh]	2485	119	39	20319	0.3277310924369748	0.015694164989939637	query_1	['GO:0048731']	1
GO:BP	GO:0050804	modulation of chemical synaptic transmission	1.4083385479529863e-06	True	"Any process that modulates the frequency or amplitude of synaptic transmission, the process of communication from a neuron to a target (neuron, muscle, or secretory cell) across a synapse. Amplitude, in this case, refers to the change in postsynaptic membrane potential due to a single instance of synaptic transmission." [GOC:ai]	573	119	18	20319	0.15126050420168066	0.031413612565445025	query_1	['GO:0007268', 'GO:0099177']	1
GO:BP	GO:0099177	regulation of trans-synaptic signaling	1.4083385479529863e-06	True	"Any process that modulates the frequency, rate or extent of trans-synaptic signaling." [GOC:dos]	574	119	18	20319	0.15126050420168066	0.0313588850174216	query_1	['GO:0010646', 'GO:0023051', 'GO:0099537']	1
GO:BP	GO:0007267	cell-cell signaling	1.5995067713901957e-06	True	"Any process that mediates the transfer of information from one cell to another. This process includes signal transduction in the receiving cell and, where applicable, release of a ligand and any processes that actively facilitate its transport and presentation to the receiving cell. Examples include signaling via soluble ligands, via cell adhesion molecules and via gap junctions." [GOC:dos, GOC:…	1228	119	26	20319	0.2184873949579832	0.021172638436482084	query_1	['GO:0007154', 'GO:0023052']	1
GO:BP	GO:0048699	generation of neurons	1.67467328712286e-06	True	"The process in which nerve cells are generated. This includes the production of neuroblasts and their differentiation into neurons." [GOC:nln]	1615	119	30	20319	0.25210084033613445	0.018575851393188854	query_1	['GO:0022008']	1
GO:CC	GO:0036477	somatodendritic compartment	1.8101819577317525e-06	True	"The region of a neuron that includes the cell body (cell soma) and dendrite(s), but excludes the axon." [GOC:pad, GOC:PARL]	1097	119	23	20319	0.19327731092436976	0.020966271649954422	query_1	['GO:0110165']	1
GO:BP	GO:0030182	neuron differentiation	1.945546432291459e-06	True	"The process in which a relatively unspecialized cell acquires specialized features of a neuron." [GOC:mah]	1533	119	29	20319	0.24369747899159663	0.018917155903457272	query_1	['GO:0030154', 'GO:0048699']	1
GO:CC	GO:0042734	presynaptic membrane	5.1758247148045815e-06	True	"A specialized area of membrane of the axon terminal that faces the plasma membrane of the neuron or muscle fiber with which the axon terminal establishes a synaptic junction; many synaptic junctions exhibit structural presynaptic characteristics, such as conical, electron-dense internal protrusions, that distinguish it from the remainder of the axon plasma membrane." [GOC:jl, ISBN:0815316194]	250	119	11	20319	0.09243697478991597	0.044	query_1	['GO:0097060', 'GO:0098793']	1
GO:BP	GO:0007417	central nervous system development	7.624243007143352e-06	True	"The process whose specific outcome is the progression of the central nervous system over time, from its formation to the mature structure. The central nervous system is the core nervous system that serves an integrating and coordinating function. In vertebrates it consists of the brain and spinal cord. In those invertebrates with a central nervous system it typically consists of a brain, cerebra…	979	119	22	20319	0.18487394957983194	0.02247191011235955	query_1	['GO:0007399', 'GO:0048731']	1
GO:BP	GO:0022008	neurogenesis	9.594867591505533e-06	True	"Generation of cells within the nervous system." [GO_REF:0000021, GOC:cls, GOC:curators, GOC:dgh, GOC:dph, GOC:jid]	1867	119	31	20319	0.2605042016806723	0.016604177825388325	query_1	['GO:0007399', 'GO:0030154']	1
GO:BP	GO:0007409	axonogenesis	1.2383268806956237e-05	True	"De novo generation of a long process of a neuron, including the terminal branched region. Refers to the morphogenesis or creation of shape or form of the developing axon, which carries efferent (outgoing) action potentials from the cell body towards target cells." [GOC:dph, GOC:jid, GOC:pg, GOC:pr, ISBN:0198506732]	465	119	15	20319	0.12605042016806722	0.03225806451612903	query_1	['GO:0048667', 'GO:0048812', 'GO:0061564']	1
GO:BP	GO:0007155	cell adhesion	1.2767613216565306e-05	True	"The attachment of a cell, either to another cell or to an underlying substrate such as the extracellular matrix, via cell adhesion molecules." [GOC:hb, GOC:pf]	1391	119	26	20319	0.2184873949579832	0.018691588785046728	query_1	['GO:0009987']	1
GO:CC	GO:0098794	postsynapse	1.3056190982697747e-05	True	"The part of a synapse that is part of the post-synaptic cell." [GOC:dos]	957	119	20	20319	0.16806722689075632	0.02089864158829676	query_1	['GO:0045202', 'GO:0110165']	1
GO:BP	GO:0048667	cell morphogenesis involved in neuron differentiation	1.6049745840532003e-05	True	"The process in which the structures of a neuron are generated and organized. This process occurs while the initially relatively unspecialized cell is acquiring the specialized features of a neuron." [GOC:dph, GOC:tb]	625	119	17	20319	0.14285714285714285	0.0272	query_1	['GO:0000902', 'GO:0048666']	1
GO:BP	GO:0050805	negative regulation of synaptic transmission	1.6049745840532003e-05	True	"Any process that stops, prevents, or reduces the frequency, rate or extent of synaptic transmission, the process of communication from a neuron to a target (neuron, muscle, or secretory cell) across a synapse." [GOC:ai]	68	119	7	20319	0.058823529411764705	0.10294117647058823	query_1	['GO:0007268', 'GO:0010648', 'GO:0023057', 'GO:0050804']	1
GO:BP	GO:0034330	cell junction organization	1.832508454575149e-05	True	"A process that is carried out at the cellular level which results in the assembly, arrangement of constituent parts, or disassembly of a cell junction. A cell junction is a specialized region of connection between two cells or between a cell and the extracellular matrix." [GOC:dph, GOC:jl, GOC:mah]	876	119	20	20319	0.16806722689075632	0.0228310502283105	query_1	['GO:0016043']	1
GO:CC	GO:0043679	axon terminus	1.9121338599665825e-05	True	"Terminal inflated portion of the axon, containing the specialized apparatus necessary to release neurotransmitters. The axon terminus is considered to be the whole region of thickening and the terminal button is a specialized region of it." [GOC:dph, GOC:jl]	180	119	9	20319	0.07563025210084033	0.05	query_1	['GO:0044306', 'GO:0098793', 'GO:0150034']	1
GO:CC	GO:0120025	plasma membrane bounded cell projection	1.9121338599665825e-05	True	"A prolongation or process extending from a cell and that is bounded by plasma membrane, e.g. a cilium, lamellipodium, or axon." [GOC:krc]	2349	119	33	20319	0.2773109243697479	0.0140485312899106	query_1	['GO:0042995']	1
GO:CC	GO:0098590	plasma membrane region	2.7135170143095952e-05	True	"A membrane that is a (regional) part of the plasma membrane." [GOC:dos]	1405	119	24	20319	0.20168067226890757	0.01708185053380783	query_1	['GO:0005886', 'GO:0016020']	1
GO:CC	GO:0150034	distal axon	3.132184341339579e-05	True	"That part of an axon close to and including the growth cone or the axon terminus." [GOC:aruk, GOC:bc, PMID:17202468]	375	119	12	20319	0.10084033613445378	0.032	query_1	['GO:0030424', 'GO:0110165']	1
GO:CC	GO:0098839	postsynaptic density membrane	3.693798574077532e-05	True	"The membrane component of the postsynaptic density. This is the region of the postsynaptic membrane in which the population of neurotransmitter receptors involved in synaptic transmission are concentrated." [GOC:dos]	150	119	8	20319	0.06722689075630252	0.05333333333333334	query_1	['GO:0014069', 'GO:0099634']	1
GO:CC	GO:0042995	cell projection	3.693798574077532e-05	True	"A prolongation or process extending from a cell, e.g. a flagellum or axon." [GOC:jl, PMID:16318917]	2452	119	33	20319	0.2773109243697479	0.013458401305057096	query_1	['GO:0110165']	1
GO:CC	GO:0044306	neuron projection terminus	3.693798574077532e-05	True	"The specialized, terminal region of a neuron projection such as an axon or a dendrite." [GOC:jl]	201	119	9	20319	0.07563025210084033	0.04477611940298507	query_1	['GO:0043005', 'GO:0110165']	1
GO:CC	GO:0097447	dendritic tree	4.098977074466251e-05	True	"The entire complement of dendrites for a neuron, consisting of each primary dendrite and all its branches." [GOC:aruk, GOC:bc, NIF_Subcellular:sao172297168]	789	119	17	20319	0.14285714285714285	0.021546261089987327	query_1	['GO:0036477', 'GO:0043005']	1
GO:CC	GO:0030425	dendrite	4.098977074466251e-05	True	"A neuron projection that has a short, tapering, morphology. Dendrites receive and integrate signals from other neurons or from sensory stimuli, and conduct nerve impulses towards the axon or the cell body. In most neurons, the impulse is conveyed from dendrites to axon via the cell body, but in some types of unipolar neuron, the impulse does not travel via the cell body." [GOC:aruk, GOC:bc, GOC:…	787	119	17	20319	0.14285714285714285	0.021601016518424398	query_1	['GO:0043005', 'GO:0097447']	1
GO:BP	GO:0048812	neuron projection morphogenesis	4.776198258372378e-05	True	"The process in which the anatomical structures of a neuron projection are generated and organized. A neuron projection is any process extending from a neural cell, such as axons or dendrites." [GOC:mah]	681	119	17	20319	0.14285714285714285	0.024963289280469897	query_1	['GO:0031175', 'GO:0120039']	1
GO:CC	GO:0098984	neuron to neuron synapse	4.8970183980325075e-05	True	"A synapse in which pre and post-synaptic cells are neurons." [GOC:dos]	475	119	13	20319	0.1092436974789916	0.02736842105263158	query_1	['GO:0045202']	1
GO:BP	GO:0061564	axon development	5.038326162848863e-05	True	"The progression of an axon over time. Covers axonogenesis (de novo generation of an axon) and axon regeneration (regrowth), as well as processes pertaining to the progression of the axon over time (fasciculation and defasciculation)." [GOC:dph, GOC:pg, GOC:pr]	532	119	15	20319	0.12605042016806722	0.02819548872180451	query_1	['GO:0031175']	1
GO:BP	GO:0120039	plasma membrane bounded cell projection morphogenesis	5.898449654000868e-05	True	"The process in which the anatomical structures of a plasma membrane bounded cell projection are generated and organized." [GOC:krc]	696	119	17	20319	0.14285714285714285	0.02442528735632184	query_1	['GO:0048858']	1
GO:BP	GO:0048858	cell projection morphogenesis	6.363927542378701e-05	True	"The process in which the anatomical structures of a cell projection are generated and organized." [GO_REF:0000021]	702	119	17	20319	0.14285714285714285	0.024216524216524215	query_1	['GO:0000902', 'GO:0009653', 'GO:0030030']	1
GO:BP	GO:0030534	adult behavior	7.075330893256431e-05	True	"Behavior in a fully developed and mature organism." [GOC:mah, ISBN:0877797099]	173	119	9	20319	0.07563025210084033	0.05202312138728324	query_1	['GO:0007610']	1
GO:BP	GO:0007411	axon guidance	9.151873417750834e-05	True	"The chemotaxis process that directs the migration of an axon growth cone to a specific target site in response to a combination of attractive and repulsive cues." [ISBN:0878932437]	232	119	10	20319	0.08403361344537816	0.04310344827586207	query_1	['GO:0007409', 'GO:0097485']	1
GO:BP	GO:0097485	neuron projection guidance	9.163183331409949e-05	True	"The process in which the migration of a neuron projection is directed to a specific target site in response to a combination of attractive and repulsive cues." [GOC:BHF, GOC:rl, PMID:22790009]	233	119	10	20319	0.08403361344537816	0.04291845493562232	query_1	['GO:0031175', 'GO:0048812']	1
GO:CC	GO:0032279	asymmetric synapse	0.00010143917451931048	True	"A type of synapse occurring between an axon and a dendritic spine or dendritic shaft. Asymmetric synapses, the most abundant synapse type in the central nervous system, involve axons that contain predominantly spherical vesicles and contain a thickened postsynaptic density. Most or all synapses of this type are excitatory." [GOC:dgh, GOC:ef]	434	119	12	20319	0.10084033613445378	0.027649769585253458	query_1	['GO:0098984']	1
GO:BP	GO:0000902	cell morphogenesis	0.0001418547435606443	True	"The developmental process in which the size or shape of a cell is generated and organized." [GOC:clt, GOC:dph, GOC:go_curators, GOC:tb]	1020	119	20	20319	0.16806722689075632	0.0196078431372549	query_1	['GO:0009653']	1
GO:CC	GO:0099634	postsynaptic specialization membrane	0.0001838854894442543	True	"The membrane component of the postsynaptic specialization. This is the region of the postsynaptic membrane in which the population of neurotransmitter receptors involved in synaptic transmission are concentrated." [GOC:dos]	192	119	8	20319	0.06722689075630252	0.041666666666666664	query_1	['GO:0045211', 'GO:0097060', 'GO:0099572']	1
GO:BP	GO:0050806	positive regulation of synaptic transmission	0.00019438610253144121	True	"Any process that activates or increases the frequency, rate or extent of synaptic transmission, the process of communication from a neuron to a target (neuron, muscle, or secretory cell) across a synapse." [GOC:ai]	199	119	9	20319	0.07563025210084033	0.04522613065326633	query_1	['GO:0007268', 'GO:0010647', 'GO:0023056', 'GO:0050804']	1
GO:BP	GO:0048731	system development	0.00019438610253144121	True	"The process whose specific outcome is the progression of an organismal system over time, from its formation to the mature structure. A system is a regularly interacting or interdependent group of organs or tissues that work together to carry out a given biological process." [GOC:dph, GOC:jid]	3972	119	45	20319	0.37815126050420167	0.011329305135951661	query_1	['GO:0007275', 'GO:0048856']	1
GO:CC	GO:0014069	postsynaptic density	0.00031841834317038745	True	"An electron dense network of proteins within and adjacent to the postsynaptic membrane of an asymmetric, neuron-neuron synapse. Its major components include neurotransmitter receptors and the proteins that spatially and functionally organize them such as anchoring and scaffolding molecules, signaling enzymes and cytoskeletal components." [GOC:BHF, GOC:dos, GOC:ef, GOC:jid, GOC:pr, GOC:sjp, PMID:…	413	119	11	20319	0.09243697478991597	0.026634382566585957	query_1	['GO:0032279', 'GO:0099572']	1
GO:BP	GO:0098742	cell-cell adhesion via plasma-membrane adhesion molecules	0.0003406806921512699	True	"The attachment of one cell to another cell via adhesion molecules that are at least partially embedded in the plasma membrane." [GOC:dos]	275	119	10	20319	0.08403361344537816	0.03636363636363636	query_1	['GO:0098609']	1
GO:BP	GO:0032228	regulation of synaptic transmission, GABAergic	0.0003406806921512699	True	"Any process that modulates the frequency, rate or extent of GABAergic synaptic transmission, the process of communication from a neuron to another neuron across a synapse using the neurotransmitter gamma-aminobutyric acid (GABA)." [GOC:mah]	43	119	5	20319	0.04201680672268908	0.11627906976744186	query_1	['GO:0050804', 'GO:0051932']	1
GO:BP	GO:0035249	synaptic transmission, glutamatergic	0.00039490166090606763	True	"The vesicular release of glutamate from a presynapse, across a chemical synapse, the subsequent activation of glutamate receptors at the postsynapse of a target cell (neuron, muscle, or secretory cell) and the effects of this activation on the postsynaptic membrane potential and ionic composition of the postsynaptic cytosol. This process encompasses both spontaneous and evoked release of neurotr…	118	119	7	20319	0.058823529411764705	0.059322033898305086	query_1	['GO:0007268']	1
GO:BP	GO:0031175	neuron projection development	0.0004226211113694195	True	"The process whose specific outcome is the progression of a neuron projection over time, from its formation to the mature structure. A neuron projection is any process extending from a neural cell, such as axons or dendrites (collectively called neurites)." [GOC:mah]	1111	119	20	20319	0.16806722689075632	0.018001800180018002	query_1	['GO:0048666', 'GO:0120036']	1
GO:BP	GO:0050767	regulation of neurogenesis	0.0005979712939568293	True	"Any process that modulates the frequency, rate or extent of neurogenesis, the generation of cells in the nervous system." [GOC:ai]	436	119	12	20319	0.10084033613445378	0.027522935779816515	query_1	['GO:0022008', 'GO:0051960', 'GO:0060284']	1
GO:CC	GO:0044297	cell body	0.0007820338785324543	True	"The portion of a cell bearing surface projections such as axons, dendrites, cilia, or flagella that includes the nucleus, but excludes all cell projections." [GOC:go_curators]	812	119	15	20319	0.12605042016806722	0.01847290640394089	query_1	['GO:0110165']	1
GO:CC	GO:0099572	postsynaptic specialization	0.0008298473124538517	True	"A network of proteins within and adjacent to the postsynaptic membrane. Its major components include neurotransmitter receptors and the proteins that spatially and functionally organize them such as anchoring and scaffolding molecules, signaling enzymes and cytoskeletal components." [PMID:22046028]	463	119	11	20319	0.09243697478991597	0.023758099352051837	query_1	['GO:0043226', 'GO:0098794']	1
GO:CC	GO:0043025	neuronal cell body	0.0008309609826254474	True	"The portion of a neuron that includes the nucleus, but excludes cell projections such as axons and dendrites." [GOC:go_curators]	727	119	14	20319	0.11764705882352941	0.01925722145804677	query_1	['GO:0036477', 'GO:0044297']	1
GO:BP	GO:0016198	axon choice point recognition	0.0009518696414666856	True	"The recognition of molecules at a choice point by an axon growth cone; at a choice point the growth cone determines the direction of its future growth." [PMID:10218152]	9	119	3	20319	0.025210084033613446	0.3333333333333333	query_1	['GO:0007411', 'GO:0008038']	1
GO:BP	GO:0051960	regulation of nervous system development	0.0009668043613410187	True	"Any process that modulates the frequency, rate or extent of nervous system development, the origin and formation of nervous tissue." [GOC:ai]	539	119	13	20319	0.1092436974789916	0.02411873840445269	query_1	['GO:0007399', 'GO:2000026']	1
GO:BP	GO:0021954	central nervous system neuron development	0.001206107837445036	True	"The process whose specific outcome is the progression of a neuron whose cell body is located in the central nervous system, from initial commitment of the cell to a neuronal fate, to the fully functional differentiated neuron." [GO_REF:0000021, GOC:cls, GOC:dgh, GOC:dph, GOC:jid]	96	119	6	20319	0.05042016806722689	0.0625	query_1	['GO:0021953', 'GO:0048666']	1
GO:BP	GO:0019226	transmission of nerve impulse	0.001568831175657071	True	"The neurological system process in which a signal is transmitted through the nervous system by a combination of action potential propagation and synaptic transmission." [GOC:curators, ISBN:0815316194]	101	119	6	20319	0.05042016806722689	0.0594059405940594	query_1	['GO:0007154', 'GO:0050877']	1
GO:BP	GO:0045720	negative regulation of integrin biosynthetic process	0.0018171476350961877	True	"Any process that stops, prevents, or reduces the frequency, rate or extent of the chemical reactions and pathways resulting in the formation of integrins." [GOC:go_curators]	2	119	2	20319	0.01680672268907563	1.0	query_1	['GO:0010558', 'GO:0045112', 'GO:0045113', 'GO:0051129']	1
GO:BP	GO:0099072	regulation of postsynaptic membrane neurotransmitter receptor levels	0.0019457333951069542	True	"Any process that regulates the the local concentration of neurotransmitter receptor at the postsynaptic membrane." [GOC:dos]	156	119	7	20319	0.058823529411764705	0.04487179487179487	query_1	['GO:0065008']	1
GO:BP	GO:0050877	nervous system process	0.0019457333951069542	True	"An organ system process carried out by any of the organs or tissues of the neurological system." [GOC:ai, GOC:mtg_cardio]	1253	119	20	20319	0.16806722689075632	0.01596169193934557	query_1	['GO:0003008']	1
GO:BP	GO:0051962	positive regulation of nervous system development	0.0025753868723563996	True	"Any process that activates, maintains or increases the frequency, rate or extent of nervous system development, the origin and formation of nervous tissue." [GOC:ai]	363	119	10	20319	0.08403361344537816	0.027548209366391185	query_1	['GO:0007399', 'GO:0051094', 'GO:0051240', 'GO:0051960']	1
GO:BP	GO:0048468	cell development	0.0025753868723563996	True	"The cellular developmental process in which a specific cell progresses from an immature to a mature state. Cell development start once cell commitment has taken place." [GOC:go_curators]	2948	119	34	20319	0.2857142857142857	0.011533242876526458	query_1	['GO:0030154', 'GO:0048856', 'GO:0048869']	1
GO:BP	GO:0051932	synaptic transmission, GABAergic	0.0025753868723563996	True	"The vesicular release of gamma-aminobutyric acid (GABA). from a presynapse, across a chemical synapse, the subsequent activation of GABA receptors at the postsynapse of a target cell (neuron, muscle, or secretory cell) and the effects of this activation on the postsynaptic membrane potential and ionic composition of the postsynaptic cytosol. This process encompasses both spontaneous and evoked r…	69	119	5	20319	0.04201680672268908	0.07246376811594203	query_1	['GO:0007268']	1
GO:BP	GO:0050890	cognition	0.0025753868723563996	True	"The operation of the mind by which an organism becomes aware of objects of thought or perception; it includes the mental activities associated with thinking, learning, and memory." [ISBN:0721619908]	363	119	10	20319	0.08403361344537816	0.027548209366391185	query_1	['GO:0050877']	1
GO:BP	GO:0048869	cellular developmental process	0.00278803695062621	True	"A biological process whose specific outcome is the progression of a cell over time from an initial condition to a later condition." [GOC:isa_complete]	4329	119	44	20319	0.3697478991596639	0.010164010164010164	query_1	['GO:0009987', 'GO:0032502']	1
GO:BP	GO:0030154	cell differentiation	0.00278803695062621	True	"The cellular developmental process in which a relatively unspecialized cell, e.g. embryonic or regenerative cell, acquires specialized structural and/or functional features that characterize a specific cell. Differentiation includes the processes involved in commitment of a cell to a specific fate and its subsequent development to the mature state." [ISBN:0198506732]	4328	119	44	20319	0.3697478991596639	0.010166358595194085	query_1	['GO:0048869']	1
GO:BP	GO:0032502	developmental process	0.00278803695062621	True	"A biological process whose specific outcome is the progression of an integrated living unit: an anatomical structure (which may be a subcellular structure, cell, tissue, or organ), or organism over time from an initial condition to a later condition." [GOC:isa_complete]	6249	119	57	20319	0.4789915966386555	0.009121459433509362	query_1	['GO:0008150']	1
GO:BP	GO:0050769	positive regulation of neurogenesis	0.0028088044613143993	True	"Any process that activates or increases the frequency, rate or extent of neurogenesis, the generation of cells within the nervous system." [GOC:ai]	298	119	9	20319	0.07563025210084033	0.030201342281879196	query_1	['GO:0010720', 'GO:0022008', 'GO:0050767', 'GO:0051962']	1
GO:BP	GO:0007420	brain development	0.002846643725416273	True	"The process whose specific outcome is the progression of the brain over time, from its formation to the mature structure. Brain development begins with patterning events in the neural tube and ends with the mature structure that is the center of thought and emotion. The brain is responsible for the coordination and control of bodily activities and the interpretation of information from the sense…	707	119	14	20319	0.11764705882352941	0.019801980198019802	query_1	['GO:0007417', 'GO:0048513', 'GO:0060322']	1
GO:CC	GO:0043235	receptor complex	0.002930141526246038	True	"Any protein complex that undergoes combination with a hormone, neurotransmitter, drug or intracellular messenger to initiate a change in cell function." [GOC:go_curators]	370	119	9	20319	0.07563025210084033	0.024324324324324326	query_1	['GO:0032991']	1
GO:BP	GO:0021884	forebrain neuron development	0.003226399065844069	True	"The process whose specific outcome is the progression of a neuron that resides in the forebrain, from its initial commitment to its fate, to the fully functional differentiated cell." [GO_REF:0000021, GOC:cls, GOC:dgh, GOC:dph, GOC:jid]	39	119	4	20319	0.03361344537815126	0.10256410256410256	query_1	['GO:0021879', 'GO:0021954']	1
GO:BP	GO:0051966	regulation of synaptic transmission, glutamatergic	0.004586130403887503	True	"Any process that modulates the frequency, rate or extent of glutamatergic synaptic transmission, the process of communication from a neuron to another neuron across a synapse using the neurotransmitter glutamate." [GOC:ai]	81	119	5	20319	0.04201680672268908	0.06172839506172839	query_1	['GO:0035249', 'GO:0050804']	1
GO:BP	GO:0007612	learning	0.0046518694975927095	True	"Any process in an organism in which a relatively long-lasting adaptive behavioral change occurs as the result of experience." [ISBN:0582227089, ISBN:0721662544]	187	119	7	20319	0.058823529411764705	0.0374331550802139	query_1	['GO:0007611']	1
GO:BP	GO:0007626	locomotory behavior	0.004849098489527934	True	"The specific movement from place to place of an organism in response to external or internal stimuli. Locomotion of a whole organism in a manner dependent upon some combination of that organism's internal state and external conditions." [GOC:dph]	254	119	8	20319	0.06722689075630252	0.031496062992125984	query_1	['GO:0007610']	1
GO:BP	GO:0007611	learning or memory	0.004849098489527934	True	"The acquisition and processing of information and/or the storage and retrieval of this information over time." [GOC:jid, PMID:8938125]	325	119	9	20319	0.07563025210084033	0.027692307692307693	query_1	['GO:0007610', 'GO:0050890']	1
GO:BP	GO:0060322	head development	0.0051619130000864315	True	"The biological process whose specific outcome is the progression of a head from an initial condition to its mature state. The head is the anterior-most division of the body." [GOC:dph]	756	119	14	20319	0.11764705882352941	0.018518518518518517	query_1	['GO:0048856']	1
GO:BP	GO:0048856	anatomical structure development	0.005293042854698542	True	"The biological process whose specific outcome is the progression of an anatomical structure from an initial condition to its mature state. This process begins with the formation of the structure and ends with the mature structure, whatever form that may be including its natural destruction. An anatomical structure is any biological entity that occupies space and is distinguished from its surroun…	5804	119	53	20319	0.44537815126050423	0.009131633356305995	query_1	['GO:0032502']	1
GO:BP	GO:0008038	neuron recognition	0.005388593183188508	True	"The process in which a neuronal cell in a multicellular organism interprets its surroundings." [GOC:go_curators]	46	119	4	20319	0.03361344537815126	0.08695652173913043	query_1	['GO:0008037', 'GO:0048666']	1
GO:BP	GO:0032501	multicellular organismal process	0.005388593183188508	True	"Any biological process, occurring at the level of a multicellular organism, pertinent to its function." [GOC:curators, GOC:dph, GOC:isa_complete, GOC:tb]	6743	119	59	20319	0.4957983193277311	0.008749814622571555	query_1	['GO:0008150']	1
GO:BP	GO:0007275	multicellular organism development	0.0057779469091281095	True	"The biological process whose specific outcome is the progression of a multicellular organism over time from an initial condition (e.g. a zygote or a young adult) to a later condition (e.g. a multicellular animal or an aged adult)." [GOC:dph, GOC:ems, GOC:isa_complete, GOC:tb]	4645	119	45	20319	0.37815126050420167	0.00968783638320775	query_1	['GO:0032501', 'GO:0048856']	1
GO:BP	GO:0031644	regulation of nervous system process	0.005838520519573813	True	"Any process that modulates the frequency, rate or extent of a neurophysiological process, an organ system process carried out by any of the organs or tissues of the nervous system." [GOC:dph, GOC:mah, GOC:tb]	139	119	6	20319	0.05042016806722689	0.04316546762589928	query_1	['GO:0044057', 'GO:0050877']	1
GO:CC	GO:0044326	dendritic spine neck	0.005987629902062102	True	"Part of the dendritic spine that connects the dendritic shaft to the head of the dendritic spine." [GOC:nln]	7	119	2	20319	0.01680672268907563	0.2857142857142857	query_1	['GO:0043197', 'GO:0110165']	1
GO:BP	GO:0046960	sensitization	0.006869428217846371	True	"An increased in a behavioral response to a repeated stimulus. For example, a shock to the tail of the marine snail Aplysia, to which the snail responds by withdrawing its gill, will result in increased gill withdrawal the next time the skin is touched." [ISBN:0582227089]	4	119	2	20319	0.01680672268907563	0.5	query_1	['GO:0046958']	1
GO:MF	GO:0005515	protein binding	0.0070848140765002775	True	"Binding to a protein." [GOC:go_curators]	9596	119	79	20319	0.6638655462184874	0.00823259691538141	query_1	['GO:0005488']	1
GO:CC	GO:0034703	cation channel complex	0.007416632085975099	True	"An ion channel complex through which cations pass." [GOC:mah]	190	119	6	20319	0.05042016806722689	0.031578947368421054	query_1	['GO:0034702']	1
GO:BP	GO:0007625	grooming behavior	0.008053249114016704	True	"The specific behavior of an organism relating to grooming, cleaning and brushing to remove dirt and parasites." [GOC:jl, GOC:pr]	21	119	3	20319	0.025210084033613446	0.14285714285714285	query_1	['GO:0007610']	1
GO:BP	GO:0007416	synapse assembly	0.008501878286823208	True	"The aggregation, arrangement and bonding together of a set of components to form a synapse. This process ends when the synapse is mature (functional)." [GOC:mah]	282	119	8	20319	0.06722689075630252	0.028368794326241134	query_1	['GO:0007399', 'GO:0034329', 'GO:0050808']	1
GO:BP	GO:0001662	behavioral fear response	0.008998277287019374	True	"An acute behavioral change resulting from a perceived external threat." [GOC:dph, PMID:9920659]	54	119	4	20319	0.03361344537815126	0.07407407407407407	query_1	['GO:0002209', 'GO:0042596']	1
GO:BP	GO:0008344	adult locomotory behavior	0.008998277287019374	True	"Locomotory behavior in a fully developed and mature organism." [GOC:ai]	98	119	5	20319	0.04201680672268908	0.05102040816326531	query_1	['GO:0007626', 'GO:0030534']	1
GO:BP	GO:0065008	regulation of biological quality	0.009097816637781916	True	"Any process that modulates a qualitative or quantitative trait of a biological quality. A biological quality is a measurable attribute of an organism or part of an organism, such as size, mass, shape, color, etc." [GOC:dph, GOC:isa_complete, GOC:mah, GOC:pr, GOC:vw]	2941	119	32	20319	0.2689075630252101	0.01088065283917035	query_1	['GO:0065007']	1
GO:BP	GO:0002209	behavioral defense response	0.009380404620323619	True	"A behavioral response seeking to protect an organism from an perceived external threat to that organism." [GO_REF:0000022, GOC:add]	55	119	4	20319	0.03361344537815126	0.07272727272727272	query_1	['GO:0006952', 'GO:0007610']	1
GO:CC	GO:0032584	growth cone membrane	0.009603978954512468	True	"The portion of the plasma membrane surrounding a growth cone." [GOC:mah]	9	119	2	20319	0.01680672268907563	0.2222222222222222	query_1	['GO:0005886', 'GO:0030426', 'GO:0110165']	1
GO:BP	GO:0010975	regulation of neuron projection development	0.009745347690214453	True	"Any process that modulates the rate, frequency or extent of neuron projection development. Neuron projection development is the process whose specific outcome is the progression of a neuron projection over time, from its formation to the mature structure. A neuron projection is any process extending from a neural cell, such as axons or dendrites (collectively called neurites)." [GOC:dph, GOC:tb]	537	119	11	20319	0.09243697478991597	0.020484171322160148	query_1	['GO:0031175', 'GO:0120035']	1
GO:BP	GO:0045113	regulation of integrin biosynthetic process	0.010120046311363904	True	"Any process that modulates the frequency, rate or extent of the chemical reactions and pathways resulting in the formation of integrins." [GOC:go_curators]	5	119	2	20319	0.01680672268907563	0.4	query_1	['GO:0010556', 'GO:0045112']	1
GO:BP	GO:0019228	neuronal action potential	0.010318361343199566	True	"An action potential that occurs in a neuron." [GOC:dph, GOC:isa_complete, GOC:tb]	57	119	4	20319	0.03361344537815126	0.07017543859649122	query_1	['GO:0001508', 'GO:0019226']	1
GO:BP	GO:0021953	central nervous system neuron differentiation	0.010392013663477377	True	"The process in which a relatively unspecialized cell acquires specialized features of a neuron whose cell body resides in the central nervous system." [GO_REF:0000021, GOC:cls, GOC:dgh, GOC:dph, GOC:jid]	224	119	7	20319	0.058823529411764705	0.03125	query_1	['GO:0007417', 'GO:0030182']	1
GO:BP	GO:0050803	regulation of synapse structure or activity	0.010588716098440382	True	"Any process that modulates the physical form or the activity of a synapse, the junction between a neuron and a target (neuron, muscle, or secretory cell)." [GOC:ai]	375	119	9	20319	0.07563025210084033	0.024	query_1	['GO:0065008']	1
GO:BP	GO:0050770	regulation of axonogenesis	0.0106616582473866	True	"Any process that modulates the frequency, rate or extent of axonogenesis, the generation of an axon, the long process of a neuron." [GOC:ai]	161	119	6	20319	0.05042016806722689	0.037267080745341616	query_1	['GO:0007409', 'GO:0010975', 'GO:0022603']	1
GO:CC	GO:0098797	plasma membrane protein complex	0.010841920036828871	True	"Any protein complex that is part of the plasma membrane." [GOC:dos]	545	119	10	20319	0.08403361344537816	0.01834862385321101	query_1	['GO:0005886', 'GO:0098796']	1
GO:BP	GO:0007156	homophilic cell adhesion via plasma membrane adhesion molecules	0.011236774941630386	True	"The attachment of a plasma membrane adhesion molecule in one cell to an identical molecule in an adjacent cell." [ISBN:0198506732]	163	119	6	20319	0.05042016806722689	0.03680981595092025	query_1	['GO:0098742']	1
GO:MF	GO:0030594	neurotransmitter receptor activity	0.0119854459159869	True	"Combining with a neurotransmitter and transmitting the signal to initiate a change in cell activity." [GOC:jl, GOC:signaling]	116	119	6	20319	0.05042016806722689	0.05172413793103448	query_1	['GO:0038023']	1
GO:BP	GO:0002028	regulation of sodium ion transport	0.01220223808240438	True	"Any process that modulates the frequency, rate or extent of the directed movement of sodium ions (Na+) into, out of or within a cell, or between cells, by means of some agent such as a transporter or pore." [GOC:dph]	61	119	4	20319	0.03361344537815126	0.06557377049180328	query_1	['GO:0006814', 'GO:0010959']	1
GO:BP	GO:0050789	regulation of biological process	0.01220223808240438	True	"Any process that modulates the frequency, rate or extent of a biological process. Biological processes are regulated by many means; examples include the control of gene expression, protein modification or interaction with a protein or substrate molecule." [GOC:ai, GOC:go_curators]	10523	119	80	20319	0.6722689075630253	0.007602394754347619	query_1	['GO:0008150', 'GO:0065007']	1
GO:BP	GO:0042596	fear response	0.01220223808240438	True	"The response of an organism to a perceived external threat." [GOC:go_curators]	61	119	4	20319	0.03361344537815126	0.06557377049180328	query_1	['GO:0033555']	1
GO:BP	GO:0014054	positive regulation of gamma-aminobutyric acid secretion	0.013093325402069728	True	"Any process that activates or increases the frequency, rate or extent of the regulated release of gamma-aminobutyric acid." [GOC:ef]	6	119	2	20319	0.01680672268907563	0.3333333333333333	query_1	['GO:0014051', 'GO:0014052', 'GO:0032892', 'GO:0051047', 'GO:0051957']	1
GO:BP	GO:0098957	anterograde axonal transport of mitochondrion	0.013093325402069728	True	"The directed movement of mitochondria along microtubules in axons away from the cell body and towards the presynapse." [GOC:dos]	6	119	2	20319	0.01680672268907563	0.3333333333333333	query_1	['GO:0008089', 'GO:0019896']	1
GO:BP	GO:0045112	integrin biosynthetic process	0.013093325402069728	True	"The chemical reactions and pathways resulting in the formation of integrins, a large family of transmembrane proteins that act as receptors for cell-adhesion molecules." [GOC:go_curators, ISBN:0198506732]	6	119	2	20319	0.01680672268907563	0.3333333333333333	query_1	['GO:0007009', 'GO:0009059']	1
GO:BP	GO:0042220	response to cocaine	0.015496663156333764	True	"Any process that results in a change in state or activity of a cell or an organism (in terms of movement, secretion, enzyme production, gene expression, etc.) as a result of a cocaine stimulus. Cocaine is a crystalline alkaloid obtained from the leaves of the coca plant." [GOC:ef, GOC:jl]	66	119	4	20319	0.03361344537815126	0.06060606060606061	query_1	['GO:0043279', 'GO:1901700']	1
GO:BP	GO:0033555	multicellular organismal response to stress	0.015496663156333764	True	"Any process that results in a change in state or activity of a multicellular organism (in terms of movement, secretion, enzyme production, gene expression, etc.) as a result of a stimulus indicating the organism is under stress. The stress is usually, but not necessarily, exogenous (e.g. temperature, humidity, ionizing radiation)." [GOC:mah]	116	119	5	20319	0.04201680672268908	0.04310344827586207	query_1	['GO:0006950', 'GO:0032501']	1
GO:BP	GO:0098609	cell-cell adhesion	0.016626410105758053	True	"The attachment of one cell to another cell via adhesion molecules." [GOC:dos]	885	119	14	20319	0.11764705882352941	0.015819209039548022	query_1	['GO:0007155']	1
GO:BP	GO:0009653	anatomical structure morphogenesis	0.016626410105758053	True	"The process in which anatomical structures are generated and organized. Morphogenesis pertains to the creation of form." [GOC:go_curators, ISBN:0521436125]	2683	119	29	20319	0.24369747899159663	0.01080879612374208	query_1	['GO:0032502', 'GO:0048856']	1
GO:BP	GO:0048813	dendrite morphogenesis	0.016626410105758053	True	"The process in which the anatomical structures of a dendrite are generated and organized." [GOC:aruk, GOC:bc, GOC:jl, ISBN:0198506732, PMID:22683681]	180	119	6	20319	0.05042016806722689	0.03333333333333333	query_1	['GO:0016358', 'GO:0048667', 'GO:0048812']	1
GO:BP	GO:0051957	positive regulation of amino acid transport	0.017011952699128852	True	"Any process that activates, maintains or increases the frequency, rate or extent of the directed movement of amino acids into, out of or within a cell, or between cells, by means of some agent such as a transporter or pore." [GOC:ai]	30	119	3	20319	0.025210084033613446	0.1	query_1	['GO:0006865', 'GO:0051954', 'GO:0051955']	1
GO:BP	GO:0051590	positive regulation of neurotransmitter transport	0.017011952699128852	True	"Any process that activates or increases the frequency, rate or extent of the directed movement of a neurotransmitter into, out of or within a cell, or between cells, by means of some agent such as a transporter or pore." [GOC:ai]	30	119	3	20319	0.025210084033613446	0.1	query_1	['GO:0006836', 'GO:0051050', 'GO:0051588']	1
GO:BP	GO:0008306	associative learning	0.01740280605654913	True	"Learning by associating a stimulus (the cause) with a particular outcome (the effect)." [ISBN:0582227089]	121	119	5	20319	0.04201680672268908	0.04132231404958678	query_1	['GO:0007612']	1
GO:BP	GO:0007187	G protein-coupled receptor signaling pathway, coupled to cyclic nucleotide second messenger	0.019894864735311903	True	"A G protein-coupled receptor signaling pathway in which the signal is transmitted via the activation or inhibition of a nucleotide cyclase activity and a subsequent change in the concentration of a cyclic nucleotide." [GOC:mah, GOC:signaling, ISBN:0815316194]	32	119	3	20319	0.025210084033613446	0.09375	query_1	['GO:0007186']	1
GO:BP	GO:0034329	cell junction assembly	0.019894864735311903	True	"A cellular process that results in the aggregation, arrangement and bonding together of a set of components to form a cell junction." [GOC:mah]	512	119	10	20319	0.08403361344537816	0.01953125	query_1	['GO:0022607', 'GO:0034330']	1
GO:BP	GO:0031346	positive regulation of cell projection organization	0.019894864735311903	True	"Any process that activates or increases the frequency, rate or extent of the process involved in the formation, arrangement of constituent parts, or disassembly of cell projections." [GOC:mah]	422	119	9	20319	0.07563025210084033	0.02132701421800948	query_1	['GO:0030030', 'GO:0031344', 'GO:0051130']	1
GO:BP	GO:0023052	signaling	0.02082244551899362	True	"The entirety of a process in which information is transmitted within a biological system. This process begins with an active signal and ends when a cellular response has been triggered." [GOC:mtg_signal, GOC:mtg_signaling_feb11, GOC:signaling]	5756	119	50	20319	0.42016806722689076	0.008686587908269632	query_1	['GO:0050789']	1
GO:BP	GO:0032229	negative regulation of synaptic transmission, GABAergic	0.02093498404263473	True	"Any process that stops, prevents, or reduces the frequency, rate or extent of GABAergic synaptic transmission, the process of communication from a neuron to another neuron across a synapse using the neurotransmitter gamma-aminobutyric acid (GABA)." [GOC:mah]	8	119	2	20319	0.01680672268907563	0.25	query_1	['GO:0032228', 'GO:0050805', 'GO:0051932']	1
GO:BP	GO:0060996	dendritic spine development	0.021020692039674438	True	"The process whose specific outcome is the progression of the dendritic spine over time, from its formation to the mature structure. A dendritic spine is a protrusion from a dendrite and a specialized subcellular compartment involved in synaptic transmission." [GOC:dph]	128	119	5	20319	0.04201680672268908	0.0390625	query_1	['GO:0016358', 'GO:0048856']	1
GO:BP	GO:0120036	plasma membrane bounded cell projection organization	0.021034324107080934	True	"A process that is carried out at the cellular level which results in the assembly, arrangement of constituent parts, or disassembly of a plasma membrane bounded prolongation or process extending from a cell, e.g. a cilium or axon." [GOC:krc]	1598	119	20	20319	0.16806722689075632	0.012515644555694618	query_1	['GO:0030030']	1
GO:CC	GO:0005912	adherens junction	0.021414866566643816	True	"A cell-cell junction composed of the epithelial cadherin-catenin complex. The epithelial cadherins, or E-cadherins, of each interacting cell extend through the plasma membrane into the extracellular space and bind to each other. The E-cadherins bind to catenins on the cytoplasmic side of the membrane, where the E-cadherin-catenin complex binds to cytoskeletal components and regulatory and signal…	164	119	5	20319	0.04201680672268908	0.03048780487804878	query_1	['GO:0005911']	1
GO:BP	GO:0120035	regulation of plasma membrane bounded cell projection organization	0.021592787704552786	True	"Any process that modulates the frequency, rate or extent of a process involved in the formation, arrangement of constituent parts, or disassembly of plasma membrane bounded cell projections." [GOC:krc]	714	119	12	20319	0.10084033613445378	0.01680672268907563	query_1	['GO:0031344', 'GO:0120036']	1
GO:CC	GO:0034702	monoatomic ion channel complex	0.021713578088347556	True	"A protein complex that spans a membrane and forms a water-filled channel across the phospholipid bilayer allowing selective monoatomic ion transport down its electrochemical gradient." [GOC:mah, ISBN:071673706X]	324	119	7	20319	0.058823529411764705	0.021604938271604937	query_1	['GO:1902495']	1
GO:CC	GO:0044327	dendritic spine head	0.021713578088347556	True	"Distal part of the dendritic spine, that carries the post-synaptic density." [GOC:BHF, GOC:nln, GOC:rl]	14	119	2	20319	0.01680672268907563	0.14285714285714285	query_1	['GO:0043197', 'GO:0110165']	1
GO:BP	GO:0030900	forebrain development	0.0220725694858336	True	"The process whose specific outcome is the progression of the forebrain over time, from its formation to the mature structure. The forebrain is the anterior of the three primary divisions of the developing chordate brain or the corresponding part of the adult brain (in vertebrates, includes especially the cerebral hemispheres, the thalamus, and the hypothalamus and especially in higher vertebrate…	433	119	9	20319	0.07563025210084033	0.020785219399538105	query_1	['GO:0007420', 'GO:0048856']	1
GO:BP	GO:0007154	cell communication	0.022289137059441876	True	"Any process that mediates interactions between a cell and its surroundings. Encompasses interactions such as signaling or attachment between one cell and another cell, between a cell and an extracellular matrix, or between a cell and any other aspect of its environment." [GOC:mah]	5787	119	50	20319	0.42016806722689076	0.008640055296353897	query_1	['GO:0009987']	1
GO:MF	GO:0098960	postsynaptic neurotransmitter receptor activity	0.022724318303380626	True	"Neurotransmitter receptor activity occurring in the postsynaptic membrane during synaptic transmission." [GOC:dos, GOC:signaling]	89	119	5	20319	0.04201680672268908	0.056179775280898875	query_1	['GO:0030594']	1
GO:BP	GO:0021879	forebrain neuron differentiation	0.02303345437637046	True	"The process in which a relatively unspecialized cell acquires specialized features of a neuron that will reside in the forebrain." [GO_REF:0000021, GOC:cls, GOC:dgh, GOC:dph, GOC:jid, PMID:16226447]	77	119	4	20319	0.03361344537815126	0.05194805194805195	query_1	['GO:0021872', 'GO:0021953']	1
GO:BP	GO:0007271	synaptic transmission, cholinergic	0.023424855267823494	True	"The vesicular release of acetylcholine from a presynapse, across a chemical synapse, the subsequent activation of dopamine receptors at the postsynapse of a target cell (neuron, muscle, or secretory cell) and the effects of this activation on the postsynaptic membrane potential and ionic composition of the postsynaptic cytosol. This process encompasses both spontaneous and evoked release of neur…	35	119	3	20319	0.025210084033613446	0.08571428571428572	query_1	['GO:0007268']	1
GO:BP	GO:0021761	limbic system development	0.024026313061352826	True	"The progression of the limbic system over time from its initial formation until its mature state. The limbic system is a collection of structures in the brain involved in emotion, motivation and emotional aspects of memory." [GO_REF:0000021, GOC:cls, GOC:dgh, GOC:dph, GOC:jid, ISBN:0878937420]	134	119	5	20319	0.04201680672268908	0.03731343283582089	query_1	['GO:0030900', 'GO:0048731']	1
GO:BP	GO:0031344	regulation of cell projection organization	0.024026313061352826	True	"Any process that modulates the frequency, rate or extent of a process involved in the formation, arrangement of constituent parts, or disassembly of cell projections." [GOC:mah]	728	119	12	20319	0.10084033613445378	0.016483516483516484	query_1	['GO:0030030', 'GO:0051128']	1
GO:BP	GO:0030030	cell projection organization	0.026276140946683086	True	"A process that is carried out at the cellular level which results in the assembly, arrangement of constituent parts, or disassembly of a prolongation or process extending from a cell, e.g. a flagellum or axon." [GOC:jl, GOC:mah, PMID:16318917]	1638	119	20	20319	0.16806722689075632	0.01221001221001221	query_1	['GO:0016043']	1
GO:CC	GO:0110165	cellular anatomical structure	0.029708390954142933	True	"A part of a cellular organism consisting of a material entity with granularity above the level of a protein complex but below that of an anatomical system. Note that cellular organisms exclude viruses." [GOC:kmv]	16799	119	109	20319	0.9159663865546218	0.006488481457229597	query_1	['GO:0005575']	1
GO:BP	GO:0050807	regulation of synapse organization	0.0299076968953113	True	"Any process that modulates the physical form of a synapse, the junction between a neuron and a target (neuron, muscle, or secretory cell)." [GOC:ai, GOC:dph, GOC:tb]	369	119	8	20319	0.06722689075630252	0.02168021680216802	query_1	['GO:0050803', 'GO:0050808', 'GO:0051128']	1
GO:BP	GO:0050794	regulation of cellular process	0.0299076968953113	True	"Any process that modulates the frequency, rate or extent of a cellular process, any of those that are carried out at the cellular level, but are not necessarily restricted to a single cell. For example, cell communication occurs among more than one cell, but occurs at the cellular level." [GOC:go_curators]	10150	119	76	20319	0.6386554621848739	0.00748768472906404	query_1	['GO:0009987', 'GO:0050789']	1
GO:BP	GO:0099560	synaptic membrane adhesion	0.030370395859944214	True	"The attachment of presynaptic membrane to postsynaptic membrane via adhesion molecules that are at least partially embedded in the plasma membrane." [GOC:dos]	39	119	3	20319	0.025210084033613446	0.07692307692307693	query_1	['GO:0050808', 'GO:0098742']	1
GO:CC	GO:0009986	cell surface	0.030556014200664106	True	"The external part of the cell wall and/or plasma membrane." [GOC:jl, GOC:mtg_sensu, GOC:sm]	969	119	13	20319	0.1092436974789916	0.013415892672858616	query_1	['GO:0110165']	1
GO:BP	GO:0021872	forebrain generation of neurons	0.030808233765685623	True	"The process in which nerve cells are generated in the forebrain. This includes the production of neuroblasts from and their differentiation into neurons." [GO_REF:0000021, GOC:cls, GOC:dgh, GOC:dph, GOC:jid]	85	119	4	20319	0.03361344537815126	0.047058823529411764	query_1	['GO:0030900', 'GO:0048699']	1
GO:BP	GO:0099170	postsynaptic modulation of chemical synaptic transmission	0.03180993102763212	True	"Any process, acting in the postsynapse that results in modulation of chemical synaptic transmission." [GOC:dos]	40	119	3	20319	0.025210084033613446	0.075	query_1	['GO:0050804']	1
GO:BP	GO:0051968	positive regulation of synaptic transmission, glutamatergic	0.03180993102763212	True	"Any process that activates, maintains or increases the frequency, rate or extent of glutamatergic synaptic transmission, the process of communication from a neuron to another neuron across a synapse using the neurotransmitter glutamate." [GOC:ai]	40	119	3	20319	0.025210084033613446	0.075	query_1	['GO:0035249', 'GO:0050806', 'GO:0051966']	1
GO:BP	GO:0065007	biological regulation	0.0332055128759807	True	"Any process that modulates a measurable attribute of any biological process, quality or function." [GOC:dph, GOC:isa_complete, GOC:mah, GOC:pr, GOC:vw]	10901	119	80	20319	0.6722689075630253	0.007338776259058802	query_1	['GO:0008150']	1
GO:BP	GO:0032879	regulation of localization	0.0332055128759807	True	"Any process that modulates the frequency, rate or extent of any process in which a cell, a substance, or a cellular entity is transported to, or maintained in, a specific location." [GOC:mah]	2056	119	23	20319	0.19327731092436976	0.011186770428015564	query_1	['GO:0050789', 'GO:0051179']	1
GO:BP	GO:0046958	nonassociative learning	0.03358204602531405	True	"A simple form of learning whereby the repeated presence of a stimulus leads to a change in the probability or strength of the response to that stimulus. There is no association of one type of stimulus with another, rather it is a generalized response to the environment." [ISBN:0582227089]	11	119	2	20319	0.01680672268907563	0.18181818181818182	query_1	['GO:0007612']	1
GO:BP	GO:0051971	positive regulation of transmission of nerve impulse	0.03358204602531405	True	"Any process that activates, maintains or increases the frequency, rate or extent of transmission of a nerve impulse, the sequential electrochemical polarization and depolarization that travels across the membrane of a neuron in response to stimulation." [GOC:ai]	11	119	2	20319	0.01680672268907563	0.18181818181818182	query_1	['GO:0010647', 'GO:0019226', 'GO:0031646', 'GO:0051969']	1
GO:BP	GO:0003008	system process	0.03590120590841862	True	"A multicellular organismal process carried out by any of the organs or tissues in an organ system. An organ system is a regularly interacting or interdependent group of organs or tissues that work together to carry out a biological objective." [GOC:mtg_cardio]	1946	119	22	20319	0.18487394957983194	0.011305241521068859	query_1	['GO:0032501']	1
GO:BP	GO:0016358	dendrite development	0.036371145827184585	True	"The process whose specific outcome is the progression of the dendrite over time, from its formation to the mature structure." [GOC:aruk, GOC:bc, GOC:jl, ISBN:0198506732, PMID:22683681]	301	119	7	20319	0.058823529411764705	0.023255813953488372	query_1	['GO:0031175', 'GO:0048856']	1
GO:BP	GO:0014052	regulation of gamma-aminobutyric acid secretion	0.03784100019787156	True	"Any process that modulates the frequency, rate or extent of the regulated release of gamma-aminobutyric acid." [GOC:ef]	12	119	2	20319	0.01680672268907563	0.16666666666666666	query_1	['GO:0014051', 'GO:0032890', 'GO:0051046', 'GO:0051955']	1
GO:BP	GO:0015870	acetylcholine transport	0.03784100019787156	True	"The directed movement of acetylcholine into, out of or within a cell, or between cells, by means of some agent such as a transporter or pore. Acetylcholine is an acetic acid ester of the organic base choline and functions as a neurotransmitter, released at the synapses of parasympathetic nerves and at neuromuscular junctions." [GOC:ai]	12	119	2	20319	0.01680672268907563	0.16666666666666666	query_1	['GO:0015695', 'GO:0071705', 'GO:1901374']	1
GO:BP	GO:0033689	negative regulation of osteoblast proliferation	0.03784100019787156	True	"Any process that stops, prevents or reduces the rate or extent of osteoblast proliferation." [GOC:mah]	12	119	2	20319	0.01680672268907563	0.16666666666666666	query_1	['GO:0008285', 'GO:0033687', 'GO:0033688']	1
GO:BP	GO:0048814	regulation of dendrite morphogenesis	0.03784100019787156	True	"Any process that modulates the frequency, rate or extent of dendrite morphogenesis." [GOC:ai]	92	119	4	20319	0.03361344537815126	0.043478260869565216	query_1	['GO:0022603', 'GO:0048813', 'GO:0050773']	1
GO:BP	GO:0021979	hypothalamus cell differentiation	0.03784100019787156	True	"The differentiation of cells that will contribute to the structure and function of the hypothalamus." [GO_REF:0000021, GOC:cls, GOC:dgh, GOC:dph, GOC:jid, GOC:mgi_curators]	12	119	2	20319	0.01680672268907563	0.16666666666666666	query_1	['GO:0021854', 'GO:0030154']	1
GO:BP	GO:0051240	positive regulation of multicellular organismal process	0.038233221091472605	True	"Any process that activates or increases the frequency, rate or extent of an organismal process, any of the processes pertinent to the function of an organism above the cellular level; includes the integrated processes of tissues and organs." [GOC:ai]	1713	119	20	20319	0.16806722689075632	0.011675423234092236	query_1	['GO:0032501', 'GO:0048518', 'GO:0051239']	1
GO:BP	GO:0010646	regulation of cell communication	0.038779579467791724	True	"Any process that modulates the frequency, rate or extent of cell communication. Cell communication is the process that mediates interactions between a cell and its surroundings. Encompasses interactions such as signaling or attachment between one cell and another cell, between a cell and an extracellular matrix, or between a cell and any other aspect of its environment." [GOC:dph, GOC:tb]	3313	119	32	20319	0.2689075630252101	0.009658919408391186	query_1	['GO:0007154', 'GO:0050794']	1
GO:BP	GO:0023051	regulation of signaling	0.038779579467791724	True	"Any process that modulates the frequency, rate or extent of a signaling process." [GOC:mtg_signal]	3312	119	32	20319	0.2689075630252101	0.00966183574879227	query_1	['GO:0023052', 'GO:0050789']	1
GO:BP	GO:0050919	negative chemotaxis	0.03909136762720895	True	"The directed movement of a motile cell or organism towards a lower concentration of a chemical." [GOC:ai, GOC:bf, GOC:isa_complete]	45	119	3	20319	0.025210084033613446	0.06666666666666667	query_1	['GO:0006935']	1
GO:BP	GO:0031646	positive regulation of nervous system process	0.03909136762720895	True	"Any process that activates or increases the frequency, rate or extent of a neurophysiological process." [GOC:dph, GOC:mah, GOC:tb]	45	119	3	20319	0.025210084033613446	0.06666666666666667	query_1	['GO:0031644', 'GO:0050877', 'GO:0051240']	1
GO:CC	GO:0106033	spine synapse	0.03932280131896255	True	"A type of synapse occurring between an axon and a dendritic spine." [PMID:15028757]	1	119	1	20319	0.008403361344537815	1.0	query_1	['GO:0032279']	1
GO:CC	GO:0098686	hippocampal mossy fiber to CA3 synapse	0.039507077213906075	True	"One of the giant synapses that form between the mossy fiber axons of dentate gyrus granule cells and the large complex spines of CA3 pyramidal cells. It consists of a giant bouton known as the mossy fiber expansion, synapsed to the complex, multiheaded spine (thorny excresence) of a CA3 pyramidal cell." [DOI:10.1002/1096-9861, PMID:13869693, PMID:23264762]	63	119	3	20319	0.025210084033613446	0.047619047619047616	query_1	['GO:0098984']	1
GO:BP	GO:0007157	heterophilic cell-cell adhesion via plasma membrane cell adhesion molecules	0.04131617773786268	True	"The attachment of an adhesion molecule in one cell to a nonidentical adhesion molecule in an adjacent cell." [ISBN:0198506732]	46	119	3	20319	0.025210084033613446	0.06521739130434782	query_1	['GO:0098742']	1
GO:BP	GO:0140059	dendrite arborization	0.04157151863062245	True	"The process in which the anatomical structures of a dendritic tree are generated and organized into dendritic branches." [GOC:aruk, GOC:bc, PMID:23270857]	13	119	2	20319	0.01680672268907563	0.15384615384615385	query_1	['GO:0048813', 'GO:0140058']	1
GO:BP	GO:0097061	dendritic spine organization	0.04157151863062245	True	"A process that is carried out at the cellular level which results in the assembly, arrangement of constituent parts, or disassembly of a dendritic spine. A dendritic spine is a specialized protrusion from a neuronal dendrite and is involved in synaptic transmission." [GOC:BHF, PMID:20410104]	97	119	4	20319	0.03361344537815126	0.041237113402061855	query_1	['GO:0099173', 'GO:0106027']	1
GO:BP	GO:1901374	acetate ester transport	0.04157151863062245	True	"The directed movement of an acetate ester into, out of or within a cell, or between cells, by means of some agent such as a transporter or pore." [GOC:TermGenie]	13	119	2	20319	0.01680672268907563	0.15384615384615385	query_1	['GO:0006810']	1
GO:MF	GO:0030165	PDZ domain binding	0.04190417165742529	True	"Binding to a PDZ domain of a protein, a domain found in diverse signaling proteins." [GOC:go_curators, Pfam:PF00595]	108	119	5	20319	0.04201680672268908	0.046296296296296294	query_1	['GO:0019904']	1
GO:BP	GO:0044057	regulation of system process	0.044110743553450835	True	"Any process that modulates the frequency, rate or extent of a system process, a multicellular organismal process carried out by any of the organs or tissues in an organ system." [GOC:jl]	598	119	10	20319	0.08403361344537816	0.016722408026755852	query_1	['GO:0003008', 'GO:0051239']	1
GO:BP	GO:0007617	mating behavior	0.04432754266473281	True	"The behavioral interactions between organisms for the purpose of mating, or sexual reproduction resulting in the formation of zygotes." [GOC:ai, GOC:dph]	48	119	3	20319	0.025210084033613446	0.0625	query_1	['GO:0019098']	1
GO:BP	GO:0095500	acetylcholine receptor signaling pathway	0.04432754266473281	True	"The series of molecular signals generated as a consequence of an acetylcholine receptor binding to one of its physiological ligands." [GOC:mah]	48	119	3	20319	0.025210084033613446	0.0625	query_1	['GO:0098926', 'GO:1905145']	1
GO:BP	GO:0006814	sodium ion transport	0.04432754266473281	True	"The directed movement of sodium ions (Na+) into, out of or within a cell, or between cells, by means of some agent such as a transporter or pore." [GOC:ai]	238	119	6	20319	0.05042016806722689	0.025210084033613446	query_1	['GO:0030001']	1
GO:CC	GO:0034704	calcium channel complex	0.04579560303033955	True	"An ion channel complex through which calcium ions pass." [GOC:mah]	67	119	3	20319	0.025210084033613446	0.04477611940298507	query_1	['GO:0034703']	1
GO:BP	GO:1905145	cellular response to acetylcholine	0.045923453304485856	True	"Any process that results in a change in state or activity of a cell (in terms of movement, secretion, enzyme production, gene expression, etc.) as a result of an acetylcholine stimulus." [GO_REF:0000071, GOC:TermGenie, PMID:21238497]	49	119	3	20319	0.025210084033613446	0.061224489795918366	query_1	['GO:1901699', 'GO:1901701', 'GO:1905144']	1
GO:BP	GO:0071526	semaphorin-plexin signaling pathway	0.045923453304485856	True	"The series of molecular signals generated as a consequence of a semaphorin receptor (composed of a plexin and a neurophilin) binding to a semaphorin ligand." [GOC:BHF, GOC:mah, GOC:vk, PMID:15239959]	49	119	3	20319	0.025210084033613446	0.061224489795918366	query_1	['GO:0007166']	1
GO:BP	GO:0090659	walking behavior	0.045923453304485856	True	"The behavior of an organism relating to the progression of that organism along the ground by the process of lifting and setting down each leg." [GOC:tb]	49	119	3	20319	0.025210084033613446	0.061224489795918366	query_1	['GO:0007626']	1
GO:BP	GO:0048167	regulation of synaptic plasticity	0.04674296104509217	True	"A process that modulates synaptic plasticity, the ability of synapses to change as circumstances require. They may alter function, such as increasing or decreasing their sensitivity, or they may increase or decrease in actual numbers." [GOC:dph, GOC:jid, GOC:tb, PMID:11891290]	242	119	6	20319	0.05042016806722689	0.024793388429752067	query_1	['GO:0050804', 'GO:0065008']	1
GO:BP	GO:0051954	positive regulation of amine transport	0.04727761141770634	True	"Any process that activates, maintains or increases the frequency, rate or extent of the directed movement of amines into, out of or within a cell, or between cells, by means of some agent such as a transporter or pore." [GOC:ai]	50	119	3	20319	0.025210084033613446	0.06	query_1	['GO:0015837', 'GO:0051050', 'GO:0051952']	1
GO:BP	GO:0010647	positive regulation of cell communication	0.04727761141770634	True	"Any process that increases the frequency, rate or extent of cell communication. Cell communication is the process that mediates interactions between a cell and its surroundings. Encompasses interactions such as signaling or attachment between one cell and another cell, between a cell and an extracellular matrix, or between a cell and any other aspect of its environment." [GOC:dph, GOC:tb]	1766	119	20	20319	0.16806722689075632	0.011325028312570781	query_1	['GO:0007154', 'GO:0010646', 'GO:0048522']	1
GO:BP	GO:0010720	positive regulation of cell development	0.04727761141770634	True	"Any process that increases the rate, frequency or extent of the progression of the cell over time, from its formation to the mature structure. Cell development does not include the steps involved in committing a cell to a specific fate." [GOC:BHF, GOC:dph, GOC:tb]	510	119	9	20319	0.07563025210084033	0.01764705882352941	query_1	['GO:0045597', 'GO:0048468', 'GO:0060284']	1
GO:BP	GO:0045597	positive regulation of cell differentiation	0.048711277706089726	True	"Any process that activates or increases the frequency, rate or extent of cell differentiation." [GOC:go_curators]	934	119	13	20319	0.1092436974789916	0.013918629550321198	query_1	['GO:0030154', 'GO:0045595', 'GO:0048522', 'GO:0051094']	1
GO:BP	GO:1903351	cellular response to dopamine	0.049325206064024164	True	"Any process that results in a change in state or activity of a cell (in terms of movement, secretion, enzyme production, gene expression, etc.) as a result of a dopamine stimulus." [GO_REF:0000071, GOC:mr, GOC:TermGenie, PMID:11118945]	51	119	3	20319	0.025210084033613446	0.058823529411764705	query_1	['GO:0071870', 'GO:1903350']	1
GO:BP	GO:0055074	calcium ion homeostasis	0.049392791791755486	True	"Any process involved in the maintenance of an internal steady state of calcium ions within an organism or cell." [GOC:ceb, GOC:jid, GOC:mah]	331	119	7	20319	0.058823529411764705	0.021148036253776436	query_1	['GO:0055080', 'GO:0098771']	1
GO:BP	GO:0045760	positive regulation of action potential	0.049392791791755486	True	"Any process that activates or increases the frequency, rate or extent of action potential creation, propagation or termination. This typically occurs via modulation of the activity or expression of voltage-gated ion channels." [GOC:go_curators]	15	119	2	20319	0.01680672268907563	0.13333333333333333	query_1	['GO:0001508', 'GO:0048518', 'GO:0098900']	1
GO:BP	GO:0031503	protein-containing complex localization	0.049392791791755486	True	"A localization process that acts on a protein complex; the complex is transported to, or maintained in, a specific location." [GOC:mah]	247	119	6	20319	0.05042016806722689	0.024291497975708502	query_1	['GO:0051179']	1
GO:CC	GO:0045202	synapse	1.9806850679657557e-15	True	"The junction between an axon of one neuron and a dendrite of another neuron, a muscle fiber or a glial cell. As the axon approaches the synapse it enlarges into a specialized structure, the presynaptic terminal bouton, which contains mitochondria and synaptic vesicles. At the tip of the terminal bouton is the presynaptic membrane; facing it, and separated from it by a minute cleft (the synaptic …	1766	147	50	20319	0.3401360544217687	0.028312570781426953	query_1	['GO:0030054']	2
GO:CC	GO:0030054	cell junction	8.775850507494719e-15	True	"A cellular component that forms a specialized region of connection between two or more cells, or between a cell and the extracellular matrix, or between two membrane-bound components of a cell, such as flagella." [GOC:aruk, GOC:bc, GOC:mah, ISBN:0198506732, PMID:26820516, PMID:28096264]	2334	147	56	20319	0.38095238095238093	0.023993144815766924	query_1	['GO:0110165']	2
GO:BP	GO:0048704	embryonic skeletal system morphogenesis	1.382231486359573e-08	True	"The process in which the anatomical structures of the skeleton are generated and organized during the embryonic phase." [GOC:dph, GOC:dsf, GOC:jid, GOC:tb, PMID:16049113]	96	147	12	20319	0.08163265306122448	0.125	query_1	['GO:0048562', 'GO:0048705', 'GO:0048706']	2
GO:CC	GO:0045211	postsynaptic membrane	3.008936702841678e-08	True	"A specialized area of membrane facing the presynaptic membrane on the tip of the nerve ending and separated from it by a minute cleft (the synaptic cleft). Neurotransmitters cross the synaptic cleft and transmit the signal to the postsynaptic membrane." [ISBN:0198506732]	381	147	18	20319	0.12244897959183673	0.047244094488188976	query_1	['GO:0097060', 'GO:0098794']	2
GO:CC	GO:0097060	synaptic membrane	3.008936702841678e-08	True	"A specialized area of membrane on either the presynaptic or the postsynaptic side of a synapse, the junction between a nerve fiber of one neuron and another neuron or muscle fiber or glial cell." [GOC:BHF, PMID:20410104]	542	147	21	20319	0.14285714285714285	0.03874538745387454	query_1	['GO:0045202', 'GO:0098590']	2
GO:CC	GO:0098794	postsynapse	3.2458754329775707e-07	True	"The part of a synapse that is part of the post-synaptic cell." [GOC:dos]	957	147	26	20319	0.17687074829931973	0.027168234064785787	query_1	['GO:0045202', 'GO:0110165']	2
GO:BP	GO:0048706	embryonic skeletal system development	3.6885850193547727e-07	True	"The process, occurring during the embryonic phase, whose specific outcome is the progression of the skeleton over time, from its formation to the mature structure." [GOC:dph, GOC:dsf, GOC:jid, GOC:tb, PMID:16049113]	134	147	12	20319	0.08163265306122448	0.08955223880597014	query_1	['GO:0001501', 'GO:0043009']	2
GO:BP	GO:0009952	anterior/posterior pattern specification	5.391636982671034e-07	True	"The regionalization process in which specific areas of cell differentiation are determined along the anterior-posterior axis. The anterior-posterior axis is defined by a line that runs from the head or mouth of an organism to the tail or opposite end of the organism." [GOC:dph, GOC:go_curators, GOC:isa_complete, GOC:tb]	217	147	14	20319	0.09523809523809523	0.06451612903225806	query_1	['GO:0003002']	2
GO:BP	GO:0048562	embryonic organ morphogenesis	5.391636982671034e-07	True	"Morphogenesis, during the embryonic phase, of a tissue or tissues that work together to perform a specific function or functions. Morphogenesis is the process in which anatomical structures are generated and organized. Organs are commonly observed as visibly distinct structures, but may also exist as loosely associated clusters of cells that work together to perform a specific function or functi…	310	147	16	20319	0.10884353741496598	0.05161290322580645	query_1	['GO:0009887', 'GO:0048568', 'GO:0048598']	2
GO:BP	GO:0007267	cell-cell signaling	5.391636982671034e-07	True	"Any process that mediates the transfer of information from one cell to another. This process includes signal transduction in the receiving cell and, where applicable, release of a ligand and any processes that actively facilitate its transport and presentation to the receiving cell. Examples include signaling via soluble ligands, via cell adhesion molecules and via gap junctions." [GOC:dos, GOC:…	1228	147	31	20319	0.2108843537414966	0.025244299674267102	query_1	['GO:0007154', 'GO:0023052']	2
GO:CC	GO:0099634	postsynaptic specialization membrane	8.364557428798776e-07	True	"The membrane component of the postsynaptic specialization. This is the region of the postsynaptic membrane in which the population of neurotransmitter receptors involved in synaptic transmission are concentrated." [GOC:dos]	192	147	12	20319	0.08163265306122448	0.0625	query_1	['GO:0045211', 'GO:0097060', 'GO:0099572']	2
GO:BP	GO:0021615	glossopharyngeal nerve morphogenesis	1.2508992501667835e-06	True	"The process in which the anatomical structure of the glossopharyngeal nerve is generated and organized. Various sensory and motor branches of the glossopharyngeal nerve supply nerve connections to the pharynx and back of the tongue. The branchial motor component contains motor fibers that innervate muscles that elevate the pharynx and larynx, and the tympanic branch supplies parasympathetic fibe…	4	147	4	20319	0.027210884353741496	1.0	query_1	['GO:0021563', 'GO:0021602']	2
GO:CC	GO:0098984	neuron to neuron synapse	2.4564489165396895e-06	True	"A synapse in which pre and post-synaptic cells are neurons." [GOC:dos]	475	147	17	20319	0.11564625850340136	0.035789473684210524	query_1	['GO:0045202']	2
GO:CC	GO:0098793	presynapse	2.4564489165396895e-06	True	"The part of a synapse that is part of the presynaptic cell." [GOC:dos]	792	147	22	20319	0.14965986394557823	0.027777777777777776	query_1	['GO:0045202', 'GO:0110165']	2
GO:CC	GO:0098590	plasma membrane region	2.4564489165396895e-06	True	"A membrane that is a (regional) part of the plasma membrane." [GOC:dos]	1405	147	30	20319	0.20408163265306123	0.021352313167259787	query_1	['GO:0005886', 'GO:0016020']	2
GO:CC	GO:0043005	neuron projection	2.5131088084865026e-06	True	"A prolongation or process extending from a nerve cell, e.g. an axon or dendrite." [GOC:jl, PMID:3077060]	1496	147	31	20319	0.2108843537414966	0.02072192513368984	query_1	['GO:0120025']	2
GO:BP	GO:0048731	system development	2.6640906833672763e-06	True	"The process whose specific outcome is the progression of an organismal system over time, from its formation to the mature structure. A system is a regularly interacting or interdependent group of organs or tissues that work together to carry out a given biological process." [GOC:dph, GOC:jid]	3972	147	59	20319	0.4013605442176871	0.014853977844914401	query_1	['GO:0007275', 'GO:0048856']	2
GO:CC	GO:0034702	monoatomic ion channel complex	2.9633895177247043e-06	True	"A protein complex that spans a membrane and forms a water-filled channel across the phospholipid bilayer allowing selective monoatomic ion transport down its electrochemical gradient." [GOC:mah, ISBN:071673706X]	324	147	14	20319	0.09523809523809523	0.043209876543209874	query_1	['GO:1902495']	2
GO:CC	GO:0098839	postsynaptic density membrane	3.7611507297161193e-06	True	"The membrane component of the postsynaptic density. This is the region of the postsynaptic membrane in which the population of neurotransmitter receptors involved in synaptic transmission are concentrated." [GOC:dos]	150	147	10	20319	0.06802721088435375	0.06666666666666667	query_1	['GO:0014069', 'GO:0099634']	2
GO:BP	GO:0021563	glossopharyngeal nerve development	4.66445644713005e-06	True	"Various sensory and motor branches of the glossopharyngeal nerve supply nerve connections to the pharynx and back of the tongue. The branchial motor component contains motor fibers that innervate muscles that elevate the pharynx and larynx, and the tympanic branch supplies parasympathetic fibers to the otic ganglion." [GO_REF:0000021, GOC:cls, GOC:dgh, GOC:dph, GOC:jid, ISBN:0838580343]	5	147	4	20319	0.027210884353741496	0.8	query_1	['GO:0021545']	2
GO:CC	GO:0099572	postsynaptic specialization	6.151570452022742e-06	True	"A network of proteins within and adjacent to the postsynaptic membrane. Its major components include neurotransmitter receptors and the proteins that spatially and functionally organize them such as anchoring and scaffolding molecules, signaling enzymes and cytoskeletal components." [PMID:22046028]	463	147	16	20319	0.10884353741496598	0.03455723542116631	query_1	['GO:0043226', 'GO:0098794']	2
GO:CC	GO:0098978	glutamatergic synapse	6.151570452022742e-06	True	"A synapse that uses glutamate as a neurotransmitter." [GOC:dos]	792	147	21	20319	0.14285714285714285	0.026515151515151516	query_1	['GO:0045202']	2
GO:BP	GO:0048705	skeletal system morphogenesis	7.54666813642463e-06	True	"The process in which the anatomical structures of the skeleton are generated and organized." [GOC:dph, GOC:dsf, GOC:jid, GOC:tb]	243	147	13	20319	0.08843537414965986	0.053497942386831275	query_1	['GO:0001501', 'GO:0009887']	2
GO:BP	GO:0021602	cranial nerve morphogenesis	7.54666813642463e-06	True	"The process in which the anatomical structure of the cranial nerves are generated and organized. The cranial nerves are composed of twelve pairs of nerves that emanate from the nervous tissue of the hindbrain. These nerves are sensory, motor, or mixed in nature, and provide the motor and general sensory innervation of the head, neck and viscera. They mediate vision, hearing, olfaction and taste …	26	147	6	20319	0.04081632653061224	0.23076923076923078	query_1	['GO:0009653', 'GO:0021545']	2
GO:BP	GO:0003002	regionalization	8.499270889269127e-06	True	"The pattern specification process that results in the subdivision of an axis or axes in space to define an area or volume in which specific patterns of cell differentiation will take place or in which cells interpret a specific environment." [GOC:dph, GOC:isa_complete]	398	147	16	20319	0.10884353741496598	0.04020100502512563	query_1	['GO:0007389']	2
GO:CC	GO:0032279	asymmetric synapse	1.318408946209497e-05	True	"A type of synapse occurring between an axon and a dendritic spine or dendritic shaft. Asymmetric synapses, the most abundant synapse type in the central nervous system, involve axons that contain predominantly spherical vesicles and contain a thickened postsynaptic density. Most or all synapses of this type are excitatory." [GOC:dgh, GOC:ef]	434	147	15	20319	0.10204081632653061	0.03456221198156682	query_1	['GO:0098984']	2
GO:CC	GO:0005886	plasma membrane	1.4064226247305937e-05	True	"The membrane surrounding a cell that separates the cell from its external environment. It consists of a phospholipid bilayer and associated proteins." [ISBN:0716731363]	4970	147	63	20319	0.42857142857142855	0.01267605633802817	query_1	['GO:0016020', 'GO:0071944']	2
GO:CC	GO:1990351	transporter complex	1.8304088143872893e-05	True	"A protein complex facilitating transport of molecules (proteins, small molecules, nucleic acids) into, out of or within a cell, or between cells." [GOC:bhm, PMID:15449578]	450	147	15	20319	0.10204081632653061	0.03333333333333333	query_1	['GO:0032991']	2
GO:BP	GO:0099536	synaptic signaling	1.843771565500044e-05	True	"Cell-cell signaling to, from or within a synapse." [GOC:dos]	803	147	22	20319	0.14965986394557823	0.0273972602739726	query_1	['GO:0007267']	2
GO:CC	GO:0036477	somatodendritic compartment	2.0147890366397474e-05	True	"The region of a neuron that includes the cell body (cell soma) and dendrite(s), but excludes the axon." [GOC:pad, GOC:PARL]	1097	147	24	20319	0.16326530612244897	0.02187784867821331	query_1	['GO:0110165']	2
GO:BP	GO:0048568	embryonic organ development	2.270230596728327e-05	True	"Development, taking place during the embryonic phase, of a tissue or tissues that work together to perform a specific function or functions. Development pertains to the process whose specific outcome is the progression of a structure over time, from its formation to the mature structure. Organs are commonly observed as visibly distinct structures, but may also exist as loosely associated cluster…	491	147	17	20319	0.11564625850340136	0.034623217922606926	query_1	['GO:0009790', 'GO:0048513']	2
GO:BP	GO:0007416	synapse assembly	2.5465055754373795e-05	True	"The aggregation, arrangement and bonding together of a set of components to form a synapse. This process ends when the synapse is mature (functional)." [GOC:mah]	282	147	13	20319	0.08843537414965986	0.04609929078014184	query_1	['GO:0007399', 'GO:0034329', 'GO:0050808']	2
GO:BP	GO:0007389	pattern specification process	2.5465055754373795e-05	True	"Any developmental process that results in the creation of defined areas or spaces within an organism to which cells respond and eventually are instructed to differentiate." [GOC:go_curators, GOC:isa_complete, ISBN:0521436125]	441	147	16	20319	0.10884353741496598	0.036281179138321996	query_1	['GO:0007275', 'GO:0032501']	2
GO:BP	GO:0007275	multicellular organism development	2.5465055754373795e-05	True	"The biological process whose specific outcome is the progression of a multicellular organism over time from an initial condition (e.g. a zygote or a young adult) to a later condition (e.g. a multicellular animal or an aged adult)." [GOC:dph, GOC:ems, GOC:isa_complete, GOC:tb]	4645	147	62	20319	0.4217687074829932	0.013347685683530678	query_1	['GO:0032501', 'GO:0048856']	2
GO:CC	GO:0071944	cell periphery	2.739443566701607e-05	True	"The broad region around and including the plasma membrane of a cell, encompassing the cell cortex (inside the cell), the plasma membrane, and any external encapsulating structures." [GOC:pdt]	5441	147	66	20319	0.4489795918367347	0.012130123139128837	query_1	['GO:0110165']	2
GO:CC	GO:0098982	GABA-ergic synapse	2.769193235506378e-05	True	"A synapse that uses GABA as a neurotransmitter. These synapses are typically inhibitory." [GOC:dos]	153	147	9	20319	0.061224489795918366	0.058823529411764705	query_1	['GO:0045202']	2
GO:CC	GO:0014069	postsynaptic density	2.8534050510842082e-05	True	"An electron dense network of proteins within and adjacent to the postsynaptic membrane of an asymmetric, neuron-neuron synapse. Its major components include neurotransmitter receptors and the proteins that spatially and functionally organize them such as anchoring and scaffolding molecules, signaling enzymes and cytoskeletal components." [GOC:BHF, GOC:dos, GOC:ef, GOC:jid, GOC:pr, GOC:sjp, PMID:…	413	147	14	20319	0.09523809523809523	0.03389830508474576	query_1	['GO:0032279', 'GO:0099572']	2
GO:BP	GO:0048598	embryonic morphogenesis	2.9959238448153484e-05	True	"The process in which anatomical structures are generated and organized during the embryonic phase. The embryonic phase begins with zygote formation. The end of the embryonic phase is organism-specific. For example, it would be at birth for mammals, larval hatching for insects and seed dormancy in plants." [GOC:jid, GOC:mtg_sensu]	637	147	19	20319	0.1292517006802721	0.029827315541601257	query_1	['GO:0009653', 'GO:0009790']	2
GO:BP	GO:0021545	cranial nerve development	2.9959238448153484e-05	True	"The process whose specific outcome is the progression of the cranial nerves over time, from its formation to the mature structure. The cranial nerves are composed of twelve pairs of nerves that emanate from the nervous tissue of the hindbrain. These nerves are sensory, motor, or mixed in nature, and provide the motor and general sensory innervation of the head, neck and viscera. They mediate vis…	58	147	7	20319	0.047619047619047616	0.1206896551724138	query_1	['GO:0021675']	2
GO:BP	GO:0007155	cell adhesion	2.9959238448153484e-05	True	"The attachment of a cell, either to another cell or to an underlying substrate such as the extracellular matrix, via cell adhesion molecules." [GOC:hb, GOC:pf]	1391	147	29	20319	0.19727891156462585	0.020848310567936738	query_1	['GO:0009987']	2
GO:BP	GO:0032501	multicellular organismal process	3.0202189651568545e-05	True	"Any biological process, occurring at the level of a multicellular organism, pertinent to its function." [GOC:curators, GOC:dph, GOC:isa_complete, GOC:tb]	6743	147	79	20319	0.5374149659863946	0.011715853477680558	query_1	['GO:0008150']	2
GO:CC	GO:1902495	transmembrane transporter complex	4.013892527819638e-05	True	"A transmembrane protein complex which enables the transfer of a substance from one side of a membrane to the other." [GOC:bhm, GOC:TermGenie, PMID:18024586]	427	147	14	20319	0.09523809523809523	0.03278688524590164	query_1	['GO:0098796', 'GO:1990351']	2
GO:CC	GO:0042995	cell projection	4.744972357872058e-05	True	"A prolongation or process extending from a cell, e.g. a flagellum or axon." [GOC:jl, PMID:16318917]	2452	147	38	20319	0.2585034013605442	0.015497553017944535	query_1	['GO:0110165']	2
GO:CC	GO:0097447	dendritic tree	5.730401228874229e-05	True	"The entire complement of dendrites for a neuron, consisting of each primary dendrite and all its branches." [GOC:aruk, GOC:bc, NIF_Subcellular:sao172297168]	789	147	19	20319	0.1292517006802721	0.024081115335868188	query_1	['GO:0036477', 'GO:0043005']	2
GO:BP	GO:0065008	regulation of biological quality	5.779608881376863e-05	True	"Any process that modulates a qualitative or quantitative trait of a biological quality. A biological quality is a measurable attribute of an organism or part of an organism, such as size, mass, shape, color, etc." [GOC:dph, GOC:isa_complete, GOC:mah, GOC:pr, GOC:vw]	2941	147	45	20319	0.30612244897959184	0.015300918055083304	query_1	['GO:0065007']	2
GO:BP	GO:0007268	chemical synaptic transmission	6.775095918374143e-05	True	"The vesicular release of classical neurotransmitter molecules from a presynapse, across a chemical synapse, the subsequent activation of neurotransmitter receptors at the postsynapse of a target cell (neuron, muscle, or secretory cell) and the effects of this activation on the postsynaptic membrane potential and ionic composition of the postsynaptic cytosol. This process encompasses both spontan…	755	147	20	20319	0.1360544217687075	0.026490066225165563	query_1	['GO:0098916']	2
GO:BP	GO:0098916	anterograde trans-synaptic signaling	6.775095918374143e-05	True	"Cell-cell signaling from pre to post-synapse, across the synaptic cleft." [GOC:dos]	755	147	20	20319	0.1360544217687075	0.026490066225165563	query_1	['GO:0099537']	2
GO:BP	GO:0050808	synapse organization	7.141292133026859e-05	True	"A process that is carried out at the cellular level which results in the assembly, arrangement of constituent parts, or disassembly of a synapse, the junction between a neuron and a target (neuron, muscle, or secretory cell)." [GOC:ai, GOC:pr]	622	147	18	20319	0.12244897959183673	0.028938906752411574	query_1	['GO:0034330']	2
GO:BP	GO:0009653	anatomical structure morphogenesis	7.2190596913667e-05	True	"The process in which anatomical structures are generated and organized. Morphogenesis pertains to the creation of form." [GOC:go_curators, ISBN:0521436125]	2683	147	42	20319	0.2857142857142857	0.015654118524040254	query_1	['GO:0032502', 'GO:0048856']	2
GO:BP	GO:0099537	trans-synaptic signaling	7.2190596913667e-05	True	"Cell-cell signaling in either direction across the synaptic cleft." [GOC:dos]	763	147	20	20319	0.1360544217687075	0.02621231979030144	query_1	['GO:0099536']	2
GO:BP	GO:0048856	anatomical structure development	7.578987671234309e-05	True	"The biological process whose specific outcome is the progression of an anatomical structure from an initial condition to its mature state. This process begins with the formation of the structure and ends with the mature structure, whatever form that may be including its natural destruction. An anatomical structure is any biological entity that occupies space and is distinguished from its surroun…	5804	147	70	20319	0.47619047619047616	0.012060647829083391	query_1	['GO:0032502']	2
GO:BP	GO:0034329	cell junction assembly	9.98208468287776e-05	True	"A cellular process that results in the aggregation, arrangement and bonding together of a set of components to form a cell junction." [GOC:mah]	512	147	16	20319	0.10884353741496598	0.03125	query_1	['GO:0022607', 'GO:0034330']	2
GO:CC	GO:0120025	plasma membrane bounded cell projection	0.00011006603236148414	True	"A prolongation or process extending from a cell and that is bounded by plasma membrane, e.g. a cilium, lamellipodium, or axon." [GOC:krc]	2349	147	36	20319	0.24489795918367346	0.01532567049808429	query_1	['GO:0042995']	2
GO:BP	GO:0032502	developmental process	0.00011912792997563842	True	"A biological process whose specific outcome is the progression of an integrated living unit: an anatomical structure (which may be a subcellular structure, cell, tissue, or organ), or organism over time from an initial condition to a later condition." [GOC:isa_complete]	6249	147	73	20319	0.4965986394557823	0.01168186909905585	query_1	['GO:0008150']	2
GO:CC	GO:0098797	plasma membrane protein complex	0.00012287955030214644	True	"Any protein complex that is part of the plasma membrane." [GOC:dos]	545	147	15	20319	0.10204081632653061	0.027522935779816515	query_1	['GO:0005886', 'GO:0098796']	2
GO:BP	GO:0034330	cell junction organization	0.0001281780535433696	True	"A process that is carried out at the cellular level which results in the assembly, arrangement of constituent parts, or disassembly of a cell junction. A cell junction is a specialized region of connection between two cells or between a cell and the extracellular matrix." [GOC:dph, GOC:jl, GOC:mah]	876	147	21	20319	0.14285714285714285	0.023972602739726026	query_1	['GO:0016043']	2
GO:BP	GO:0065007	biological regulation	0.0001281780535433696	True	"Any process that modulates a measurable attribute of any biological process, quality or function." [GOC:dph, GOC:isa_complete, GOC:mah, GOC:pr, GOC:vw]	10901	147	107	20319	0.7278911564625851	0.009815613246491148	query_1	['GO:0008150']	2
GO:BP	GO:0007399	nervous system development	0.00015971501967409268	True	"The process whose specific outcome is the progression of nervous tissue over time, from its formation to its mature state." [GOC:dgh]	2485	147	39	20319	0.2653061224489796	0.015694164989939637	query_1	['GO:0048731']	2
GO:BP	GO:0050789	regulation of biological process	0.00017638015250394742	True	"Any process that modulates the frequency, rate or extent of a biological process. Biological processes are regulated by many means; examples include the control of gene expression, protein modification or interaction with a protein or substrate molecule." [GOC:ai, GOC:go_curators]	10523	147	104	20319	0.7074829931972789	0.009883113180651906	query_1	['GO:0008150', 'GO:0065007']	2
GO:CC	GO:0110165	cellular anatomical structure	0.00017856245178794346	True	"A part of a cellular organism consisting of a material entity with granularity above the level of a protein complex but below that of an anatomical system. Note that cellular organisms exclude viruses." [GOC:kmv]	16799	147	139	20319	0.9455782312925171	0.008274302041788202	query_1	['GO:0005575']	2
GO:CC	GO:0030425	dendrite	0.00017956826048551723	True	"A neuron projection that has a short, tapering, morphology. Dendrites receive and integrate signals from other neurons or from sensory stimuli, and conduct nerve impulses towards the axon or the cell body. In most neurons, the impulse is conveyed from dendrites to axon via the cell body, but in some types of unipolar neuron, the impulse does not travel via the cell body." [GOC:aruk, GOC:bc, GOC:…	787	147	18	20319	0.12244897959183673	0.022871664548919948	query_1	['GO:0043005', 'GO:0097447']	2
GO:CC	GO:0043235	receptor complex	0.00017978335691348315	True	"Any protein complex that undergoes combination with a hormone, neurotransmitter, drug or intracellular messenger to initiate a change in cell function." [GOC:go_curators]	370	147	12	20319	0.08163265306122448	0.032432432432432434	query_1	['GO:0032991']	2
GO:BP	GO:0051965	positive regulation of synapse assembly	0.00018226699527003917	True	"Any process that activates, maintains or increases the frequency, rate or extent of synapse assembly, the aggregation, arrangement and bonding together of a set of components to form a synapse." [GOC:ai, GOC:pr]	82	147	7	20319	0.047619047619047616	0.08536585365853659	query_1	['GO:0007416', 'GO:0051962', 'GO:0051963', 'GO:1901890']	2
GO:BP	GO:0009887	animal organ morphogenesis	0.00018460072372566654	True	"Morphogenesis of an animal organ. An organ is defined as a tissue or set of tissues that work together to perform a specific function or functions. Morphogenesis is the process in which anatomical structures are generated and organized. Organs are commonly observed as visibly distinct structures, but may also exist as loosely associated clusters of cells that work together to perform a specific …	1060	147	23	20319	0.1564625850340136	0.02169811320754717	query_1	['GO:0009653', 'GO:0048513']	2
GO:BP	GO:0007610	behavior	0.00023737136140184928	True	"The internally coordinated responses (actions or inactions) of animals (individuals or groups) to internal or external stimuli, via a mechanism that involves nervous system activity." [GOC:ems, GOC:jl, ISBN:0395448956, PMID:20160973]	769	147	19	20319	0.1292517006802721	0.0247074122236671	query_1	['GO:0032501']	2
GO:BP	GO:0051094	positive regulation of developmental process	0.00029720535457544353	True	"Any process that activates or increases the rate or extent of development, the biological process whose specific outcome is the progression of an organism over time from an initial condition (e.g. a zygote, or a young adult) to a later condition (e.g. a multicellular animal or an aged adult)." [GOC:ai]	1432	147	27	20319	0.1836734693877551	0.018854748603351956	query_1	['GO:0032502', 'GO:0048518', 'GO:0050793']	2
GO:CC	GO:0016020	membrane	0.0003283711788134537	True	"A lipid bilayer along with all the proteins and protein complexes embedded in it and attached to it." [GOC:dos, GOC:mah, ISBN:0815316194]	8357	147	85	20319	0.5782312925170068	0.01017111403613737	query_1	['GO:0110165']	2
GO:BP	GO:0098742	cell-cell adhesion via plasma-membrane adhesion molecules	0.000399557019053957	True	"The attachment of one cell to another cell via adhesion molecules that are at least partially embedded in the plasma membrane." [GOC:dos]	275	147	11	20319	0.07482993197278912	0.04	query_1	['GO:0098609']	2
GO:BP	GO:0021675	nerve development	0.0004579079297109315	True	"The process whose specific outcome is the progression of a nerve over time, from its formation to the mature structure." [GO_REF:0000021, GOC:cls, GOC:dgh, GOC:dph, GOC:jid]	96	147	7	20319	0.047619047619047616	0.07291666666666667	query_1	['GO:0007399', 'GO:0048856']	2
GO:BP	GO:0001501	skeletal system development	0.00047144725149363045	True	"The process whose specific outcome is the progression of the skeleton over time, from its formation to the mature structure. The skeleton is the bony framework of the body in vertebrates (endoskeleton) or the hard outer envelope of insects (exoskeleton or dermoskeleton)." [GOC:dph, GOC:jid, GOC:tb]	526	147	15	20319	0.10204081632653061	0.028517110266159697	query_1	['GO:0048731']	2
GO:BP	GO:2000026	regulation of multicellular organismal development	0.0004868256850279712	True	"Any process that modulates the frequency, rate or extent of multicellular organismal development." [GOC:obol]	1479	147	27	20319	0.1836734693877551	0.018255578093306288	query_1	['GO:0007275', 'GO:0050793', 'GO:0051239']	2
GO:BP	GO:0051960	regulation of nervous system development	0.0006006256457566161	True	"Any process that modulates the frequency, rate or extent of nervous system development, the origin and formation of nervous tissue." [GOC:ai]	539	147	15	20319	0.10204081632653061	0.027829313543599257	query_1	['GO:0007399', 'GO:2000026']	2
GO:MF	GO:0005488	binding	0.0007445064681865242	True	"The selective, non-covalent, often stoichiometric, interaction of a molecule with one or more specific sites on another molecule." [GOC:ceb, GOC:mah, ISBN:0198506732]	13443	147	123	20319	0.8367346938775511	0.009149743360856952	query_1	['GO:0003674']	2
GO:CC	GO:0034703	cation channel complex	0.0007593880311252721	True	"An ion channel complex through which cations pass." [GOC:mah]	190	147	8	20319	0.05442176870748299	0.042105263157894736	query_1	['GO:0034702']	2
GO:MF	GO:0022824	transmitter-gated monoatomic ion channel activity	0.0007937936914949081	True	"Enables the transmembrane transfer of an ion by a channel that opens when a specific neurotransmitter has been bound by the channel complex or one of its constituent parts." [GOC:mtg_transport, ISBN:0815340729]	60	147	6	20319	0.04081632653061224	0.1	query_1	['GO:0005230', 'GO:0022835']	2
GO:MF	GO:0022835	transmitter-gated channel activity	0.0007937936914949081	True	"Enables the transmembrane transfer of a solute by a channel that opens when a specific neurotransmitter has been bound by the channel complex or one of its constituent parts." [GOC:mtg_transport, ISBN:0815340729]	60	147	6	20319	0.04081632653061224	0.1	query_1	['GO:0022834', 'GO:0030594']	2
GO:CC	GO:0044297	cell body	0.0008222932800020055	True	"The portion of a cell bearing surface projections such as axons, dendrites, cilia, or flagella that includes the nucleus, but excludes all cell projections." [GOC:go_curators]	812	147	17	20319	0.11564625850340136	0.020935960591133004	query_1	['GO:0110165']	2
GO:BP	GO:0051962	positive regulation of nervous system development	0.0008834728847323276	True	"Any process that activates, maintains or increases the frequency, rate or extent of nervous system development, the origin and formation of nervous tissue." [GOC:ai]	363	147	12	20319	0.08163265306122448	0.03305785123966942	query_1	['GO:0007399', 'GO:0051094', 'GO:0051240', 'GO:0051960']	2
GO:BP	GO:0048522	positive regulation of cellular process	0.0008834728847323276	True	"Any process that activates or increases the frequency, rate or extent of a cellular process, any of those that are carried out at the cellular level, but are not necessarily restricted to a single cell. For example, cell communication occurs among more than one cell, but occurs at the cellular level." [GOC:jid]	5643	147	65	20319	0.4421768707482993	0.011518695729222045	query_1	['GO:0009987', 'GO:0048518', 'GO:0050794']	2
GO:BP	GO:0031290	retinal ganglion cell axon guidance	0.001102309147690693	True	"The process in which the migration of an axon growth cone of a retinal ganglion cell (RGC) is directed to its target in the brain in response to a combination of attractive and repulsive cues." [GOC:ejs]	22	147	4	20319	0.027210884353741496	0.18181818181818182	query_1	['GO:0007411']	2
GO:BP	GO:0050804	modulation of chemical synaptic transmission	0.0011248610510490738	True	"Any process that modulates the frequency or amplitude of synaptic transmission, the process of communication from a neuron to a target (neuron, muscle, or secretory cell) across a synapse. Amplitude, in this case, refers to the change in postsynaptic membrane potential due to a single instance of synaptic transmission." [GOC:ai]	573	147	15	20319	0.10204081632653061	0.02617801047120419	query_1	['GO:0007268', 'GO:0099177']	2
GO:BP	GO:0099177	regulation of trans-synaptic signaling	0.0011248610510490738	True	"Any process that modulates the frequency, rate or extent of trans-synaptic signaling." [GOC:dos]	574	147	15	20319	0.10204081632653061	0.02613240418118467	query_1	['GO:0010646', 'GO:0023051', 'GO:0099537']	2
GO:BP	GO:0098609	cell-cell adhesion	0.001297977673073511	True	"The attachment of one cell to another cell via adhesion molecules." [GOC:dos]	885	147	19	20319	0.1292517006802721	0.021468926553672316	query_1	['GO:0007155']	2
GO:MF	GO:0005230	extracellular ligand-gated monoatomic ion channel activity	0.0013219128476542978	True	"Enables the transmembrane transfer of an ion by a channel that opens when a specific extracellular ligand has been bound by the channel complex or one of its constituent parts." [GOC:mtg_transport, ISBN:0815340729]	71	147	6	20319	0.04081632653061224	0.08450704225352113	query_1	['GO:0015276']	2
GO:MF	GO:0005216	monoatomic ion channel activity	0.0013219128476542978	True	"Enables the facilitated diffusion of a monoatomic ion (by an energy-independent process) by passage through a transmembrane aqueous pore or channel without evidence for a carrier-mediated mechanism. May be either selective (it enables passage of a specific ion only) or non-selective (it enables passage of two or more ions of same charge but different size)." [GOC:cy, GOC:mtg_transport, GOC:pr, I…	489	147	14	20319	0.09523809523809523	0.028629856850715747	query_1	['GO:0015075', 'GO:0015267']	2
GO:BP	GO:0050770	regulation of axonogenesis	0.0013337171371973918	True	"Any process that modulates the frequency, rate or extent of axonogenesis, the generation of an axon, the long process of a neuron." [GOC:ai]	161	147	8	20319	0.05442176870748299	0.049689440993788817	query_1	['GO:0007409', 'GO:0010975', 'GO:0022603']	2
GO:BP	GO:0007156	homophilic cell adhesion via plasma membrane adhesion molecules	0.0014284738910522441	True	"The attachment of a plasma membrane adhesion molecule in one cell to an identical molecule in an adjacent cell." [ISBN:0198506732]	163	147	8	20319	0.05442176870748299	0.049079754601226995	query_1	['GO:0098742']	2
GO:BP	GO:0007154	cell communication	0.0018134547703149233	True	"Any process that mediates interactions between a cell and its surroundings. Encompasses interactions such as signaling or attachment between one cell and another cell, between a cell and an extracellular matrix, or between a cell and any other aspect of its environment." [GOC:mah]	5787	147	65	20319	0.4421768707482993	0.011232071885260066	query_1	['GO:0009987']	2
GO:MF	GO:0030594	neurotransmitter receptor activity	0.0018340154573371886	True	"Combining with a neurotransmitter and transmitting the signal to initiate a change in cell activity." [GOC:jl, GOC:signaling]	116	147	7	20319	0.047619047619047616	0.0603448275862069	query_1	['GO:0038023']	2
GO:BP	GO:0050793	regulation of developmental process	0.0018491820055460768	True	"Any process that modulates the frequency, rate or extent of development, the biological process whose specific outcome is the progression of a multicellular organism over time from an initial condition (e.g. a zygote, or a young adult) to a later condition (e.g. a multicellular animal or an aged adult)." [GOC:go_curators]	2499	147	36	20319	0.24489795918367346	0.014405762304921969	query_1	['GO:0032502', 'GO:0050789']	2
GO:CC	GO:0098796	membrane protein complex	0.0018836046714913557	True	"Any protein complex that is part of a membrane." [GOC:dos]	1133	147	20	20319	0.1360544217687075	0.0176522506619594	query_1	['GO:0016020', 'GO:0032991']	2
GO:CC	GO:0008328	ionotropic glutamate receptor complex	0.0020163315859688903	True	"A multimeric assembly of four or five subunits which form a structure with an extracellular N-terminus and a large loop that together form the ligand binding domain. The C-terminus is intracellular. The ionotropic glutamate receptor complex itself acts as a ligand-gated ion channel; on binding glutamate, charged ions pass through a channel in the center of the receptor complex." [PMID:20716669, …	41	147	4	20319	0.027210884353741496	0.0975609756097561	query_1	['GO:0034702', 'GO:0098878']	2
GO:MF	GO:0022803	passive transmembrane transporter activity	0.0020919110973389673	True	"Enables the transfer of a single solute from one side of a membrane to the other by a mechanism involving conformational change, either by facilitated diffusion or in a membrane potential dependent process if the solute is charged." [GOC:mtg_transport, ISBN:0815340729]	543	147	14	20319	0.09523809523809523	0.02578268876611418	query_1	['GO:0022857']	2
GO:MF	GO:1904315	transmitter-gated monoatomic ion channel activity involved in regulation of postsynaptic membrane potential	0.0020919110973389673	True	"Any transmitter-gated ion channel activity that is involved in regulation of postsynaptic membrane potential." [GO_REF:0000061, GOC:TermGenie, PMID:20200227]	50	147	5	20319	0.034013605442176874	0.1	query_1	['GO:0022824', 'GO:0099529']	2
GO:MF	GO:0099529	neurotransmitter receptor activity involved in regulation of postsynaptic membrane potential	0.0020919110973389673	True	"Neurotransmitter receptor activity occurring in the postsynaptic membrane that is involved in regulating postsynaptic membrane potential, either directly (ionotropic receptors) or indirectly (e.g. via GPCR activation of an ion channel)." [GOC:dos]	53	147	5	20319	0.034013605442176874	0.09433962264150944	query_1	['GO:0098960']	2
GO:MF	GO:0015267	channel activity	0.0020919110973389673	True	"Enables the energy-independent facilitated diffusion of a solute through a transmembrane aqueous pore or channel. Stereospecificity is not exhibited but this transport may be specific for a particular molecular species or class of molecules." [GOC:mtg_transport, ISBN:0815340729]	543	147	14	20319	0.09523809523809523	0.02578268876611418	query_1	['GO:0022803']	2
GO:CC	GO:0098878	neurotransmitter receptor complex	0.002294773880276432	True	"Any protein complex that is capable of functioning as a neurotransmitter receptor." [GOC:dos]	43	147	4	20319	0.027210884353741496	0.09302325581395349	query_1	['GO:0098802']	2
GO:CC	GO:0043025	neuronal cell body	0.002294773880276432	True	"The portion of a neuron that includes the nucleus, but excludes cell projections such as axons and dendrites." [GOC:go_curators]	727	147	15	20319	0.10204081632653061	0.02063273727647868	query_1	['GO:0036477', 'GO:0044297']	2
GO:BP	GO:1901890	positive regulation of cell junction assembly	0.0023171011595801007	True	"Any process that activates or increases the frequency, rate or extent of cell junction assembly." [GOC:TermGenie]	129	147	7	20319	0.047619047619047616	0.05426356589147287	query_1	['GO:0034329', 'GO:0044089', 'GO:0051130', 'GO:1901888']	2
GO:MF	GO:0022834	ligand-gated channel activity	0.0023398428114645626	True	"Enables the transmembrane transfer of a solute by a channel that opens when a specific ligand has been bound by the channel complex or one of its constituent parts." [GOC:mtg_transport, ISBN:0815340729]	180	147	8	20319	0.05442176870748299	0.044444444444444446	query_1	['GO:0022836']	2
GO:BP	GO:0045597	positive regulation of cell differentiation	0.002400691578083706	True	"Any process that activates or increases the frequency, rate or extent of cell differentiation." [GOC:go_curators]	934	147	19	20319	0.1292517006802721	0.020342612419700215	query_1	['GO:0030154', 'GO:0045595', 'GO:0048522', 'GO:0051094']	2
GO:BP	GO:0048518	positive regulation of biological process	0.0024365988487463582	True	"Any process that activates or increases the frequency, rate or extent of a biological process. Biological processes are regulated by many means; examples include the control of gene expression, protein modification or interaction with a protein or substrate molecule." [GOC:jid]	5975	147	66	20319	0.4489795918367347	0.01104602510460251	query_1	['GO:0008150', 'GO:0050789']	2
GO:MF	GO:0008081	phosphoric diester hydrolase activity	0.0027993370253894074	True	"Catalysis of the hydrolysis of a phosphodiester to give a phosphomonoester and a free hydroxyl group." [EC:3.1.4.-]	95	147	6	20319	0.04081632653061224	0.06315789473684211	query_1	['GO:0042578']	2
GO:BP	GO:0019228	neuronal action potential	0.002918214839453459	True	"An action potential that occurs in a neuron." [GOC:dph, GOC:isa_complete, GOC:tb]	57	147	5	20319	0.034013605442176874	0.08771929824561403	query_1	['GO:0001508', 'GO:0019226']	2
GO:BP	GO:0060013	righting reflex	0.0029191190479382224	True	"A reflex process in which an animal immediately tries to turn over after being placed in a supine position." [GOC:dph, PMID:8635460]	11	147	3	20319	0.02040816326530612	0.2727272727272727	query_1	['GO:0060004']	2
GO:BP	GO:0050794	regulation of cellular process	0.0029191190479382224	True	"Any process that modulates the frequency, rate or extent of a cellular process, any of those that are carried out at the cellular level, but are not necessarily restricted to a single cell. For example, cell communication occurs among more than one cell, but occurs at the cellular level." [GOC:go_curators]	10150	147	97	20319	0.6598639455782312	0.009556650246305419	query_1	['GO:0009987', 'GO:0050789']	2
GO:MF	GO:0022836	gated channel activity	0.0030342113247987597	True	"Enables the transmembrane transfer of a solute by a channel that opens in response to a specific stimulus." [GOC:mtg_transport]	305	147	10	20319	0.06802721088435375	0.03278688524590164	query_1	['GO:0015267']	2
GO:CC	GO:0099503	secretory vesicle	0.0031616844450188084	True	"A cytoplasmic, membrane bound vesicle that is capable of fusing to the plasma membrane to release its contents into the extracellular space." [GOC:dos]	670	147	14	20319	0.09523809523809523	0.020895522388059702	query_1	['GO:0031410']	2
GO:BP	GO:0071875	adrenergic receptor signaling pathway	0.003907091881304144	True	"A G protein-coupled receptor signaling pathway initiated by a ligand binding to an adrenergic receptor on the surface of a target cell, and ending with the regulation of a downstream cellular process." [GOC:BHF]	32	147	4	20319	0.027210884353741496	0.125	query_1	['GO:0007186']	2
GO:CC	GO:0005575	cellular_component	0.004438619035561915	True	"A location, relative to cellular compartments and structures, occupied by a macromolecular machine. There are three types of cellular components described in the gene ontology: (1) the cellular anatomical entity where a gene product carries out a molecular function (e.g., plasma membrane, cytoskeleton) or membrane-enclosed compartments (e.g., mitochondrion); (2) virion components, where viral pr…	18248	147	143	20319	0.9727891156462585	0.00783647523016221	query_1	[]	2
GO:CC	GO:0034705	potassium channel complex	0.004690341099593298	True	"An ion channel complex through which potassium ions pass." [GOC:mah]	93	147	5	20319	0.034013605442176874	0.053763440860215055	query_1	['GO:0034703']	2
GO:BP	GO:0051239	regulation of multicellular organismal process	0.004717390137889542	True	"Any process that modulates the frequency, rate or extent of a multicellular organismal process, the processes pertinent to the function of a multicellular organism above the cellular level; includes the integrated processes of tissues and organs." [GOC:ai, GOC:dph, GOC:tb]	2951	147	39	20319	0.2653061224489796	0.013215859030837005	query_1	['GO:0032501', 'GO:0050789']	2
GO:BP	GO:0051963	regulation of synapse assembly	0.004797233210874314	True	"Any process that modulates the frequency, rate or extent of synapse assembly, the aggregation, arrangement and bonding together of a set of components to form a synapse." [GOC:ai, GOC:pr]	199	147	8	20319	0.05442176870748299	0.04020100502512563	query_1	['GO:0007416', 'GO:0050807', 'GO:1901888']	2
GO:BP	GO:0023052	signaling	0.0050482958244545744	True	"The entirety of a process in which information is transmitted within a biological system. This process begins with an active signal and ends when a cellular response has been triggered." [GOC:mtg_signal, GOC:mtg_signaling_feb11, GOC:signaling]	5756	147	63	20319	0.42857142857142855	0.010945100764419735	query_1	['GO:0050789']	2
GO:BP	GO:0030878	thyroid gland development	0.005156923322831112	True	"The process whose specific outcome is the progression of the thyroid gland over time, from its formation to the mature structure. The thyroid gland is an endoderm-derived gland that produces thyroid hormone." [GOC:dgh]	35	147	4	20319	0.027210884353741496	0.11428571428571428	query_1	['GO:0035270', 'GO:0048732']	2
GO:BP	GO:0001964	startle response	0.005156923322831112	True	"An action or movement due to the application of a sudden unexpected stimulus." [GOC:dph]	35	147	4	20319	0.027210884353741496	0.11428571428571428	query_1	['GO:0009605', 'GO:0050905']	2
GO:BP	GO:0043009	chordate embryonic development	0.006124363472800565	True	"The process whose specific outcome is the progression of the embryo over time, from zygote formation through a stage including a notochord and neural tube until birth or egg hatching." [GOC:mtg_sensu]	766	147	16	20319	0.10884353741496598	0.020887728459530026	query_1	['GO:0009792']	2
GO:CC	GO:0030133	transport vesicle	0.006143149919102344	True	"Any of the vesicles of the constitutive secretory pathway, which carry cargo from the endoplasmic reticulum to the Golgi, between Golgi cisternae, from the Golgi to the ER (retrograde transport) or to destinations within or outside the cell." [GOC:mah, PMID:22160157]	407	147	10	20319	0.06802721088435375	0.02457002457002457	query_1	['GO:0012505', 'GO:0031410']	2
GO:BP	GO:0010975	regulation of neuron projection development	0.006345877572735124	True	"Any process that modulates the rate, frequency or extent of neuron projection development. Neuron projection development is the process whose specific outcome is the progression of a neuron projection over time, from its formation to the mature structure. A neuron projection is any process extending from a neural cell, such as axons or dendrites (collectively called neurites)." [GOC:dph, GOC:tb]	537	147	13	20319	0.08843537414965986	0.024208566108007448	query_1	['GO:0031175', 'GO:0120035']	2
GO:BP	GO:0110077	vesicle-mediated intercellular transport	0.006514512850330825	True	"A cellular transport process in which transported substances are moved in extracellular vesicles between cells; transported substances are enclosed in the vesicle lumen or located in the extracellular vesicle membrane." [GOC:sp, PMID:29328915, PMID:29328916]	3	147	2	20319	0.013605442176870748	0.6666666666666666	query_1	['GO:0010496', 'GO:0016192']	2
GO:BP	GO:0010159	specification of animal organ position	0.006514512850330825	True	"The regionalization process in which information that determines the correct position at which animal organ primordia are formed is generated and perceived resulting in correct positioning of the new animal organ." [GOC:curators]	3	147	2	20319	0.013605442176870748	0.6666666666666666	query_1	['GO:0003002', 'GO:0009887']	2
GO:BP	GO:0009790	embryo development	0.006607352364051732	True	"The process whose specific outcome is the progression of an embryo from its formation until the end of its embryonic life stage. The end of the embryonic stage is organism-specific. For example, for mammals, the process would begin with zygote formation and end with birth. For insects, the process would begin at zygote formation and end with larval hatching. For plant zygotic embryos, this would…	1205	147	21	20319	0.14285714285714285	0.017427385892116183	query_1	['GO:0007275']	2
GO:BP	GO:0009792	embryo development ending in birth or egg hatching	0.007108290175328302	True	"The process whose specific outcome is the progression of an embryo over time, from zygote formation until the end of the embryonic life stage. The end of the embryonic life stage is organism-specific and may be somewhat arbitrary; for mammals it is usually considered to be birth, for insects the hatching of the first instar larva from the eggshell." [GOC:go_curators, GOC:isa_complete, GOC:mtg_se…	782	147	16	20319	0.10884353741496598	0.020460358056265986	query_1	['GO:0009790']	2
GO:BP	GO:0046903	secretion	0.007108290175328302	True	"The controlled release of a substance by a cell or a tissue." [GOC:ai]	1036	147	19	20319	0.1292517006802721	0.01833976833976834	query_1	['GO:0006810']	2
GO:CC	GO:0070382	exocytic vesicle	0.007433365189840039	True	"A transport vesicle that mediates transport from an intracellular compartment to the plasma membrane, and fuses with the plasma membrane to release various cargo molecules, such as proteins or hormones, by exocytosis." [GOC:kad, GOC:mah]	278	147	8	20319	0.05442176870748299	0.02877697841726619	query_1	['GO:0030133', 'GO:0099503']	2
GO:BP	GO:0060284	regulation of cell development	0.007828668039933352	True	"Any process that modulates the rate, frequency or extent of the progression of the cell over time, from its formation to the mature structure. Cell development does not include the steps involved in committing a cell to a specific fate." [GOC:dph, GOC:tb]	873	147	17	20319	0.11564625850340136	0.019473081328751432	query_1	['GO:0045595', 'GO:0048468']	2
GO:CC	GO:0030672	synaptic vesicle membrane	0.0083813031771494	True	"The lipid bilayer surrounding a synaptic vesicle." [GOC:mah]	161	147	6	20319	0.04081632653061224	0.037267080745341616	query_1	['GO:0008021', 'GO:0099501']	2
GO:CC	GO:0099501	exocytic vesicle membrane	0.0083813031771494	True	"The lipid bilayer surrounding an exocytic vesicle." [GOC:dos]	161	147	6	20319	0.04081632653061224	0.037267080745341616	query_1	['GO:0030658', 'GO:0070382']	2
GO:MF	GO:0005515	protein binding	0.008428433206722543	True	"Binding to a protein." [GOC:go_curators]	9596	147	91	20319	0.6190476190476191	0.00948311796581909	query_1	['GO:0005488']	2
GO:BP	GO:0048699	generation of neurons	0.008939973090010826	True	"The process in which nerve cells are generated. This includes the production of neuroblasts and their differentiation into neurons." [GOC:nln]	1615	147	25	20319	0.17006802721088435	0.015479876160990712	query_1	['GO:0022008']	2
GO:BP	GO:0032940	secretion by cell	0.008939973090010826	True	"The controlled release of a substance by a cell." [GOC:mah]	885	147	17	20319	0.11564625850340136	0.0192090395480226	query_1	['GO:0046903', 'GO:0140352']	2
GO:BP	GO:1901888	regulation of cell junction assembly	0.010070144107770976	True	"Any process that modulates the frequency, rate or extent of cell junction assembly." [GOC:TermGenie]	290	147	9	20319	0.061224489795918366	0.03103448275862069	query_1	['GO:0034329', 'GO:0044087', 'GO:0051128']	2
GO:BP	GO:0030182	neuron differentiation	0.010070144107770976	True	"The process in which a relatively unspecialized cell acquires specialized features of a neuron." [GOC:mah]	1533	147	24	20319	0.16326530612244897	0.015655577299412915	query_1	['GO:0030154', 'GO:0048699']	2
GO:CC	GO:0030658	transport vesicle membrane	0.01070504845762822	True	"The lipid bilayer surrounding a transport vesicle." [GOC:mah]	231	147	7	20319	0.047619047619047616	0.030303030303030304	query_1	['GO:0030133', 'GO:0030659', 'GO:0098588']	2
GO:MF	GO:0015276	ligand-gated monoatomic ion channel activity	0.01081379314465624	True	"Enables the transmembrane transfer of an ion by a channel that opens when a specific ligand has been bound by the channel complex or one of its constituent parts." [GOC:mtg_transport, ISBN:0815340729]	178	147	7	20319	0.047619047619047616	0.03932584269662921	query_1	['GO:0005216', 'GO:0022834']	2
GO:BP	GO:0003008	system process	0.01154772036892892	True	"A multicellular organismal process carried out by any of the organs or tissues in an organ system. An organ system is a regularly interacting or interdependent group of organs or tissues that work together to carry out a biological objective." [GOC:mtg_cardio]	1946	147	28	20319	0.19047619047619047	0.014388489208633094	query_1	['GO:0032501']	2
GO:BP	GO:0006811	monoatomic ion transport	0.011666786857353364	True	"The directed movement of a monoatomic ion into, out of or within a cell, or between cells, by means of some agent such as a transporter or pore. Monatomic ions (also called simple ions) are ions consisting of exactly one atom." [GOC:ai]	1176	147	20	20319	0.1360544217687075	0.017006802721088437	query_1	['GO:0006810']	2
GO:MF	GO:0031690	adrenergic receptor binding	0.012226410299287862	True	"Binding to an adrenergic receptor." [GOC:mah, GOC:nln]	20	147	3	20319	0.02040816326530612	0.15	query_1	['GO:0001664']	2
GO:MF	GO:0005509	calcium ion binding	0.012226410299287862	True	"Binding to a calcium ion (Ca2+)." [GOC:ai]	681	147	14	20319	0.09523809523809523	0.020558002936857563	query_1	['GO:0046872']	2
GO:MF	GO:0005261	monoatomic cation channel activity	0.012226410299287862	True	"Enables the energy-independent facilitated diffusion of a monoatomic cation through a transmembrane aqueous pore or channel." [GOC:def, GOC:dph, GOC:mtg_transport, GOC:pr, ISBN:0815340729]	377	147	10	20319	0.06802721088435375	0.026525198938992044	query_1	['GO:0005216', 'GO:0008324']	2
GO:MF	GO:0098960	postsynaptic neurotransmitter receptor activity	0.012585197627021216	True	"Neurotransmitter receptor activity occurring in the postsynaptic membrane during synaptic transmission." [GOC:dos, GOC:signaling]	89	147	5	20319	0.034013605442176874	0.056179775280898875	query_1	['GO:0030594']	2
GO:MF	GO:0003925	G protein activity	0.012791617455941552	True	"A molecular function regulator that cycles between active GTP-bound and inactive GDP-bound states. In its active state, binds to a variety of effector proteins to regulate cellular processes. Intrinsic GTPase activity returns the G protein to its GDP-bound state. The return to the GDP-bound state can be accelerated by the action of a GTPase-activating protein (GAP)." [PMID:16923326, PMID:2447001…	51	147	4	20319	0.027210884353741496	0.0784313725490196	query_1	['GO:0003924', 'GO:0098772']	2
GO:MF	GO:0003674	molecular_function	0.012818564197146805	True	"A molecular process that can be carried out by the action of a single macromolecular machine, usually via direct physical interactions with other molecular entities. Function in this sense denotes an action, or activity, that a gene product (or a complex) performs." [GOC:pdt]	18028	147	142	20319	0.9659863945578231	0.00787663634346572	query_1	[]	2
GO:BP	GO:0050807	regulation of synapse organization	0.013101922253271739	True	"Any process that modulates the physical form of a synapse, the junction between a neuron and a target (neuron, muscle, or secretory cell)." [GOC:ai, GOC:dph, GOC:tb]	369	147	10	20319	0.06802721088435375	0.02710027100271003	query_1	['GO:0050803', 'GO:0050808', 'GO:0051128']	2
GO:CC	GO:0043679	axon terminus	0.01413019224864502	True	"Terminal inflated portion of the axon, containing the specialized apparatus necessary to release neurotransmitters. The axon terminus is considered to be the whole region of thickening and the terminal button is a specialized region of it." [GOC:dph, GOC:jl]	180	147	6	20319	0.04081632653061224	0.03333333333333333	query_1	['GO:0044306', 'GO:0098793', 'GO:0150034']	2
GO:BP	GO:0034220	monoatomic ion transmembrane transport	0.014503089881733239	True	"A process in which a monoatomic ion is transported across a membrane. Monatomic ions (also called simple ions) are ions consisting of exactly one atom." [GOC:mah]	930	147	17	20319	0.11564625850340136	0.01827956989247312	query_1	['GO:0006811', 'GO:0055085']	2
GO:BP	GO:0050803	regulation of synapse structure or activity	0.014503089881733239	True	"Any process that modulates the physical form or the activity of a synapse, the junction between a neuron and a target (neuron, muscle, or secretory cell)." [GOC:ai]	375	147	10	20319	0.06802721088435375	0.02666666666666667	query_1	['GO:0065008']	2
GO:BP	GO:0031175	neuron projection development	0.014787720498199335	True	"The process whose specific outcome is the progression of a neuron projection over time, from its formation to the mature structure. A neuron projection is any process extending from a neural cell, such as axons or dendrites (collectively called neurites)." [GOC:mah]	1111	147	19	20319	0.1292517006802721	0.017101710171017102	query_1	['GO:0048666', 'GO:0120036']	2
GO:CC	GO:0022626	cytosolic ribosome	0.01594198566412485	True	"A ribosome located in the cytosol." [GOC:mtg_sensu]	77	147	4	20319	0.027210884353741496	0.05194805194805195	query_1	['GO:0005829', 'GO:0005840']	2
GO:CC	GO:0042734	presynaptic membrane	0.01594198566412485	True	"A specialized area of membrane of the axon terminal that faces the plasma membrane of the neuron or muscle fiber with which the axon terminal establishes a synaptic junction; many synaptic junctions exhibit structural presynaptic characteristics, such as conical, electron-dense internal protrusions, that distinguish it from the remainder of the axon plasma membrane." [GOC:jl, ISBN:0815316194]	250	147	7	20319	0.047619047619047616	0.028	query_1	['GO:0097060', 'GO:0098793']	2
GO:BP	GO:0050974	detection of mechanical stimulus involved in sensory perception	0.01607980198093436	True	"The series of events in which a mechanical stimulus is received and converted into a molecular signal as part of sensory perception." [GOC:ai, GOC:dos]	50	147	4	20319	0.027210884353741496	0.08	query_1	['GO:0050906', 'GO:0050954', 'GO:0050982']	2
GO:BP	GO:0043270	positive regulation of monoatomic ion transport	0.016608715244008226	True	"Any process that activates or increases the frequency, rate or extent of the directed movement of charged atoms or small charged molecules into, out of or within a cell, or between cells, by means of some agent such as a transporter or pore." [GOC:jl]	191	147	7	20319	0.047619047619047616	0.03664921465968586	query_1	['GO:0006811', 'GO:0043269', 'GO:0051050']	2
GO:BP	GO:0071880	adenylate cyclase-activating adrenergic receptor signaling pathway	0.017262318806698027	True	"An adenylate cyclase-activating G protein-coupled receptor signaling pathway initiated by a ligand binding to an adrenergic receptor on the surface of the target cell, and ending with the regulation of a downstream cellular process." [GOC:BHF, GOC:mah, GOC:signaling]	22	147	3	20319	0.02040816326530612	0.13636363636363635	query_1	['GO:0007189', 'GO:0071875']	2
GO:BP	GO:0017157	regulation of exocytosis	0.017262318806698027	True	"Any process that modulates the frequency, rate or extent of exocytosis." [GOC:go_curators]	193	147	7	20319	0.047619047619047616	0.03626943005181347	query_1	['GO:0006887', 'GO:0060627', 'GO:1903530']	2
GO:BP	GO:0140352	export from cell	0.01842347683913154	True	"The directed movement of some substance from a cell, into the extracellular region. This may occur via transport across the plasma membrane or via exocytosis." [GOC:pg]	956	147	17	20319	0.11564625850340136	0.01778242677824268	query_1	['GO:0006810', 'GO:0009987']	2
GO:CC	GO:0008021	synaptic vesicle	0.01868943504191761	True	"A secretory organelle, typically 50 nm in diameter, of presynaptic nerve terminals; accumulates in high concentrations of neurotransmitters and secretes these into the synaptic cleft by fusion with the 'active zone' of the presynaptic plasma membrane." [PMID:10099709, PMID:12563290]	259	147	7	20319	0.047619047619047616	0.02702702702702703	query_1	['GO:0070382', 'GO:0098793']	2
GO:BP	GO:0050772	positive regulation of axonogenesis	0.018714622398599497	True	"Any process that activates or increases the frequency, rate or extent of axonogenesis." [GOC:ai]	93	147	5	20319	0.034013605442176874	0.053763440860215055	query_1	['GO:0007409', 'GO:0031346', 'GO:0050769', 'GO:0050770']	2
GO:BP	GO:0048513	animal organ development	0.019024975473464076	True	"Development of a tissue or tissues that work together to perform a specific function or functions. Development pertains to the process whose specific outcome is the progression of a structure over time, from its formation to the mature structure. Organs are commonly observed as visibly distinct structures, but may also exist as loosely associated clusters of cells that work together to perform a…	3103	147	38	20319	0.2585034013605442	0.012246213341927168	query_1	['GO:0048856']	2
GO:MF	GO:0008066	glutamate receptor activity	0.01967433552577151	True	"Combining with glutamate and transmitting the signal from one side of the membrane to the other to initiate a change in cell activity." [GOC:ai, GOC:signaling]	26	147	3	20319	0.02040816326530612	0.11538461538461539	query_1	['GO:0004888']	2
GO:BP	GO:0050806	positive regulation of synaptic transmission	0.019783932236887774	True	"Any process that activates or increases the frequency, rate or extent of synaptic transmission, the process of communication from a neuron to a target (neuron, muscle, or secretory cell) across a synapse." [GOC:ai]	199	147	7	20319	0.047619047619047616	0.035175879396984924	query_1	['GO:0007268', 'GO:0010647', 'GO:0023056', 'GO:0050804']	2
GO:MF	GO:0003700	DNA-binding transcription factor activity	0.021640772389677272	True	"A transcription regulator activity that modulates transcription of gene sets via selective and non-covalent binding to a specific double-stranded genomic DNA sequence (sometimes referred to as a motif) within a cis-regulatory region. Regulatory regions include promoters (proximal and distal) and enhancers. Genes are transcriptional units, and include bacterial operons." [GOC:txnOH-2018]	1191	147	19	20319	0.1292517006802721	0.01595298068849706	query_1	['GO:0140110']	2
GO:BP	GO:0050877	nervous system process	0.02208946901418764	True	"An organ system process carried out by any of the organs or tissues of the neurological system." [GOC:ai, GOC:mtg_cardio]	1253	147	20	20319	0.1360544217687075	0.01596169193934557	query_1	['GO:0003008']	2
GO:BP	GO:0035270	endocrine system development	0.02208946901418764	True	"Progression of the endocrine system over time, from its formation to a mature structure. The endocrine system is a system of hormones and ductless glands, where the glands release hormones directly into the blood, lymph or other intercellular fluid, and the hormones circulate within the body to affect distant organs. The major glands that make up the human endocrine system are the hypothalamus, …	147	147	6	20319	0.04081632653061224	0.04081632653061224	query_1	['GO:0048731']	2
GO:CC	GO:0044306	neuron projection terminus	0.022444972366641988	True	"The specialized, terminal region of a neuron projection such as an axon or a dendrite." [GOC:jl]	201	147	6	20319	0.04081632653061224	0.029850746268656716	query_1	['GO:0043005', 'GO:0110165']	2
GO:BP	GO:0048666	neuron development	0.022733275115801123	True	"The process whose specific outcome is the progression of a neuron over time, from initial commitment of the cell to a specific fate, to the fully functional differentiated cell." [GOC:dph]	1257	147	20	20319	0.1360544217687075	0.015910898965791568	query_1	['GO:0030182', 'GO:0048468']	2
GO:BP	GO:0060931	sinoatrial node cell development	0.022811304459040855	True	"The process whose specific outcome is the progression of a sinoatrial (SA) node cell over time, from its formation to the mature state. SA node cells are pacemaker cells that are found in the sinoatrial node." [GOC:mtg_heart]	6	147	2	20319	0.013605442176870748	0.3333333333333333	query_1	['GO:0060921', 'GO:0060926']	2
GO:BP	GO:0009987	cellular process	0.022811304459040855	True	"Any process that is carried out at the cellular level, but not necessarily restricted to a single cell. For example, cell communication occurs among more than one cell, but occurs at the cellular level." [GOC:go_curators, GOC:isa_complete]	15495	147	128	20319	0.8707482993197279	0.008260729267505647	query_1	['GO:0008150']	2
GO:BP	GO:0007186	G protein-coupled receptor signaling pathway	0.022811304459040855	True	"The series of molecular signals initiated by a ligand binding to its receptor, in which the activated receptor promotes the exchange of GDP for GTP on the alpha-subunit of an associated heterotrimeric G-protein complex. The GTP-bound activated alpha-G-protein then dissociates from the beta- and gamma-subunits to further transmit the signal within the cell. The pathway begins with receptor-ligand…	1074	147	18	20319	0.12244897959183673	0.01675977653631285	query_1	['GO:0007165']	2
GO:BP	GO:0019226	transmission of nerve impulse	0.024709106187238157	True	"The neurological system process in which a signal is transmitted through the nervous system by a combination of action potential propagation and synaptic transmission." [GOC:curators, ISBN:0815316194]	101	147	5	20319	0.034013605442176874	0.04950495049504951	query_1	['GO:0007154', 'GO:0050877']	2
GO:BP	GO:0022008	neurogenesis	0.025039295445545364	True	"Generation of cells within the nervous system." [GO_REF:0000021, GOC:cls, GOC:curators, GOC:dgh, GOC:dph, GOC:jid]	1867	147	26	20319	0.17687074829931973	0.013926084627745045	query_1	['GO:0007399', 'GO:0030154']	2
GO:BP	GO:0035239	tube morphogenesis	0.025205150246622864	True	"The process in which the anatomical structures of a tube are generated and organized. Epithelial and endothelial tubes transport gases, liquids and cells from one site to another and form the basic structure of many organs and tissues, with tube shape and organization varying from the single-celled excretory organ in Caenorhabditis elegans to the branching trees of the mammalian kidney and insec…	906	147	16	20319	0.10884353741496598	0.017660044150110375	query_1	['GO:0009653', 'GO:0035295']	2
GO:BP	GO:0042391	regulation of membrane potential	0.025205150246622864	True	"Any process that modulates the establishment or extent of a membrane potential, the electric potential existing across any membrane arising from charges in the membrane itself and from the charges present in the media on either side of the membrane." [GOC:jl, GOC:mtg_cardio, GOC:tb, ISBN:0198506732]	489	147	11	20319	0.07482993197278912	0.022494887525562373	query_1	['GO:0065008']	2
GO:MF	GO:0015075	monoatomic ion transmembrane transporter activity	0.026227549337457946	True	"Enables the transfer of an ion from one side of a membrane to the other." [GOC:dgf, GOC:mtg_transport, ISBN:0815340729]	759	147	14	20319	0.09523809523809523	0.01844532279314888	query_1	['GO:0022857']	2
GO:BP	GO:0045595	regulation of cell differentiation	0.026859758052832368	True	"Any process that modulates the frequency, rate or extent of cell differentiation, the process in which relatively unspecialized cells acquire specialized structural and functional features." [GOC:go_curators]	1577	147	23	20319	0.1564625850340136	0.014584654407102092	query_1	['GO:0030154', 'GO:0050793', 'GO:0050794']	2
GO:BP	GO:0051216	cartilage development	0.026859758052832368	True	"The process whose specific outcome is the progression of a cartilage element over time, from its formation to the mature structure. Cartilage elements are skeletal elements that consist of connective tissue dominated by extracellular matrix containing collagen type II and large amounts of proteoglycan, particularly chondroitin sulfate." [GOC:cjm, PMID:23251424]	214	147	7	20319	0.047619047619047616	0.03271028037383177	query_1	['GO:0001501', 'GO:0048513', 'GO:0061448']	2
GO:BP	GO:0001568	blood vessel development	0.02692384186102647	True	"The process whose specific outcome is the progression of a blood vessel over time, from its formation to the mature structure. The blood vessel is the vasculature carrying blood." [GOC:hjd, UBERON:0001981]	746	147	14	20319	0.09523809523809523	0.01876675603217158	query_1	['GO:0001944', 'GO:0048856']	2
GO:BP	GO:1904862	inhibitory synapse assembly	0.02692384186102647	True	"The aggregation, arrangement and bonding together of a set of components to form an inhibitory synapse." [GO_REF:0000079, GOC:bf, GOC:PARL, GOC:TermGenie]	28	147	3	20319	0.02040816326530612	0.10714285714285714	query_1	['GO:0007416']	2
GO:BP	GO:0060004	reflex	0.02692384186102647	True	"An automatic response to a stimulus beginning with a nerve impulse from a receptor and ending with the action of an effector such as a gland or a muscle. Signaling never reaches a level of consciousness." [GOC:dph, ISBN:0877797099]	28	147	3	20319	0.02040816326530612	0.10714285714285714	query_1	['GO:0009605']	2
GO:BP	GO:0060921	sinoatrial node cell differentiation	0.02692384186102647	True	"The process in which a relatively unspecialized cell acquires specialized features of a sinoatrial (SA) node cell. SA node cells are pacemaker cells that are found in the sinoatrial node." [GOC:mtg_heart]	7	147	2	20319	0.013605442176870748	0.2857142857142857	query_1	['GO:0003163', 'GO:0060920']	2
GO:BP	GO:0048638	regulation of developmental growth	0.02692384186102647	True	"Any process that modulates the frequency, rate or extent of developmental growth." [GOC:go_curators]	351	147	9	20319	0.061224489795918366	0.02564102564102564	query_1	['GO:0040008', 'GO:0048589', 'GO:0050793']	2
GO:BP	GO:0050982	detection of mechanical stimulus	0.02692384186102647	True	"The series of events by which a mechanical stimulus is received and converted into a molecular signal." [GOC:ai, GOC:dos]	61	147	4	20319	0.027210884353741496	0.06557377049180328	query_1	['GO:0009581', 'GO:0009582', 'GO:0009612']	2
GO:BP	GO:0007218	neuropeptide signaling pathway	0.02692384186102647	True	"A G protein-coupled receptor signaling pathway initiated by a neuropeptide binding to its receptor on the surface of a target cell, and ending with the regulation of a downstream cellular process." [GOC:mah, ISBN:0815316194]	105	147	5	20319	0.034013605442176874	0.047619047619047616	query_1	['GO:0007186']	2
GO:BP	GO:0042596	fear response	0.02692384186102647	True	"The response of an organism to a perceived external threat." [GOC:go_curators]	61	147	4	20319	0.027210884353741496	0.06557377049180328	query_1	['GO:0033555']	2
GO:BP	GO:0035418	protein localization to synapse	0.02692384186102647	True	"Any process in which a protein is transported to, and/or maintained at the synapse, the junction between a nerve fiber of one neuron and another neuron or muscle fiber or glial cell." [GOC:bf]	105	147	5	20319	0.034013605442176874	0.047619047619047616	query_1	['GO:1902414']	2
GO:BP	GO:0033634	positive regulation of cell-cell adhesion mediated by integrin	0.02692384186102647	True	"Any process that activates or increases the frequency, rate, or extent of cell-cell adhesion mediated by integrin." [GOC:add]	7	147	2	20319	0.013605442176870748	0.2857142857142857	query_1	['GO:0022409', 'GO:0033630', 'GO:0033631', 'GO:0033632']	2
GO:BP	GO:0006887	exocytosis	0.02692384186102647	True	"A process of secretion by a cell that results in the release of intracellular molecules (e.g. hormones, matrix proteins) contained within a membrane-bounded vesicle. Exocytosis can occur either by full fusion, when the vesicle collapses into the plasma membrane, or by a kiss-and-run mechanism that involves the formation of a transient contact, a pore, between a granule (for example of chromaffin…	351	147	9	20319	0.061224489795918366	0.02564102564102564	query_1	['GO:0016192', 'GO:0032940']	2
GO:CC	GO:0030424	axon	0.027355075418590922	True	"The long process of a neuron that conducts nerve impulses, usually away from the cell body to the terminals and varicosities, which are sites of storage and release of neurotransmitter." [GOC:nln, ISBN:0198506732]	778	147	13	20319	0.08843537414965986	0.016709511568123392	query_1	['GO:0043005']	2
GO:MF	GO:0031698	beta-2 adrenergic receptor binding	0.028688164216760684	True	"Binding to a beta-2 adrenergic receptor." [GOC:mah, GOC:nln]	8	147	2	20319	0.013605442176870748	0.25	query_1	['GO:0031690']	2
GO:BP	GO:0021953	central nervous system neuron differentiation	0.030755488767767757	True	"The process in which a relatively unspecialized cell acquires specialized features of a neuron whose cell body resides in the central nervous system." [GO_REF:0000021, GOC:cls, GOC:dgh, GOC:dph, GOC:jid]	224	147	7	20319	0.047619047619047616	0.03125	query_1	['GO:0007417', 'GO:0030182']	2
GO:BP	GO:0060078	regulation of postsynaptic membrane potential	0.030755488767767757	True	"Any process that modulates the potential difference across a post-synaptic membrane." [GOC:dph, GOC:ef]	164	147	6	20319	0.04081632653061224	0.036585365853658534	query_1	['GO:0042391']	2
GO:BP	GO:0010720	positive regulation of cell development	0.030755488767767757	True	"Any process that increases the rate, frequency or extent of the progression of the cell over time, from its formation to the mature structure. Cell development does not include the steps involved in committing a cell to a specific fate." [GOC:BHF, GOC:dph, GOC:tb]	510	147	11	20319	0.07482993197278912	0.021568627450980392	query_1	['GO:0045597', 'GO:0048468', 'GO:0060284']	2
GO:BP	GO:0051240	positive regulation of multicellular organismal process	0.03128131735175714	True	"Any process that activates or increases the frequency, rate or extent of an organismal process, any of the processes pertinent to the function of an organism above the cellular level; includes the integrated processes of tissues and organs." [GOC:ai]	1713	147	24	20319	0.16326530612244897	0.014010507880910683	query_1	['GO:0032501', 'GO:0048518', 'GO:0051239']	2
GO:BP	GO:0050767	regulation of neurogenesis	0.031496988813463765	True	"Any process that modulates the frequency, rate or extent of neurogenesis, the generation of cells in the nervous system." [GOC:ai]	436	147	10	20319	0.06802721088435375	0.022935779816513763	query_1	['GO:0022008', 'GO:0051960', 'GO:0060284']	2
GO:CC	GO:0005794	Golgi apparatus	0.031758672086860486	True	"A membrane-bound cytoplasmic organelle of the endomembrane system that further processes the core oligosaccharides (e.g. N-glycans) added to proteins in the endoplasmic reticulum and packages them into membrane-bound vesicles. The Golgi apparatus operates at the intersection of the secretory, lysosomal, and endocytic pathways." [ISBN:0198506732]	1380	147	19	20319	0.1292517006802721	0.013768115942028985	query_1	['GO:0005737', 'GO:0012505', 'GO:0043231']	2
GO:MF	GO:0005272	sodium channel activity	0.032469209411940245	True	"Enables the energy-independent facilitated diffusion of a sodium ion through a transmembrane aqueous pore or channel." [GOC:BHF, GOC:mtg_transport, GOC:pr, ISBN:0815340729]	70	147	4	20319	0.027210884353741496	0.05714285714285714	query_1	['GO:0005261', 'GO:0015081']	2
GO:BP	GO:0021559	trigeminal nerve development	0.03282340752819671	True	"The process whose specific outcome is the progression of the trigeminal nerve over time, from its formation to the mature structure. The trigeminal nerve is composed of three large branches. They are the ophthalmic (V1, sensory), maxillary (V2, sensory) and mandibular (V3, motor and sensory) branches. The sensory ophthalmic branch travels through the superior orbital fissure and passes through t…	8	147	2	20319	0.013605442176870748	0.25	query_1	['GO:0021545']	2
GO:BP	GO:0044057	regulation of system process	0.03282340752819671	True	"Any process that modulates the frequency, rate or extent of a system process, a multicellular organismal process carried out by any of the organs or tissues in an organ system." [GOC:jl]	598	147	12	20319	0.08163265306122448	0.020066889632107024	query_1	['GO:0003008', 'GO:0051239']	2
GO:BP	GO:0021612	facial nerve structural organization	0.03282340752819671	True	"The process that contributes to the act of creating the structural organization of the facial nerve. This process pertains to the physical shaping of a rudimentary structure. This sensory and motor nerve supplies the muscles of facial expression and the expression and taste at the anterior two-thirds of the tongue. The principal branches are the superficial ophthalmic, buccal, palatine and hyoma…	8	147	2	20319	0.013605442176870748	0.25	query_1	['GO:0021604', 'GO:0021610']	2
GO:BP	GO:0009888	tissue development	0.03282340752819671	True	"The process whose specific outcome is the progression of a tissue over time, from its formation to the mature structure." [ISBN:0471245208]	2036	147	27	20319	0.1836734693877551	0.013261296660117878	query_1	['GO:0048856']	2
GO:BP	GO:0021546	rhombomere development	0.03282340752819671	True	"The process whose specific outcome is the progression of the rhombomere over time, from its formation to the mature structure. Rhombomeres are transverse segments of the developing rhombencephalon. Rhombomeres are lineage restricted, express different genes from one another, and adopt different developmental fates." [GO_REF:0000021, GOC:cls, GOC:dgh, GOC:dph, GOC:jid, ISBN:0838580343]	8	147	2	20319	0.013605442176870748	0.25	query_1	['GO:0030902', 'GO:0048856']	2
GO:BP	GO:0051179	localization	0.033570687749373294	True	"Any process in which a cell, a substance, or a cellular entity, such as a protein complex or organelle, is transported, tethered to or otherwise maintained in a specific location. In the case of substances, localization may also be achieved via selective degradation." [GOC:ai, GOC:dos]	5033	147	53	20319	0.36054421768707484	0.010530498708523744	query_1	['GO:0008150']	2
GO:MF	GO:0008046	axon guidance receptor activity	0.03399062956467717	True	"Combining with an extracellular messenger and transmitting the signal from one side of the membrane to the other to results in a change in cellular activity involved in axon guidance." [GOC:dph, GOC:signaling, GOC:tb, PMID:15107857, PMID:15339666]	9	147	2	20319	0.013605442176870748	0.2222222222222222	query_1	['GO:0004888']	2
GO:CC	GO:0030141	secretory granule	0.03480646813235736	True	"A small subcellular vesicle, surrounded by a membrane, that is formed from the Golgi apparatus and contains a highly concentrated protein destined for secretion. Secretory granules move towards the periphery of the cell and upon stimulation, their membranes fuse with the cell membrane, and their protein load is exteriorized. Processing of the contained protein may take place in secretory granule…	453	147	9	20319	0.061224489795918366	0.019867549668874173	query_1	['GO:0012505', 'GO:0099503']	2
GO:CC	GO:0031594	neuromuscular junction	0.03480646813235736	True	"The junction between the axon of a motor neuron and a muscle fiber. In response to the arrival of action potentials, the presynaptic button releases molecules of neurotransmitters into the synaptic cleft. These diffuse across the cleft and transmit the signal to the postsynaptic membrane of the muscle fiber, leading to a change in post-synaptic potential." [GOC:nln]	99	147	4	20319	0.027210884353741496	0.04040404040404041	query_1	['GO:0045202']	2
GO:BP	GO:0001944	vasculature development	0.034898555954523784	True	"The process whose specific outcome is the progression of the vasculature over time, from its formation to the mature structure. The vasculature is an interconnected tubular multi-tissue structure that contains fluid that is actively transported around the organism." [GOC:dph, UBERON:0002409]	776	147	14	20319	0.09523809523809523	0.01804123711340206	query_1	['GO:0048731', 'GO:0072359']	2
GO:BP	GO:0033555	multicellular organismal response to stress	0.03505172733891181	True	"Any process that results in a change in state or activity of a multicellular organism (in terms of movement, secretion, enzyme production, gene expression, etc.) as a result of a stimulus indicating the organism is under stress. The stress is usually, but not necessarily, exogenous (e.g. temperature, humidity, ionizing radiation)." [GOC:mah]	116	147	5	20319	0.034013605442176874	0.04310344827586207	query_1	['GO:0006950', 'GO:0032501']	2
GO:BP	GO:0035295	tube development	0.03505172733891181	True	"The process whose specific outcome is the progression of a tube over time, from its initial formation to a mature structure. Epithelial and endothelial tubes transport gases, liquids and cells from one site to another and form the basic structure of many organs and tissues including lung and trachea, kidney, the mammary gland, the vascular system and the gastrointestinal and urinary-genital trac…	1143	147	18	20319	0.12244897959183673	0.015748031496062992	query_1	['GO:0007275', 'GO:0048856']	2
GO:BP	GO:0051932	synaptic transmission, GABAergic	0.03520032297346666	True	"The vesicular release of gamma-aminobutyric acid (GABA). from a presynapse, across a chemical synapse, the subsequent activation of GABA receptors at the postsynapse of a target cell (neuron, muscle, or secretory cell) and the effects of this activation on the postsynaptic membrane potential and ionic composition of the postsynaptic cytosol. This process encompasses both spontaneous and evoked r…	69	147	4	20319	0.027210884353741496	0.057971014492753624	query_1	['GO:0007268']	2
GO:MF	GO:0015318	inorganic molecular entity transmembrane transporter activity	0.03542316419424756	True	"Enables the transfer of an inorganic molecular entity from the outside of a cell to the inside of the cell across a membrane. An inorganic molecular entity is a molecular entity that contains no carbon." [GOC:mtg_transport, ISBN:0815340729]	712	147	13	20319	0.08843537414965986	0.018258426966292134	query_1	['GO:0022857']	2
GO:MF	GO:0004888	transmembrane signaling receptor activity	0.03542316419424756	True	"Combining with an extracellular or intracellular signal and transmitting the signal from one side of the membrane to the other to initiate a change in cell activity or state as part of signal transduction." [GOC:go_curators, Wikipedia:Transmembrane_receptor]	1074	147	17	20319	0.11564625850340136	0.015828677839851025	query_1	['GO:0038023']	2
GO:CC	GO:0150034	distal axon	0.03547353212929434	True	"That part of an axon close to and including the growth cone or the axon terminus." [GOC:aruk, GOC:bc, PMID:17202468]	375	147	8	20319	0.05442176870748299	0.021333333333333333	query_1	['GO:0030424', 'GO:0110165']	2
GO:BP	GO:0045944	positive regulation of transcription by RNA polymerase II	0.035530459787580425	True	"Any process that activates or increases the frequency, rate or extent of transcription from an RNA polymerase II promoter." [GOC:go_curators, GOC:txnOH]	1243	147	19	20319	0.1292517006802721	0.015285599356395816	query_1	['GO:0006357', 'GO:0006366', 'GO:0045893']	2
GO:BP	GO:0032879	regulation of localization	0.035530459787580425	True	"Any process that modulates the frequency, rate or extent of any process in which a cell, a substance, or a cellular entity is transported to, or maintained in, a specific location." [GOC:mah]	2056	147	27	20319	0.1836734693877551	0.013132295719844358	query_1	['GO:0050789', 'GO:0051179']	2
GO:BP	GO:0001508	action potential	0.035766238677892234	True	"A process in which membrane potential cycles through a depolarizing spike, triggered in response to depolarization above some threshold, followed by repolarization. This cycle is driven by the flow of ions through various voltage gated channels with different thresholds and ion specificities." [GOC:dph, GOC:go_curators, GOC:tb, ISBN:978-0-07-139011-8]	173	147	6	20319	0.04081632653061224	0.03468208092485549	query_1	['GO:0042391']	2
GO:CC	GO:0030667	secretory granule membrane	0.03724067912908988	True	"The lipid bilayer surrounding a secretory granule." [GOC:mah]	102	147	4	20319	0.027210884353741496	0.0392156862745098	query_1	['GO:0030141', 'GO:0030659', 'GO:0098588']	2
GO:BP	GO:0035116	embryonic hindlimb morphogenesis	0.03732744433271037	True	"The process, occurring in the embryo, by which the anatomical structures of the hindlimbs are generated and organized. The hindlimbs are the posterior limbs of an animal." [ISBN:0198612001]	33	147	3	20319	0.02040816326530612	0.09090909090909091	query_1	['GO:0030326', 'GO:0035137']	2
GO:BP	GO:0051046	regulation of secretion	0.03745972345928177	True	"Any process that modulates the frequency, rate or extent of the controlled release of a substance from a cell or a tissue." [GOC:ai]	700	147	13	20319	0.08843537414965986	0.018571428571428572	query_1	['GO:0046903', 'GO:0051049']	2
GO:BP	GO:0003163	sinoatrial node development	0.0382679513915537	True	"The process whose specific outcome is the progression of the sinoatrial (SA) node over time, from its formation to the mature structure. The SA node is part of the cardiac conduction system that controls the timing of heart muscle contraction. It relays electrical signals to the AV node." [GOC:mtg_heart]	9	147	2	20319	0.013605442176870748	0.2222222222222222	query_1	['GO:0003161', 'GO:0003228']	2
GO:BP	GO:0050955	thermoception	0.0382679513915537	True	"The series of events required for an organism to receive a temperature stimulus, convert it to a molecular signal, and recognize and characterize the signal. Thermoception in larger animals is mainly done in the skin; mammals have at least two types of sensor, for detecting heat (temperatures above body temperature) and cold (temperatures below body temperature)." [GOC:ai, Wikipedia:Thermoceptio…	9	147	2	20319	0.013605442176870748	0.2222222222222222	query_1	['GO:0050951']	2
GO:BP	GO:0060429	epithelium development	0.03881667744412661	True	"The process whose specific outcome is the progression of an epithelium over time, from its formation to the mature structure. An epithelium is a tissue that covers the internal or external surfaces of an anatomical structure." [GOC:dph, GOC:mtg_lung]	1258	147	19	20319	0.1292517006802721	0.015103338632750398	query_1	['GO:0009888']	2
GO:BP	GO:0007188	adenylate cyclase-modulating G protein-coupled receptor signaling pathway	0.03938722256009021	True	"A G protein-coupled receptor signaling pathway in which the signal is transmitted via the activation or inhibition of adenylyl cyclase activity and a subsequent change in the intracellular concentration of cyclic AMP (cAMP)." [GOC:mah, GOC:signaling, ISBN:0815316194]	241	147	7	20319	0.047619047619047616	0.029045643153526972	query_1	['GO:0007186']	2
GO:BP	GO:0007420	brain development	0.039399291797121185	True	"The process whose specific outcome is the progression of the brain over time, from its formation to the mature structure. Brain development begins with patterning events in the neural tube and ends with the mature structure that is the center of thought and emotion. The brain is responsible for the coordination and control of bodily activities and the interpretation of information from the sense…	707	147	13	20319	0.08843537414965986	0.018387553041018388	query_1	['GO:0007417', 'GO:0048513', 'GO:0060322']	2
GO:CC	GO:0034707	chloride channel complex	0.039782460254967775	True	"An ion channel complex through which chloride ions pass." [GOC:mah]	54	147	3	20319	0.02040816326530612	0.05555555555555555	query_1	['GO:0034702']	2
GO:CC	GO:0035579	specific granule membrane	0.040234574328927845	True	"The lipid bilayer surrounding a specific granule, a granule with a membranous, tubular internal structure, found primarily in mature neutrophil cells. Most are released into the extracellular fluid. Specific granules contain lactoferrin, lysozyme, vitamin B12 binding protein and elastase." [GOC:bf, PMID:7334549]	1	147	1	20319	0.006802721088435374	1.0	query_1	['GO:0030667', 'GO:0042581']	2
GO:CC	GO:0098802	plasma membrane signaling receptor complex	0.04043671182973211	True	"Any protein complex that is part of the plasma membrane and which functions as a signaling receptor." [GOC:dos]	167	147	5	20319	0.034013605442176874	0.029940119760479042	query_1	['GO:0043235', 'GO:0098797']	2
GO:BP	GO:0010737	protein kinase A signaling	0.0411874869548602	True	"An intracellular signaling cassette that starts with the activation of protein kinase A (PKA), and ends with the regulation of a downstream cellular process, e.g. transcription. The PKA catalytic subunit (PKA-C) is normally present in a complex with its regulatory subunit, PKA-R. The inhibitory action of PKA-R is released upon cAMP binding, which results in the activation of PKA-C." [PMID:352521…	35	147	3	20319	0.02040816326530612	0.08571428571428572	query_1	['GO:0035556']	2
GO:BP	GO:0010646	regulation of cell communication	0.0411874869548602	True	"Any process that modulates the frequency, rate or extent of cell communication. Cell communication is the process that mediates interactions between a cell and its surroundings. Encompasses interactions such as signaling or attachment between one cell and another cell, between a cell and an extracellular matrix, or between a cell and any other aspect of its environment." [GOC:dph, GOC:tb]	3313	147	38	20319	0.2585034013605442	0.011469966797464533	query_1	['GO:0007154', 'GO:0050794']	2
GO:BP	GO:0032414	positive regulation of ion transmembrane transporter activity	0.0411874869548602	True	"Any process that activates or increases the activity of an ion transporter." [GOC:mah, GOC:tb]	35	147	3	20319	0.02040816326530612	0.08571428571428572	query_1	['GO:0032411', 'GO:0032412', 'GO:0034767']	2
GO:BP	GO:0023051	regulation of signaling	0.0411874869548602	True	"Any process that modulates the frequency, rate or extent of a signaling process." [GOC:mtg_signal]	3312	147	38	20319	0.2585034013605442	0.011473429951690822	query_1	['GO:0023052', 'GO:0050789']	2
GO:BP	GO:0120035	regulation of plasma membrane bounded cell projection organization	0.04144017877881306	True	"Any process that modulates the frequency, rate or extent of a process involved in the formation, arrangement of constituent parts, or disassembly of plasma membrane bounded cell projections." [GOC:krc]	714	147	13	20319	0.08843537414965986	0.018207282913165267	query_1	['GO:0031344', 'GO:0120036']	2
GO:MF	GO:0001228	DNA-binding transcription activator activity, RNA polymerase II-specific	0.04185345864955483	True	"A DNA-binding transcription factor activity that activates or increases transcription of specific gene sets transcribed by RNA polymerase II." [GOC:aruk, GOC:txnOH-2018, PMID:20737563, PMID:27145859]	476	147	10	20319	0.06802721088435375	0.02100840336134454	query_1	['GO:0000981', 'GO:0001216']	2
GO:BP	GO:0030902	hindbrain development	0.04200727145812985	True	"The process whose specific outcome is the progression of the hindbrain over time, from its formation to the mature structure. The hindbrain is the posterior of the three primary divisions of the developing chordate brain, or the corresponding part of the adult brain (in vertebrates, includes the cerebellum, pons, and medulla oblongata and controls the autonomic functions and equilibrium)." [PMID…	182	147	6	20319	0.04081632653061224	0.03296703296703297	query_1	['GO:0007420', 'GO:0048856']	2
GO:BP	GO:0021604	cranial nerve structural organization	0.04200727145812985	True	"The process that contributes to the act of creating the structural organization of the cranial nerves. This process pertains to the physical shaping of a rudimentary structure. The cranial nerves are composed of twelve pairs of nerves that emanate from the nervous tissue of the hindbrain. These nerves are sensory, motor, or mixed in nature, and provide the motor and general sensory innervation o…	10	147	2	20319	0.013605442176870748	0.2	query_1	['GO:0021602', 'GO:0048532']	2
GO:BP	GO:0070782	phosphatidylserine exposure on apoptotic cell surface	0.04200727145812985	True	"A phospholipid scrambling process that results in the appearance of phosphatidylserine on the outer leaflet of the plasma membrane of an apoptotic cell, which acts as an 'eat-me' signal for engulfing cells. Phosphatidylserine is exposed on the apoptotic cell surface by a phospholipid scramblase activity." [GOC:mah, GOC:mtg_apoptosis, GOC:rk, PMID:11536005]	10	147	2	20319	0.013605442176870748	0.2	query_1	['GO:0017121', 'GO:0097194']	2
GO:BP	GO:0021561	facial nerve development	0.04200727145812985	True	"The process whose specific outcome is the progression of the facial nerve over time, from its formation to the mature structure. This sensory and motor nerve supplies the muscles of facial expression and the expression and taste at the anterior two-thirds of the tongue. The principal branches are the superficial ophthalmic, buccal, palatine and hyomandibular. The main trunk synapses within ptery…	10	147	2	20319	0.013605442176870748	0.2	query_1	['GO:0021545', 'GO:0021783']	2
GO:BP	GO:1903530	regulation of secretion by cell	0.04200727145812985	True	"Any process that modulates the frequency, rate or extent of secretion by cell." [GO_REF:0000058, GOC:pm, GOC:TermGenie, PMID:12130530]	632	147	12	20319	0.08163265306122448	0.0189873417721519	query_1	['GO:0032940', 'GO:0050794', 'GO:0051046']	2
GO:BP	GO:0060926	cardiac pacemaker cell development	0.04200727145812985	True	"The process whose specific outcome is the progression of a pacemaker cell over time, from its formation to the mature state. Pacemaker cells are specialized cardiomyocytes that are responsible for regulating the timing of heart contractions." [GOC:mtg_cardiac_conduct_nov11, GOC:mtg_heart]	10	147	2	20319	0.013605442176870748	0.2	query_1	['GO:0055013', 'GO:0060920']	2
GO:BP	GO:0021610	facial nerve morphogenesis	0.04200727145812985	True	"The process in which the anatomical structure of the facial nerve is generated and organized. This sensory and motor nerve supplies the muscles of facial expression and the expression and taste at the anterior two-thirds of the tongue. The principal branches are the superficial ophthalmic, buccal, palatine and hyomandibular. The main trunk synapses within pterygopalatine ganglion in the parotid …	10	147	2	20319	0.013605442176870748	0.2	query_1	['GO:0021561', 'GO:0021602']	2
GO:BP	GO:0050951	sensory perception of temperature stimulus	0.04200727145812985	True	"The series of events required for an organism to receive a sensory temperature stimulus, convert it to a molecular signal, and recognize and characterize the signal. This is a neurological process." [GOC:ai]	36	147	3	20319	0.02040816326530612	0.08333333333333333	query_1	['GO:0007600']	2
GO:BP	GO:0010496	intercellular transport	0.04200727145812985	True	"The movement of substances between cells." [GOC:dhl]	10	147	2	20319	0.013605442176870748	0.2	query_1	['GO:0006810', 'GO:0009987']	2
GO:BP	GO:0051130	positive regulation of cellular component organization	0.04200727145812985	True	"Any process that activates or increases the frequency, rate or extent of a process involved in the formation, arrangement of constituent parts, or disassembly of cell structures, including the plasma membrane and any external encapsulating structures such as the cell wall and cell envelope." [GOC:ai]	1180	147	18	20319	0.12244897959183673	0.015254237288135594	query_1	['GO:0016043', 'GO:0048522', 'GO:0051128']	2
GO:BP	GO:0006810	transport	0.04258946925615229	True	"The directed movement of substances (such as macromolecules, small molecules, ions) or cellular components (such as complexes and organelles) into, out of or within a cell, or between cells, or within a multicellular organism by means of some agent such as a transporter or a transporter complex, a pore or a motor protein." [GOC:dos, GOC:dph, GOC:jl, GOC:mah]	4158	147	45	20319	0.30612244897959184	0.010822510822510822	query_1	['GO:0051234']	2
GO:BP	GO:0033036	macromolecule localization	0.04385610570067831	True	"Any process in which a macromolecule is transported to, or maintained in, a specific location." [GOC:mah]	2884	147	34	20319	0.23129251700680273	0.011789181692094313	query_1	['GO:0051179']	2
GO:BP	GO:0003203	endocardial cushion morphogenesis	0.044041251786457465	True	"The process in which the anatomical structure of the endocardial cushion is generated and organized. The endocardial cushion is a specialized region of mesenchymal cells that will give rise to the heart septa and valves." [GOC:mtg_heart]	37	147	3	20319	0.02040816326530612	0.08108108108108109	query_1	['GO:0003007', 'GO:0003197', 'GO:0072132']	2
GO:CC	GO:1902711	GABA-A receptor complex	0.044059336738715954	True	"A protein complex which is capable of GABA-A receptor activity. In human, it is usually composed of either two alpha, two beta and one gamma chain of the GABA-A receptor subunits or 5 chains of the GABA-A receptor subunits rho1-3 (formally known as GABA-C receptor)." [GO_REF:0000088, GOC:bhm, GOC:TermGenie, PMID:18790874]	19	147	2	20319	0.013605442176870748	0.10526315789473684	query_1	['GO:1902710']	2
GO:MF	GO:0140110	transcription regulator activity	0.04445802255863572	True	"A molecular function that controls the rate, timing and/or magnitude of gene transcription. The function of transcriptional regulators is to modulate gene expression at the transcription step so that they are expressed in the right cell at the right time and in the right amount throughout the life of the cell and the organism. Genes are transcriptional units, and include bacterial operons." [GOC…	1609	147	22	20319	0.14965986394557823	0.013673088875077687	query_1	['GO:0003674']	2
GO:MF	GO:0001216	DNA-binding transcription activator activity	0.04445802255863572	True	"A DNA-binding transcription factor activity that activates or increases transcription of specific gene sets." [GOC:txnOH-2018]	484	147	10	20319	0.06802721088435375	0.02066115702479339	query_1	['GO:0003700']	2
GO:BP	GO:0031344	regulation of cell projection organization	0.04466826948913915	True	"Any process that modulates the frequency, rate or extent of a process involved in the formation, arrangement of constituent parts, or disassembly of cell projections." [GOC:mah]	728	147	13	20319	0.08843537414965986	0.017857142857142856	query_1	['GO:0030030', 'GO:0051128']	2
GO:BP	GO:0048729	tissue morphogenesis	0.045412234923634054	True	"The process in which the anatomical structures of a tissue are generated and organized." [GOC:dph, GOC:jid]	643	147	12	20319	0.08163265306122448	0.01866251944012442	query_1	['GO:0009653', 'GO:0009888']	2
GO:CC	GO:0033268	node of Ranvier	0.04763499832084975	True	"An axon part that is a gap in the myelin where voltage-gated sodium channels cluster and saltatory conduction is executed." [GOC:mh]	20	147	2	20319	0.013605442176870748	0.1	query_1	['GO:0044304', 'GO:0110165']	2
GO:CC	GO:0042383	sarcolemma	0.04763499832084975	True	"The outer membrane of a muscle cell, consisting of the plasma membrane, a covering basement membrane (about 100 nm thick and sometimes common to more than one fiber), and the associated loose network of collagen fibers." [ISBN:0198506732]	176	147	5	20319	0.034013605442176874	0.028409090909090908	query_1	['GO:0005886']	2
GO:BP	GO:0009582	detection of abiotic stimulus	0.04765907884756268	True	"The series of events in which an (non-living) abiotic stimulus is received by a cell and converted into a molecular signal." [GOC:hb]	131	147	5	20319	0.034013605442176874	0.03816793893129771	query_1	['GO:0009628', 'GO:0051606']	2
GO:BP	GO:0009581	detection of external stimulus	0.04804333066576289	True	"The series of events in which an external stimulus is received by a cell and converted into a molecular signal." [GOC:hb]	132	147	5	20319	0.034013605442176874	0.03787878787878788	query_1	['GO:0009605', 'GO:0051606']	2
GO:BP	GO:0045647	negative regulation of erythrocyte differentiation	0.04804333066576289	True	"Any process that stops, prevents, or reduces the frequency, rate or extent of erythrocyte differentiation." [GOC:go_curators]	11	147	2	20319	0.013605442176870748	0.18181818181818182	query_1	['GO:0030218', 'GO:0045638', 'GO:0045646']	2
GO:BP	GO:0051234	establishment of localization	0.04804333066576289	True	"Any process that localizes a substance or cellular component. This may occur via movement, tethering or selective degradation." [GOC:ai, GOC:dos]	4433	147	47	20319	0.3197278911564626	0.010602300924881571	query_1	['GO:0051179']	2
GO:BP	GO:0048541	Peyer's patch development	0.04804333066576289	True	"The process whose specific outcome is the progression of Peyer's patches over time, from their formation to the mature structure. Peyer's patches are typically found as nodules associated with gut epithelium with distinct internal structures including B- and T-zones for the activation of lymphocytes." [GOC:add, ISBN:0781735149]	11	147	2	20319	0.013605442176870748	0.18181818181818182	query_1	['GO:0048537']	2
GO:MF	GO:0043169	cation binding	0.04805066564434977	True	"Binding to a cation, a charged atom or group of atoms with a net positive charge." [GOC:jl]	4102	147	44	20319	0.29931972789115646	0.010726474890297415	query_1	['GO:0043167']	2
GO:MF	GO:0000981	DNA-binding transcription factor activity, RNA polymerase II-specific	0.048352841966537025	True	"A DNA-binding transcription factor activity that modulates the transcription of specific gene sets transcribed by RNA polymerase II." [GOC:txnOH-2018]	1126	147	17	20319	0.11564625850340136	0.015097690941385435	query_1	['GO:0003700']	2
GO:BP	GO:0032411	positive regulation of transporter activity	0.04875738474356929	True	"Any process that activates or increases the activity of a transporter." [GOC:mah]	39	147	3	20319	0.02040816326530612	0.07692307692307693	query_1	['GO:0032409', 'GO:0044093', 'GO:0051050']	2
GO:BP	GO:0055074	calcium ion homeostasis	0.049635259324438345	True	"Any process involved in the maintenance of an internal steady state of calcium ions within an organism or cell." [GOC:ceb, GOC:jid, GOC:mah]	331	147	8	20319	0.05442176870748299	0.02416918429003021	query_1	['GO:0055080', 'GO:0098771']	2
GO:CC	GO:0043005	neuron projection	8.936530385626392e-08	True	"A prolongation or process extending from a nerve cell, e.g. an axon or dendrite." [GOC:jl, PMID:3077060]	1496	160	37	20319	0.23125	0.024732620320855617	query_1	['GO:0120025']	3
GO:CC	GO:0034702	monoatomic ion channel complex	1.206861597564748e-07	True	"A protein complex that spans a membrane and forms a water-filled channel across the phospholipid bilayer allowing selective monoatomic ion transport down its electrochemical gradient." [GOC:mah, ISBN:071673706X]	324	160	17	20319	0.10625	0.05246913580246913	query_1	['GO:1902495']	3
GO:BP	GO:0099537	trans-synaptic signaling	7.623240923397885e-07	True	"Cell-cell signaling in either direction across the synaptic cleft." [GOC:dos]	763	160	26	20319	0.1625	0.03407601572739188	query_1	['GO:0099536']	3
GO:BP	GO:0007268	chemical synaptic transmission	7.874883241605191e-07	True	"The vesicular release of classical neurotransmitter molecules from a presynapse, across a chemical synapse, the subsequent activation of neurotransmitter receptors at the postsynapse of a target cell (neuron, muscle, or secretory cell) and the effects of this activation on the postsynaptic membrane potential and ionic composition of the postsynaptic cytosol. This process encompasses both spontan…	755	160	25	20319	0.15625	0.033112582781456956	query_1	['GO:0098916']	3
GO:BP	GO:0098916	anterograde trans-synaptic signaling	7.874883241605191e-07	True	"Cell-cell signaling from pre to post-synapse, across the synaptic cleft." [GOC:dos]	755	160	25	20319	0.15625	0.033112582781456956	query_1	['GO:0099537']	3
GO:BP	GO:0099536	synaptic signaling	7.874883241605191e-07	True	"Cell-cell signaling to, from or within a synapse." [GOC:dos]	803	160	26	20319	0.1625	0.0323785803237858	query_1	['GO:0007267']	3
GO:CC	GO:0097447	dendritic tree	8.212767450768024e-07	True	"The entire complement of dendrites for a neuron, consisting of each primary dendrite and all its branches." [GOC:aruk, GOC:bc, NIF_Subcellular:sao172297168]	789	160	24	20319	0.15	0.030418250950570342	query_1	['GO:0036477', 'GO:0043005']	3
GO:CC	GO:0030425	dendrite	8.212767450768024e-07	True	"A neuron projection that has a short, tapering, morphology. Dendrites receive and integrate signals from other neurons or from sensory stimuli, and conduct nerve impulses towards the axon or the cell body. In most neurons, the impulse is conveyed from dendrites to axon via the cell body, but in some types of unipolar neuron, the impulse does not travel via the cell body." [GOC:aruk, GOC:bc, GOC:…	787	160	24	20319	0.15	0.030495552731893267	query_1	['GO:0043005', 'GO:0097447']	3
GO:CC	GO:0097060	synaptic membrane	8.212767450768024e-07	True	"A specialized area of membrane on either the presynaptic or the postsynaptic side of a synapse, the junction between a nerve fiber of one neuron and another neuron or muscle fiber or glial cell." [GOC:BHF, PMID:20410104]	542	160	20	20319	0.125	0.03690036900369004	query_1	['GO:0045202', 'GO:0098590']	3
GO:BP	GO:0030182	neuron differentiation	1.0899309842688575e-06	True	"The process in which a relatively unspecialized cell acquires specialized features of a neuron." [GOC:mah]	1533	160	36	20319	0.225	0.023483365949119372	query_1	['GO:0030154', 'GO:0048699']	3
GO:BP	GO:0048699	generation of neurons	1.0899309842688575e-06	True	"The process in which nerve cells are generated. This includes the production of neuroblasts and their differentiation into neurons." [GOC:nln]	1615	160	37	20319	0.23125	0.022910216718266253	query_1	['GO:0022008']	3
GO:CC	GO:0045202	synapse	1.332390804699766e-06	True	"The junction between an axon of one neuron and a dendrite of another neuron, a muscle fiber or a glial cell. As the axon approaches the synapse it enlarges into a specialized structure, the presynaptic terminal bouton, which contains mitochondria and synaptic vesicles. At the tip of the terminal bouton is the presynaptic membrane; facing it, and separated from it by a minute cleft (the synaptic …	1766	160	37	20319	0.23125	0.020951302378255945	query_1	['GO:0030054']	3
GO:CC	GO:1902495	transmembrane transporter complex	2.0888387911179138e-06	True	"A transmembrane protein complex which enables the transfer of a substance from one side of a membrane to the other." [GOC:bhm, GOC:TermGenie, PMID:18024586]	427	160	17	20319	0.10625	0.03981264637002342	query_1	['GO:0098796', 'GO:1990351']	3
GO:CC	GO:0030054	cell junction	2.360764948745388e-06	True	"A cellular component that forms a specialized region of connection between two or more cells, or between a cell and the extracellular matrix, or between two membrane-bound components of a cell, such as flagella." [GOC:aruk, GOC:bc, GOC:mah, ISBN:0198506732, PMID:26820516, PMID:28096264]	2334	160	43	20319	0.26875	0.01842330762639246	query_1	['GO:0110165']	3
GO:CC	GO:0042734	presynaptic membrane	3.1066728197246536e-06	True	"A specialized area of membrane of the axon terminal that faces the plasma membrane of the neuron or muscle fiber with which the axon terminal establishes a synaptic junction; many synaptic junctions exhibit structural presynaptic characteristics, such as conical, electron-dense internal protrusions, that distinguish it from the remainder of the axon plasma membrane." [GOC:jl, ISBN:0815316194]	250	160	13	20319	0.08125	0.052	query_1	['GO:0097060', 'GO:0098793']	3
GO:CC	GO:1990351	transporter complex	3.1066728197246536e-06	True	"A protein complex facilitating transport of molecules (proteins, small molecules, nucleic acids) into, out of or within a cell, or between cells." [GOC:bhm, PMID:15449578]	450	160	17	20319	0.10625	0.03777777777777778	query_1	['GO:0032991']	3
GO:CC	GO:0036477	somatodendritic compartment	3.404833271608836e-06	True	"The region of a neuron that includes the cell body (cell soma) and dendrite(s), but excludes the axon." [GOC:pad, GOC:PARL]	1097	160	27	20319	0.16875	0.024612579762989972	query_1	['GO:0110165']	3
GO:BP	GO:0007399	nervous system development	5.975030103357536e-06	True	"The process whose specific outcome is the progression of nervous tissue over time, from its formation to its mature state." [GOC:dgh]	2485	160	46	20319	0.2875	0.01851106639839034	query_1	['GO:0048731']	3
GO:CC	GO:0042995	cell projection	6.358461797522307e-06	True	"A prolongation or process extending from a cell, e.g. a flagellum or axon." [GOC:jl, PMID:16318917]	2452	160	43	20319	0.26875	0.017536704730831975	query_1	['GO:0110165']	3
GO:CC	GO:0098793	presynapse	6.477541688595348e-06	True	"The part of a synapse that is part of the presynaptic cell." [GOC:dos]	792	160	22	20319	0.1375	0.027777777777777776	query_1	['GO:0045202', 'GO:0110165']	3
GO:CC	GO:0034703	cation channel complex	6.616066066140337e-06	True	"An ion channel complex through which cations pass." [GOC:mah]	190	160	11	20319	0.06875	0.05789473684210526	query_1	['GO:0034702']	3
GO:CC	GO:0098797	plasma membrane protein complex	6.616066066140337e-06	True	"Any protein complex that is part of the plasma membrane." [GOC:dos]	545	160	18	20319	0.1125	0.03302752293577982	query_1	['GO:0005886', 'GO:0098796']	3
GO:BP	GO:0022008	neurogenesis	1.1788721716113694e-05	True	"Generation of cells within the nervous system." [GO_REF:0000021, GOC:cls, GOC:curators, GOC:dgh, GOC:dph, GOC:jid]	1867	160	38	20319	0.2375	0.020353508302088912	query_1	['GO:0007399', 'GO:0030154']	3
GO:CC	GO:0034705	potassium channel complex	1.3430901646621838e-05	True	"An ion channel complex through which potassium ions pass." [GOC:mah]	93	160	8	20319	0.05	0.08602150537634409	query_1	['GO:0034703']	3
GO:BP	GO:0048731	system development	2.5455651056479805e-05	True	"The process whose specific outcome is the progression of an organismal system over time, from its formation to the mature structure. A system is a regularly interacting or interdependent group of organs or tissues that work together to carry out a given biological process." [GOC:dph, GOC:jid]	3972	160	60	20319	0.375	0.015105740181268883	query_1	['GO:0007275', 'GO:0048856']	3
GO:BP	GO:0007267	cell-cell signaling	2.5455651056479805e-05	True	"Any process that mediates the transfer of information from one cell to another. This process includes signal transduction in the receiving cell and, where applicable, release of a ligand and any processes that actively facilitate its transport and presentation to the receiving cell. Examples include signaling via soluble ligands, via cell adhesion molecules and via gap junctions." [GOC:dos, GOC:…	1228	160	29	20319	0.18125	0.023615635179153095	query_1	['GO:0007154', 'GO:0023052']	3
GO:BP	GO:0099177	regulation of trans-synaptic signaling	3.082634711210409e-05	True	"Any process that modulates the frequency, rate or extent of trans-synaptic signaling." [GOC:dos]	574	160	19	20319	0.11875	0.033101045296167246	query_1	['GO:0010646', 'GO:0023051', 'GO:0099537']	3
GO:BP	GO:0050804	modulation of chemical synaptic transmission	3.082634711210409e-05	True	"Any process that modulates the frequency or amplitude of synaptic transmission, the process of communication from a neuron to a target (neuron, muscle, or secretory cell) across a synapse. Amplitude, in this case, refers to the change in postsynaptic membrane potential due to a single instance of synaptic transmission." [GOC:ai]	573	160	19	20319	0.11875	0.03315881326352531	query_1	['GO:0007268', 'GO:0099177']	3
GO:CC	GO:0008076	voltage-gated potassium channel complex	5.6974331477720835e-05	True	"A protein complex that forms a transmembrane channel through which potassium ions may cross a cell membrane in response to changes in membrane potential." [GOC:mah]	80	160	7	20319	0.04375	0.0875	query_1	['GO:0034705', 'GO:0098797']	3
GO:CC	GO:0098978	glutamatergic synapse	7.260471387344102e-05	True	"A synapse that uses glutamate as a neurotransmitter." [GOC:dos]	792	160	20	20319	0.125	0.025252525252525252	query_1	['GO:0045202']	3
GO:BP	GO:0048666	neuron development	0.00011042582478146631	True	"The process whose specific outcome is the progression of a neuron over time, from initial commitment of the cell to a specific fate, to the fully functional differentiated cell." [GOC:dph]	1257	160	28	20319	0.175	0.022275258552108195	query_1	['GO:0030182', 'GO:0048468']	3
GO:CC	GO:0045211	postsynaptic membrane	0.0001596204013134176	True	"A specialized area of membrane facing the presynaptic membrane on the tip of the nerve ending and separated from it by a minute cleft (the synaptic cleft). Neurotransmitters cross the synaptic cleft and transmit the signal to the postsynaptic membrane." [ISBN:0198506732]	381	160	13	20319	0.08125	0.03412073490813648	query_1	['GO:0097060', 'GO:0098794']	3
GO:CC	GO:0120025	plasma membrane bounded cell projection	0.0001596204013134176	True	"A prolongation or process extending from a cell and that is bounded by plasma membrane, e.g. a cilium, lamellipodium, or axon." [GOC:krc]	2349	160	38	20319	0.2375	0.016177096636866752	query_1	['GO:0042995']	3
GO:BP	GO:0007409	axonogenesis	0.00016469871943285301	True	"De novo generation of a long process of a neuron, including the terminal branched region. Refers to the morphogenesis or creation of shape or form of the developing axon, which carries efferent (outgoing) action potentials from the cell body towards target cells." [GOC:dph, GOC:jid, GOC:pg, GOC:pr, ISBN:0198506732]	465	160	16	20319	0.1	0.034408602150537634	query_1	['GO:0048667', 'GO:0048812', 'GO:0061564']	3
GO:CC	GO:0043679	axon terminus	0.00018800492270288203	True	"Terminal inflated portion of the axon, containing the specialized apparatus necessary to release neurotransmitters. The axon terminus is considered to be the whole region of thickening and the terminal button is a specialized region of it." [GOC:dph, GOC:jl]	180	160	9	20319	0.05625	0.05	query_1	['GO:0044306', 'GO:0098793', 'GO:0150034']	3
GO:CC	GO:0005886	plasma membrane	0.00027175134660926937	True	"The membrane surrounding a cell that separates the cell from its external environment. It consists of a phospholipid bilayer and associated proteins." [ISBN:0716731363]	4970	160	63	20319	0.39375	0.01267605633802817	query_1	['GO:0016020', 'GO:0071944']	3
GO:BP	GO:0061326	renal tubule development	0.0003038061992565151	True	"The progression of the renal tubule over time from its formation to the mature form. A renal tubule is a tube that filters, re-absorbs and secretes substances to rid an organism of waste and to play a role in fluid homeostasis." [GOC:dph, GOC:mtg_kidney_jan10]	105	160	8	20319	0.05	0.0761904761904762	query_1	['GO:0035295', 'GO:0060429', 'GO:0072001']	3
GO:BP	GO:0048812	neuron projection morphogenesis	0.0003038061992565151	True	"The process in which the anatomical structures of a neuron projection are generated and organized. A neuron projection is any process extending from a neural cell, such as axons or dendrites." [GOC:mah]	681	160	19	20319	0.11875	0.027900146842878122	query_1	['GO:0031175', 'GO:0120039']	3
GO:BP	GO:0007275	multicellular organism development	0.00030524757154450153	True	"The biological process whose specific outcome is the progression of a multicellular organism over time from an initial condition (e.g. a zygote or a young adult) to a later condition (e.g. a multicellular animal or an aged adult)." [GOC:dph, GOC:ems, GOC:isa_complete, GOC:tb]	4645	160	63	20319	0.39375	0.01356297093649085	query_1	['GO:0032501', 'GO:0048856']	3
GO:BP	GO:0048667	cell morphogenesis involved in neuron differentiation	0.00033021901363824427	True	"The process in which the structures of a neuron are generated and organized. This process occurs while the initially relatively unspecialized cell is acquiring the specialized features of a neuron." [GOC:dph, GOC:tb]	625	160	18	20319	0.1125	0.0288	query_1	['GO:0000902', 'GO:0048666']	3
GO:BP	GO:0120039	plasma membrane bounded cell projection morphogenesis	0.0003517707032093242	True	"The process in which the anatomical structures of a plasma membrane bounded cell projection are generated and organized." [GOC:krc]	696	160	19	20319	0.11875	0.027298850574712645	query_1	['GO:0048858']	3
GO:CC	GO:0098796	membrane protein complex	0.000361226028918764	True	"Any protein complex that is part of a membrane." [GOC:dos]	1133	160	23	20319	0.14375	0.02030008826125331	query_1	['GO:0016020', 'GO:0032991']	3
GO:CC	GO:0098982	GABA-ergic synapse	0.000361226028918764	True	"A synapse that uses GABA as a neurotransmitter. These synapses are typically inhibitory." [GOC:dos]	153	160	8	20319	0.05	0.05228758169934641	query_1	['GO:0045202']	3
GO:CC	GO:0032589	neuron projection membrane	0.000361226028918764	True	"The portion of the plasma membrane surrounding a neuron projection." [GOC:mah]	76	160	6	20319	0.0375	0.07894736842105263	query_1	['GO:0031253', 'GO:0031256', 'GO:0043005']	3
GO:CC	GO:0044306	neuron projection terminus	0.0003640814214723124	True	"The specialized, terminal region of a neuron projection such as an axon or a dendrite." [GOC:jl]	201	160	9	20319	0.05625	0.04477611940298507	query_1	['GO:0043005', 'GO:0110165']	3
GO:BP	GO:0048858	cell projection morphogenesis	0.0003786054151545876	True	"The process in which the anatomical structures of a cell projection are generated and organized." [GO_REF:0000021]	702	160	19	20319	0.11875	0.027065527065527065	query_1	['GO:0000902', 'GO:0009653', 'GO:0030030']	3
GO:BP	GO:0061333	renal tubule morphogenesis	0.00048228764006218985	True	"The process in which the renal tubule is generated by specification of cell fate, through the maintenance of cell polarity, regulated cell proliferation and morphogenetic cell rearrangements, shape changes and growth. A renal tubule is a tube that filters, re-absorbs and secretes substances to rid an organism of waste and to play a role in fluid homeostasis." [GOC:dph, GOC:mtg_kidney_jan10]	82	160	7	20319	0.04375	0.08536585365853659	query_1	['GO:0060562', 'GO:0061326']	3
GO:CC	GO:0071944	cell periphery	0.0005354524959613285	True	"The broad region around and including the plasma membrane of a cell, encompassing the cell cortex (inside the cell), the plasma membrane, and any external encapsulating structures." [GOC:pdt]	5441	160	66	20319	0.4125	0.012130123139128837	query_1	['GO:0110165']	3
GO:CC	GO:0048786	presynaptic active zone	0.0005534988382650858	True	"A specialized region of the plasma membrane and cell cortex of a presynaptic neuron; encompasses a region of the plasma membrane where synaptic vesicles dock and fuse, and a specialized cortical cytoskeletal matrix." [GOC:dh, GOC:dl, GOC:ef, GOC:jid, GOC:pr, PMID:3152289]	122	160	7	20319	0.04375	0.05737704918032787	query_1	['GO:0098793', 'GO:0110165']	3
GO:CC	GO:0032281	AMPA glutamate receptor complex	0.0005836995977628178	True	"An assembly of four or five subunits which form a structure with an extracellular N-terminus and a large loop that together form the ligand binding domain. The C-terminus is intracellular. The ionotropic glutamate receptor complex itself acts as a ligand gated ion channel; on binding glutamate, charged ions pass through a channel in the center of the receptor complex. The AMPA receptors mediate …	27	160	4	20319	0.025	0.14814814814814814	query_1	['GO:0008328']	3
GO:BP	GO:0061564	axon development	0.0005936998067991618	True	"The progression of an axon over time. Covers axonogenesis (de novo generation of an axon) and axon regeneration (regrowth), as well as processes pertaining to the progression of the axon over time (fasciculation and defasciculation)." [GOC:dph, GOC:pg, GOC:pr]	532	160	16	20319	0.1	0.03007518796992481	query_1	['GO:0031175']	3
GO:BP	GO:0000902	cell morphogenesis	0.0006006434052573319	True	"The developmental process in which the size or shape of a cell is generated and organized." [GOC:clt, GOC:dph, GOC:go_curators, GOC:tb]	1020	160	23	20319	0.14375	0.022549019607843137	query_1	['GO:0009653']	3
GO:CC	GO:0032590	dendrite membrane	0.0006014721976905497	True	"The portion of the plasma membrane surrounding a dendrite." [GOC:mah]	53	160	5	20319	0.03125	0.09433962264150944	query_1	['GO:0030425', 'GO:0032589']	3
GO:CC	GO:0043025	neuronal cell body	0.0006040236129953519	True	"The portion of a neuron that includes the nucleus, but excludes cell projections such as axons and dendrites." [GOC:go_curators]	727	160	17	20319	0.10625	0.023383768913342505	query_1	['GO:0036477', 'GO:0044297']	3
GO:CC	GO:0044297	cell body	0.000698836758846227	True	"The portion of a cell bearing surface projections such as axons, dendrites, cilia, or flagella that includes the nucleus, but excludes all cell projections." [GOC:go_curators]	812	160	18	20319	0.1125	0.022167487684729065	query_1	['GO:0110165']	3
GO:BP	GO:0009653	anatomical structure morphogenesis	0.0007941205200118343	True	"The process in which anatomical structures are generated and organized. Morphogenesis pertains to the creation of form." [GOC:go_curators, ISBN:0521436125]	2683	160	42	20319	0.2625	0.015654118524040254	query_1	['GO:0032502', 'GO:0048856']	3
GO:CC	GO:0016342	catenin complex	0.0008973821901493707	True	"Complex of peripheral cytoplasmic proteins (alpha-, beta- and gamma-catenin) that interact with the cytoplasmic region of uvomorulin/E-cadherin to connect it to the actin cytoskeleton." [ISBN:0198599323]	31	160	4	20319	0.025	0.12903225806451613	query_1	['GO:0019897', 'GO:0098797']	3
GO:BP	GO:0030900	forebrain development	0.0009185221874563001	True	"The process whose specific outcome is the progression of the forebrain over time, from its formation to the mature structure. The forebrain is the anterior of the three primary divisions of the developing chordate brain or the corresponding part of the adult brain (in vertebrates, includes especially the cerebral hemispheres, the thalamus, and the hypothalamus and especially in higher vertebrate…	433	160	14	20319	0.0875	0.03233256351039261	query_1	['GO:0007420', 'GO:0048856']	3
GO:BP	GO:0007417	central nervous system development	0.0009185221874563001	True	"The process whose specific outcome is the progression of the central nervous system over time, from its formation to the mature structure. The central nervous system is the core nervous system that serves an integrating and coordinating function. In vertebrates it consists of the brain and spinal cord. In those invertebrates with a central nervous system it typically consists of a brain, cerebra…	979	160	22	20319	0.1375	0.02247191011235955	query_1	['GO:0007399', 'GO:0048731']	3
GO:CC	GO:0044305	calyx of Held	0.000989337066345838	True	"The terminal specialization of a calyciferous axon which forms large synapses in the mammalian auditory central nervous system." [NIF_Subcellular:sao1684283879, PMID:11823805]	32	160	4	20319	0.025	0.125	query_1	['GO:0043679']	3
GO:MF	GO:0022836	gated channel activity	0.0010472998180222327	True	"Enables the transmembrane transfer of a solute by a channel that opens in response to a specific stimulus." [GOC:mtg_transport]	305	160	12	20319	0.075	0.03934426229508197	query_1	['GO:0015267']	3
GO:MF	GO:0005261	monoatomic cation channel activity	0.0010472998180222327	True	"Enables the energy-independent facilitated diffusion of a monoatomic cation through a transmembrane aqueous pore or channel." [GOC:def, GOC:dph, GOC:mtg_transport, GOC:pr, ISBN:0815340729]	377	160	13	20319	0.08125	0.034482758620689655	query_1	['GO:0005216', 'GO:0008324']	3
GO:MF	GO:0005216	monoatomic ion channel activity	0.0010472998180222327	True	"Enables the facilitated diffusion of a monoatomic ion (by an energy-independent process) by passage through a transmembrane aqueous pore or channel without evidence for a carrier-mediated mechanism. May be either selective (it enables passage of a specific ion only) or non-selective (it enables passage of two or more ions of same charge but different size)." [GOC:cy, GOC:mtg_transport, GOC:pr, I…	489	160	15	20319	0.09375	0.03067484662576687	query_1	['GO:0015075', 'GO:0015267']	3
GO:MF	GO:0099508	voltage-gated monoatomic ion channel activity involved in regulation of presynaptic membrane potential	0.0010472998180222327	True	"Voltage-gated ion channel activity, occurring in the presynaptic membrane, involved in regulation of presynaptic membrane potential. This is a key step in synaptic transmission, following the arrival of an action potential at the synapse." [GOC:dos]	15	160	4	20319	0.025	0.26666666666666666	query_1	['GO:0005244']	3
GO:BP	GO:0007420	brain development	0.0011985020485434218	True	"The process whose specific outcome is the progression of the brain over time, from its formation to the mature structure. Brain development begins with patterning events in the neural tube and ends with the mature structure that is the center of thought and emotion. The brain is responsible for the coordination and control of bodily activities and the interpretation of information from the sense…	707	160	18	20319	0.1125	0.02545968882602546	query_1	['GO:0007417', 'GO:0048513', 'GO:0060322']	3
GO:BP	GO:0072080	nephron tubule development	0.0013530297926987245	True	"The progression of a nephron tubule over time, from its initial formation to the mature structure. A nephron tubule is an epithelial tube that is part of the nephron, the functional part of the kidney." [GOC:mtg_kidney_jan10]	100	160	7	20319	0.04375	0.07	query_1	['GO:0061326', 'GO:0072009']	3
GO:BP	GO:0099505	regulation of presynaptic membrane potential	0.0013716382820082144	True	"Any process that modulates the potential difference across a presynaptic membrane." [GOC:dph, GOC:ef]	40	160	5	20319	0.03125	0.125	query_1	['GO:0042391']	3
GO:BP	GO:0021554	optic nerve development	0.0014396086378773382	True	"The process whose specific outcome is the progression of the optic nerve over time, from its formation to the mature structure. The sensory optic nerve originates from the bipolar cells of the retina and conducts visual information to the brainstem. The optic nerve exits the back of the eye in the orbit, enters the optic canal, and enters the central nervous system at the optic chiasm (crossing)…	20	160	4	20319	0.025	0.2	query_1	['GO:0021545']	3
GO:CC	GO:0150034	distal axon	0.0016193854485526595	True	"That part of an axon close to and including the growth cone or the axon terminus." [GOC:aruk, GOC:bc, PMID:17202468]	375	160	11	20319	0.06875	0.029333333333333333	query_1	['GO:0030424', 'GO:0110165']	3
GO:CC	GO:0098794	postsynapse	0.0016193854485526595	True	"The part of a synapse that is part of the post-synaptic cell." [GOC:dos]	957	160	19	20319	0.11875	0.019853709508881923	query_1	['GO:0045202', 'GO:0110165']	3
GO:CC	GO:0032809	neuronal cell body membrane	0.0016193854485526595	True	"The plasma membrane of a neuron cell body - excludes the plasma membrane of cell projections such as axons and dendrites." [GOC:jl]	37	160	4	20319	0.025	0.10810810810810811	query_1	['GO:0043025', 'GO:0044298']	3
GO:BP	GO:0031175	neuron projection development	0.0017637184119212047	True	"The process whose specific outcome is the progression of a neuron projection over time, from its formation to the mature structure. A neuron projection is any process extending from a neural cell, such as axons or dendrites (collectively called neurites)." [GOC:mah]	1111	160	23	20319	0.14375	0.020702070207020702	query_1	['GO:0048666', 'GO:0120036']	3
GO:MF	GO:0022803	passive transmembrane transporter activity	0.0019713785384431705	True	"Enables the transfer of a single solute from one side of a membrane to the other by a mechanism involving conformational change, either by facilitated diffusion or in a membrane potential dependent process if the solute is charged." [GOC:mtg_transport, ISBN:0815340729]	543	160	15	20319	0.09375	0.027624309392265192	query_1	['GO:0022857']	3
GO:MF	GO:0015267	channel activity	0.0019713785384431705	True	"Enables the energy-independent facilitated diffusion of a solute through a transmembrane aqueous pore or channel. Stereospecificity is not exhibited but this transport may be specific for a particular molecular species or class of molecules." [GOC:mtg_transport, ISBN:0815340729]	543	160	15	20319	0.09375	0.027624309392265192	query_1	['GO:0022803']	3
GO:CC	GO:0044298	cell body membrane	0.002142197801790134	True	"The plasma membrane of a cell that bears surface projections such as axons, dendrites, cilia, or flagella, excluding the plasma membrane on cell projections." [GOC:ecd]	40	160	4	20319	0.025	0.1	query_1	['GO:0005886', 'GO:0044297', 'GO:0110165']	3
GO:CC	GO:0030673	axolemma	0.0022534092264540097	True	"The portion of the plasma membrane surrounding an axon; it is a specialized trilaminar random mosaic of protein molecules floating within a fluid matrix of highly mobile phospholipid molecules, 7-8 nm in thickness." [PMID:9527135]	17	160	3	20319	0.01875	0.17647058823529413	query_1	['GO:0032589', 'GO:0044304']	3
GO:CC	GO:0008328	ionotropic glutamate receptor complex	0.0022534092264540097	True	"A multimeric assembly of four or five subunits which form a structure with an extracellular N-terminus and a large loop that together form the ligand binding domain. The C-terminus is intracellular. The ionotropic glutamate receptor complex itself acts as a ligand-gated ion channel; on binding glutamate, charged ions pass through a channel in the center of the receptor complex." [PMID:20716669, …	41	160	4	20319	0.025	0.0975609756097561	query_1	['GO:0034702', 'GO:0098878']	3
GO:BP	GO:0048856	anatomical structure development	0.0023323404937236804	True	"The biological process whose specific outcome is the progression of an anatomical structure from an initial condition to its mature state. This process begins with the formation of the structure and ends with the mature structure, whatever form that may be including its natural destruction. An anatomical structure is any biological entity that occupies space and is distinguished from its surroun…	5804	160	70	20319	0.4375	0.012060647829083391	query_1	['GO:0032502']	3
GO:BP	GO:0060322	head development	0.0023865086019334387	True	"The biological process whose specific outcome is the progression of a head from an initial condition to its mature state. The head is the anterior-most division of the body." [GOC:dph]	756	160	18	20319	0.1125	0.023809523809523808	query_1	['GO:0048856']	3
GO:BP	GO:0032501	multicellular organismal process	0.002411339077958418	True	"Any biological process, occurring at the level of a multicellular organism, pertinent to its function." [GOC:curators, GOC:dph, GOC:isa_complete, GOC:tb]	6743	160	78	20319	0.4875	0.011567551534925108	query_1	['GO:0008150']	3
GO:CC	GO:0098878	neurotransmitter receptor complex	0.002632382713324204	True	"Any protein complex that is capable of functioning as a neurotransmitter receptor." [GOC:dos]	43	160	4	20319	0.025	0.09302325581395349	query_1	['GO:0098802']	3
GO:BP	GO:0072078	nephron tubule morphogenesis	0.002848544401672843	True	"The process in which the anatomical structures of a nephron tubule are generated and organized. A nephron tubule is an epithelial tube that is part of the nephron, the functional part of the kidney." [GOC:mtg_kidney_jan10]	79	160	6	20319	0.0375	0.0759493670886076	query_1	['GO:0061333', 'GO:0072080', 'GO:0072088']	3
GO:MF	GO:0046873	metal ion transmembrane transporter activity	0.00311329327387581	True	"Enables the transfer of metal ions from one side of a membrane to the other." [GOC:ai]	506	160	14	20319	0.0875	0.02766798418972332	query_1	['GO:0008324', 'GO:0022890']	3
GO:BP	GO:0072088	nephron epithelium morphogenesis	0.0033488355523620386	True	"The process in which the anatomical structures of the nephron epithelium are generated and organized. The nephron epithelium is a tissue that covers the surface of a nephron." [GOC:mtg_kidney_jan10]	82	160	6	20319	0.0375	0.07317073170731707	query_1	['GO:0002009', 'GO:0072009', 'GO:0072028']	3
GO:BP	GO:0007269	neurotransmitter secretion	0.0033488355523620386	True	"The regulated release of neurotransmitter from the presynapse into the synaptic cleft via calcium-regulated exocytosis during synaptic transmission." [GOC:dph]	164	160	8	20319	0.05	0.04878048780487805	query_1	['GO:0006836', 'GO:0007268', 'GO:0051649', 'GO:0099643']	3
GO:BP	GO:0099643	signal release from synapse	0.0033488355523620386	True	"Any signal release from a synapse." [GOC:dos]	164	160	8	20319	0.05	0.04878048780487805	query_1	['GO:0023061', 'GO:0099536']	3
GO:BP	GO:0032502	developmental process	0.0035025690441738764	True	"A biological process whose specific outcome is the progression of an integrated living unit: an anatomical structure (which may be a subcellular structure, cell, tissue, or organ), or organism over time from an initial condition to a later condition." [GOC:isa_complete]	6249	160	73	20319	0.45625	0.01168186909905585	query_1	['GO:0008150']	3
GO:BP	GO:0072028	nephron morphogenesis	0.003528869642584424	True	"The process in which the anatomical structures of the nephron are generated and organized. A nephron is the functional unit of the kidney." [GOC:mtg_kidney_jan10]	84	160	6	20319	0.0375	0.07142857142857142	query_1	['GO:0009653', 'GO:0060993', 'GO:0072006']	3
GO:BP	GO:0021536	diencephalon development	0.0036370508882519912	True	"The process whose specific outcome is the progression of the diencephalon over time, from its formation to the mature structure. The diencephalon is the paired caudal parts of the prosencephalon from which the thalamus, hypothalamus, epithalamus and subthalamus are derived; these regions regulate autonomic, visceral and endocrine function, and process information directed to the cerebral cortex.…	85	160	6	20319	0.0375	0.07058823529411765	query_1	['GO:0030900', 'GO:0048856']	3
GO:BP	GO:0072240	metanephric DCT cell differentiation	0.0036370508882519912	True	"The process in which relatively unspecialized cells acquire specialized structural and/or functional features that characterize the distal convoluted tubule cells of the metanephros as it progresses from its formation to the mature state." [GOC:mtg_kidney_jan10]	2	160	2	20319	0.0125	1.0	query_1	['GO:0072069', 'GO:0072202', 'GO:0072221']	3
GO:BP	GO:0072009	nephron epithelium development	0.0036370508882519912	True	"The process whose specific outcome is the progression of the nephron epithelium over time, from its formation to the mature structure. An epithelium is a tissue that covers the internal or external surfaces of an anatomical structure. The nephron epithelium is a tissue that covers the surface of a nephron." [GOC:mtg_kidney_jan10]	125	160	7	20319	0.04375	0.056	query_1	['GO:0072006', 'GO:0072073']	3
GO:BP	GO:0072069	DCT cell differentiation	0.0036370508882519912	True	"The process in which relatively unspecialized cells acquire specialized structural and/or functional features that characterize the distal convoluted tubule cells of the kidney as it progresses from its formation to the mature state." [GOC:mtg_kidney_jan10]	2	160	2	20319	0.0125	1.0	query_1	['GO:0061005', 'GO:0072025']	3
GO:BP	GO:0021985	neurohypophysis development	0.0036370508882519912	True	"The progression of the neurohypophysis over time from its initial formation until its mature state. The neurohypophysis is the part of the pituitary gland that secretes hormones involved in blood pressure regulation." [GO_REF:0000021, GOC:cls, GOC:dgh, GOC:dph, GOC:jid]	2	160	2	20319	0.0125	1.0	query_1	['GO:0021983', 'GO:0048732']	3
GO:BP	GO:0001656	metanephros development	0.005211031734611721	True	"The process whose specific outcome is the progression of the metanephros over time, from its formation to the mature structure. In mammals, the metanephros is the excretory organ of the fetus, which develops into the mature kidney and is formed from the rear portion of the nephrogenic cord. The metanephros is an endocrine and metabolic organ that filters the blood and excretes the end products o…	93	160	6	20319	0.0375	0.06451612903225806	query_1	['GO:0001822']	3
GO:BP	GO:0099171	presynaptic modulation of chemical synaptic transmission	0.005211031734611721	True	"Any process, acting in the presynapse that results in modulation of chemical synaptic transmission." [GOC:dos]	58	160	5	20319	0.03125	0.08620689655172414	query_1	['GO:0050804']	3
GO:BP	GO:0030902	hindbrain development	0.005211031734611721	True	"The process whose specific outcome is the progression of the hindbrain over time, from its formation to the mature structure. The hindbrain is the posterior of the three primary divisions of the developing chordate brain, or the corresponding part of the adult brain (in vertebrates, includes the cerebellum, pons, and medulla oblongata and controls the autonomic functions and equilibrium)." [PMID…	182	160	8	20319	0.05	0.04395604395604396	query_1	['GO:0007420', 'GO:0048856']	3
GO:BP	GO:0021979	hypothalamus cell differentiation	0.005211031734611721	True	"The differentiation of cells that will contribute to the structure and function of the hypothalamus." [GO_REF:0000021, GOC:cls, GOC:dgh, GOC:dph, GOC:jid, GOC:mgi_curators]	12	160	3	20319	0.01875	0.25	query_1	['GO:0021854', 'GO:0030154']	3
GO:BP	GO:0007411	axon guidance	0.005211031734611721	True	"The chemotaxis process that directs the migration of an axon growth cone to a specific target site in response to a combination of attractive and repulsive cues." [ISBN:0878932437]	232	160	9	20319	0.05625	0.03879310344827586	query_1	['GO:0007409', 'GO:0097485']	3
GO:BP	GO:0097485	neuron projection guidance	0.005211031734611721	True	"The process in which the migration of a neuron projection is directed to a specific target site in response to a combination of attractive and repulsive cues." [GOC:BHF, GOC:rl, PMID:22790009]	233	160	9	20319	0.05625	0.03862660944206009	query_1	['GO:0031175', 'GO:0048812']	3
GO:CC	GO:0016020	membrane	0.005816210361350128	True	"A lipid bilayer along with all the proteins and protein complexes embedded in it and attached to it." [GOC:dos, GOC:mah, ISBN:0815316194]	8357	160	86	20319	0.5375	0.010290774201268399	query_1	['GO:0110165']	3
GO:CC	GO:0099634	postsynaptic specialization membrane	0.005816210361350128	True	"The membrane component of the postsynaptic specialization. This is the region of the postsynaptic membrane in which the population of neurotransmitter receptors involved in synaptic transmission are concentrated." [GOC:dos]	192	160	7	20319	0.04375	0.036458333333333336	query_1	['GO:0045211', 'GO:0097060', 'GO:0099572']	3
GO:MF	GO:0005249	voltage-gated potassium channel activity	0.00622492756105483	True	"Enables the transmembrane transfer of a potassium ion by a voltage-gated channel. A voltage-gated channel is a channel whose open state is dependent on the voltage across the membrane in which it is embedded." [GOC:mtg_transport, ISBN:0815340729]	96	160	6	20319	0.0375	0.0625	query_1	['GO:0005267', 'GO:0022843']	3
GO:BP	GO:0021537	telencephalon development	0.0062873073360286075	True	"The process whose specific outcome is the progression of the telencephalon over time, from its formation to the mature structure. The telencephalon is the paired anteriolateral division of the prosencephalon plus the lamina terminalis from which the olfactory lobes, cerebral cortex, and subcortical nuclei are derived." [GO_REF:0000021, GOC:cls, GOC:dgh, GOC:dph, GOC:jid, PMID:12626695]	296	160	10	20319	0.0625	0.033783783783783786	query_1	['GO:0030900', 'GO:0048856']	3
GO:BP	GO:0065007	biological regulation	0.006361024061695357	True	"Any process that modulates a measurable attribute of any biological process, quality or function." [GOC:dph, GOC:isa_complete, GOC:mah, GOC:pr, GOC:vw]	10901	160	109	20319	0.68125	0.009999082652967617	query_1	['GO:0008150']	3
GO:BP	GO:0072283	metanephric renal vesicle morphogenesis	0.006361024061695357	True	"The process in which the anatomical structures of the metanephric renal vesicle are generated and organized. The renal vesicle is the primordial structure of the metanephric nephron epithelium, and is formed by the condensation of mesenchymal cells." [GOC:mtg_kidney_jan10]	13	160	3	20319	0.01875	0.23076923076923078	query_1	['GO:0072077', 'GO:0072273']	3
GO:MF	GO:0015318	inorganic molecular entity transmembrane transporter activity	0.006596422174871938	True	"Enables the transfer of an inorganic molecular entity from the outside of a cell to the inside of the cell across a membrane. An inorganic molecular entity is a molecular entity that contains no carbon." [GOC:mtg_transport, ISBN:0815340729]	712	160	16	20319	0.1	0.02247191011235955	query_1	['GO:0022857']	3
GO:MF	GO:0022843	voltage-gated monoatomic cation channel activity	0.006596422174871938	True	"Enables the transmembrane transfer of a cation by a voltage-gated channel. A cation is a positively charged ion. A voltage-gated channel is a channel whose open state is dependent on the voltage across the membrane in which it is embedded." [GOC:mtg_transport, ISBN:0815340729]	143	160	7	20319	0.04375	0.04895104895104895	query_1	['GO:0005244', 'GO:0005261']	3
GO:MF	GO:0005267	potassium channel activity	0.006596422174871938	True	"Enables the energy-independent facilitated diffusion of a potassium ion through a transmembrane aqueous pore or channel." [GOC:BHF, GOC:mtg_transport, GOC:pr, ISBN:0815340729]	145	160	7	20319	0.04375	0.04827586206896552	query_1	['GO:0005261', 'GO:0015079']	3
GO:MF	GO:0005219	ryanodine-sensitive calcium-release channel activity	0.006804549003606282	True	"Enables transmembrane transfer of calcium ions from an intracellular store to the cytosol on induction by increased calcium concentration and is sensitive to the plant alkaloid ryanodine." [GOC:dph, GOC:tb, PMID:22822064]	3	160	2	20319	0.0125	0.6666666666666666	query_1	['GO:0048763']	3
GO:MF	GO:0099528	G protein-coupled neurotransmitter receptor activity	0.006946203566798265	True	"Combining with a neurotransmitter and transmitting the signal across the membrane by activating an associated G-protein; promotes the exchange of GDP for GTP on the alpha subunit of a heterotrimeric G-protein complex." [GOC:bf, GOC:fj, GOC:mah]	15	160	3	20319	0.01875	0.2	query_1	['GO:0004930', 'GO:0030594']	3
GO:BP	GO:0060993	kidney morphogenesis	0.007169259181341943	True	"Morphogenesis of a kidney. A kidney is an organ that filters the blood and excretes the end products of body metabolism in the form of urine." [GOC:dph, GOC:mtg_kidney_jan10]	101	160	6	20319	0.0375	0.0594059405940594	query_1	['GO:0001822', 'GO:0009887']	3
GO:BP	GO:0016339	calcium-dependent cell-cell adhesion via plasma membrane cell adhesion molecules	0.00760230345129457	True	"The attachment of one cell to another cell via adhesion molecules that require the presence of calcium for the interaction." [GOC:hb]	35	160	4	20319	0.025	0.11428571428571428	query_1	['GO:0098742']	3
GO:BP	GO:0007154	cell communication	0.008345973756024323	True	"Any process that mediates interactions between a cell and its surroundings. Encompasses interactions such as signaling or attachment between one cell and another cell, between a cell and an extracellular matrix, or between a cell and any other aspect of its environment." [GOC:mah]	5787	160	67	20319	0.41875	0.01157767409711422	query_1	['GO:0009987']	3
GO:BP	GO:0022029	telencephalon cell migration	0.008345973756024323	True	"The orderly movement of a cell from one site to another at least one of which is located in the telencephalon." [GO_REF:0000021, GOC:cls, GOC:curators, GOC:dgh, GOC:dph, GOC:jid]	67	160	5	20319	0.03125	0.07462686567164178	query_1	['GO:0021537', 'GO:0021885']	3
GO:BP	GO:0072278	metanephric comma-shaped body morphogenesis	0.008345973756024323	True	"The process in which the metanephric comma-shaped body is generated and organized. The metanephric comma-shaped body is the precursor structure to the metanephric S-shaped body that contributes to the morphogenesis of a nephron in the metanephros." [GOC:mtg_kidney_jan10]	3	160	2	20319	0.0125	0.6666666666666666	query_1	['GO:0072049', 'GO:0072273']	3
GO:MF	GO:0022890	inorganic cation transmembrane transporter activity	0.008616323210572943	True	"Enables the transfer of inorganic cations from one side of a membrane to the other. Inorganic cations are atoms or small molecules with a positive charge that do not contain carbon in covalent linkage." [GOC:ai, GOC:mtg_transport, ISBN:0815340729]	596	160	14	20319	0.0875	0.02348993288590604	query_1	['GO:0015318']	3
GO:CC	GO:0030424	axon	0.00865695522192291	True	"The long process of a neuron that conducts nerve impulses, usually away from the cell body to the terminals and varicosities, which are sites of storage and release of neurotransmitter." [GOC:nln, ISBN:0198506732]	778	160	15	20319	0.09375	0.019280205655526992	query_1	['GO:0043005']	3
GO:MF	GO:0015075	monoatomic ion transmembrane transporter activity	0.008727585785223167	True	"Enables the transfer of an ion from one side of a membrane to the other." [GOC:dgf, GOC:mtg_transport, ISBN:0815340729]	759	160	16	20319	0.1	0.021080368906455864	query_1	['GO:0022857']	3
GO:MF	GO:0005509	calcium ion binding	0.008727585785223167	True	"Binding to a calcium ion (Ca2+)." [GOC:ai]	681	160	15	20319	0.09375	0.022026431718061675	query_1	['GO:0046872']	3
GO:MF	GO:0030594	neurotransmitter receptor activity	0.008727585785223167	True	"Combining with a neurotransmitter and transmitting the signal to initiate a change in cell activity." [GOC:jl, GOC:signaling]	116	160	6	20319	0.0375	0.05172413793103448	query_1	['GO:0038023']	3
GO:BP	GO:0009642	response to light intensity	0.00900294732561601	True	"Any process that results in a change in state or activity of a cell or an organism (in terms of movement, secretion, enzyme production, gene expression, etc.) as a result of a light intensity stimulus." [GOC:go_curators]	15	160	3	20319	0.01875	0.2	query_1	['GO:0009416']	3
GO:CC	GO:0098984	neuron to neuron synapse	0.009251187593884588	True	"A synapse in which pre and post-synaptic cells are neurons." [GOC:dos]	475	160	11	20319	0.06875	0.023157894736842106	query_1	['GO:0045202']	3
GO:MF	GO:0005244	voltage-gated monoatomic ion channel activity	0.009633134821976093	True	"Enables the transmembrane transfer of an ion by a voltage-gated channel. An ion is an atom or group of atoms carrying an electric charge by virtue of having gained or lost one or more electrons. A voltage-gated channel is a channel whose open state is dependent on the voltage across the membrane in which it is embedded." [GOC:mtg_transport, ISBN:0198506732, ISBN:0815340729]	169	160	7	20319	0.04375	0.04142011834319527	query_1	['GO:0005216', 'GO:0022832']	3
GO:BP	GO:0021885	forebrain cell migration	0.009759083087891867	True	"The orderly movement of a cell from one site to another at least one of which is located in the forebrain." [GO_REF:0000021, GOC:cls, GOC:dgh, GOC:dph, GOC:jid]	70	160	5	20319	0.03125	0.07142857142857142	query_1	['GO:0016477', 'GO:0030900']	3
GO:BP	GO:0060675	ureteric bud morphogenesis	0.009759083087891867	True	"The process in which the ureteric bud is generated and organized." [GOC:dph, GOC:mtg_kidney_jan10]	70	160	5	20319	0.03125	0.07142857142857142	query_1	['GO:0001657', 'GO:0072171']	3
GO:CC	GO:0098590	plasma membrane region	0.010068082684206052	True	"A membrane that is a (regional) part of the plasma membrane." [GOC:dos]	1405	160	22	20319	0.1375	0.015658362989323844	query_1	['GO:0005886', 'GO:0016020']	3
GO:MF	GO:0022832	voltage-gated channel activity	0.010144557451732084	True	"Enables the transmembrane transfer of a solute by a channel whose open state is dependent on the voltage across the membrane in which it is embedded." [GOC:mtg_transport, ISBN:0815340729]	172	160	7	20319	0.04375	0.040697674418604654	query_1	['GO:0022836']	3
GO:BP	GO:0072077	renal vesicle morphogenesis	0.010169169406266302	True	"The process in which the anatomical structures of the renal vesicle are generated and organized. The renal vesicle is the primordial structure of the nephron epithelium, and is formed by the condensation of mesenchymal cells." [GOC:mtg_kidney_jan10]	16	160	3	20319	0.01875	0.1875	query_1	['GO:0002009', 'GO:0072087', 'GO:0072088']	3
GO:BP	GO:0072210	metanephric nephron development	0.010169169406266302	True	"The process whose specific outcome is the progression of a nephron in the metanephros over time, from its formation to the mature structure. A nephron is the functional unit of the kidney." [GOC:mtg_kidney_jan10]	39	160	4	20319	0.025	0.10256410256410256	query_1	['GO:0001656', 'GO:0072006']	3
GO:BP	GO:0072171	mesonephric tubule morphogenesis	0.010169169406266302	True	"The process in which the anatomical structures of a mesonephric tubule are generated and organized. A mesonephric tubule is an epithelial tube that is part of the mesonephros." [GOC:mtg_kidney_jan10]	71	160	5	20319	0.03125	0.07042253521126761	query_1	['GO:0072078', 'GO:0072164']	3
GO:CC	GO:0048787	presynaptic active zone membrane	0.010402559881798858	True	"The membrane portion of the presynaptic active zone; it is the site where docking and fusion of synaptic vesicles occurs for the release of neurotransmitters." [PMID:12812759, PMID:12923177, PMID:3152289]	64	160	4	20319	0.025	0.0625	query_1	['GO:0042734', 'GO:0048786', 'GO:0097060']	3
GO:BP	GO:0072073	kidney epithelium development	0.010859644770732093	True	"The process whose specific outcome is the progression of an epithelium in the kidney over time, from its formation to the mature structure. An epithelium is a tissue that covers the internal or external surfaces of an anatomical structure." [GOC:mtg_kidney_jan10]	159	160	7	20319	0.04375	0.0440251572327044	query_1	['GO:0001822', 'GO:0060429']	3
GO:MF	GO:0008324	monoatomic cation transmembrane transporter activity	0.011362962974551414	True	"Enables the transfer of cation from one side of a membrane to the other." [GOC:dgf, GOC:mtg_transport, ISBN:0815340729]	635	160	14	20319	0.0875	0.02204724409448819	query_1	['GO:0015075']	3
GO:BP	GO:0023052	signaling	0.01153956807798348	True	"The entirety of a process in which information is transmitted within a biological system. This process begins with an active signal and ends when a cellular response has been triggered." [GOC:mtg_signal, GOC:mtg_signaling_feb11, GOC:signaling]	5756	160	66	20319	0.4125	0.011466296038915913	query_1	['GO:0050789']	3
GO:BP	GO:0072087	renal vesicle development	0.011565323488815168	True	"The process whose specific outcome is the progression of the renal vesicle over time, from its formation to the mature structure. An epithelium is a tissue that covers the internal or external surfaces of an anatomical structure. The renal vesicle is the primordial structure of the nephron epithelium, and is formed by the condensation of mesenchymal cells." [GOC:mtg_kidney_jan10]	17	160	3	20319	0.01875	0.17647058823529413	query_1	['GO:0072009', 'GO:0072073']	3
GO:BP	GO:0071542	dopaminergic neuron differentiation	0.011565323488815168	True	"The process in which a neuroblast acquires the specialized structural and functional features of a dopaminergic neuron, a neuron that secretes dopamine." [GOC:rph]	41	160	4	20319	0.025	0.0975609756097561	query_1	['GO:0030182']	3
GO:CC	GO:0034704	calcium channel complex	0.012065644664464225	True	"An ion channel complex through which calcium ions pass." [GOC:mah]	67	160	4	20319	0.025	0.05970149253731343	query_1	['GO:0034703']	3
GO:MF	GO:0015079	potassium ion transmembrane transporter activity	0.012274284142116846	True	"Enables the transfer of potassium ions (K+) from one side of a membrane to the other." [GOC:ai]	182	160	7	20319	0.04375	0.038461538461538464	query_1	['GO:0046873']	3
GO:MF	GO:0048763	calcium-induced calcium release activity	0.012274284142116846	True	"Enables transmembrane transfer of calcium ions from an intracellular store to the cytosol on induction by increased calcium concentration." [GOC:jid, GOC:nln, PMID:2990997, PMID:8381210, PMID:8653752]	5	160	2	20319	0.0125	0.4	query_1	['GO:0015278']	3
GO:BP	GO:0098742	cell-cell adhesion via plasma-membrane adhesion molecules	0.01237485736035812	True	"The attachment of one cell to another cell via adhesion molecules that are at least partially embedded in the plasma membrane." [GOC:dos]	275	160	9	20319	0.05625	0.03272727272727273	query_1	['GO:0098609']	3
GO:BP	GO:0030154	cell differentiation	0.01237485736035812	True	"The cellular developmental process in which a relatively unspecialized cell, e.g. embryonic or regenerative cell, acquires specialized structural and/or functional features that characterize a specific cell. Differentiation includes the processes involved in commitment of a cell to a specific fate and its subsequent development to the mature state." [ISBN:0198506732]	4328	160	53	20319	0.33125	0.012245841035120148	query_1	['GO:0048869']	3
GO:BP	GO:0006836	neurotransmitter transport	0.01237485736035812	True	"The directed movement of a neurotransmitter into, out of or within a cell, or between cells, by means of some agent such as a transporter or pore. Neurotransmitters are any chemical substance that is capable of transmitting (or inhibiting the transmission of) a nerve impulse from a neuron to another cell." [GOC:ai]	217	160	8	20319	0.05	0.03686635944700461	query_1	['GO:0006810']	3
GO:BP	GO:0048869	cellular developmental process	0.01237485736035812	True	"A biological process whose specific outcome is the progression of a cell over time from an initial condition to a later condition." [GOC:isa_complete]	4329	160	53	20319	0.33125	0.012243012243012243	query_1	['GO:0009987', 'GO:0032502']	3
GO:BP	GO:0021759	globus pallidus development	0.012459626487360728	True	"The progression of the globus pallidus over time from its initial formation until its mature state. The globus pallidus is one of the basal ganglia involved with control of voluntary movement in the brain." [GO_REF:0000021, GOC:cls, GOC:dgh, GOC:dph, GOC:jid, ISBN:0878937420]	4	160	2	20319	0.0125	0.5	query_1	['GO:0021536', 'GO:0048857']	3
GO:BP	GO:0072006	nephron development	0.012459626487360728	True	"The process whose specific outcome is the progression of the nephron over time, from its formation to the mature structure. A nephron is the functional unit of the kidney." [GOC:mtg_kidney_jan10]	167	160	7	20319	0.04375	0.041916167664670656	query_1	['GO:0001822', 'GO:0048856']	3
GO:BP	GO:0072025	distal convoluted tubule development	0.012459626487360728	True	"The process whose specific outcome is the progression of the distal convoluted tubule over time, from its formation to the mature structure. The distal convoluted tubule is the first segment of the nephron lying just downstream from the loop of Henle, immediately after the macula densa. Among other functions, in humans it is responsible for the reabsorption of about 5% of filtered sodium via the…	4	160	2	20319	0.0125	0.5	query_1	['GO:0072017', 'GO:0072080']	3
GO:BP	GO:0072221	metanephric distal convoluted tubule development	0.012459626487360728	True	"The process whose specific outcome is the progression of the metanephric distal convoluted tubule over time, from its formation to the mature structure. The metanephric distal convoluted tubule is the first segment of the metanephric nephron lying just downstream from the loop of Henle, immediately after the macula densa. Among other functions, in humans it is responsible for the reabsorption of…	4	160	2	20319	0.0125	0.5	query_1	['GO:0072025', 'GO:0072234', 'GO:0072235']	3
GO:BP	GO:1904456	negative regulation of neuronal action potential	0.012459626487360728	True	"Any process that stops, prevents or reduces the frequency, rate or extent of neuronal action potential." [GO_REF:0000058, GOC:TermGenie, PMID:25126967]	4	160	2	20319	0.0125	0.5	query_1	['GO:0019228', 'GO:0045759', 'GO:0051970', 'GO:0098908']	3
GO:BP	GO:0021549	cerebellum development	0.012726871761327653	True	"The process whose specific outcome is the progression of the cerebellum over time, from its formation to the mature structure. The cerebellum is the portion of the brain in the back of the head between the cerebrum and the pons. In mice, the cerebellum controls balance for walking and standing, modulates the force and range of movement and is involved in the learning of motor skills." [GO_REF:00…	120	160	6	20319	0.0375	0.05	query_1	['GO:0022037', 'GO:0048856']	3
GO:MF	GO:0004993	G protein-coupled serotonin receptor activity	0.012761304813549446	True	"Combining with the biogenic amine serotonin and transmitting the signal across the membrane by activating an associated G-protein. Serotonin (5-hydroxytryptamine) is a neurotransmitter and hormone found in vertebrates and invertebrates." [GOC:ai]	22	160	3	20319	0.01875	0.13636363636363635	query_1	['GO:0008227']	3
GO:CC	GO:0032279	asymmetric synapse	0.01446375388561138	True	"A type of synapse occurring between an axon and a dendritic spine or dendritic shaft. Asymmetric synapses, the most abundant synapse type in the central nervous system, involve axons that contain predominantly spherical vesicles and contain a thickened postsynaptic density. Most or all synapses of this type are excitatory." [GOC:dgh, GOC:ef]	434	160	10	20319	0.0625	0.02304147465437788	query_1	['GO:0098984']	3
GO:BP	GO:0030001	metal ion transport	0.014694788468747081	True	"The directed movement of metal ions, any metal ion with an electric charge, into, out of or within a cell, or between cells, by means of some agent such as a transporter or pore." [GOC:ai]	858	160	17	20319	0.10625	0.019813519813519812	query_1	['GO:0006812']	3
GO:BP	GO:0010646	regulation of cell communication	0.015000410658206634	True	"Any process that modulates the frequency, rate or extent of cell communication. Cell communication is the process that mediates interactions between a cell and its surroundings. Encompasses interactions such as signaling or attachment between one cell and another cell, between a cell and an extracellular matrix, or between a cell and any other aspect of its environment." [GOC:dph, GOC:tb]	3313	160	43	20319	0.26875	0.012979172955025656	query_1	['GO:0007154', 'GO:0050794']	3
GO:BP	GO:0050789	regulation of biological process	0.015413741590023405	True	"Any process that modulates the frequency, rate or extent of a biological process. Biological processes are regulated by many means; examples include the control of gene expression, protein modification or interaction with a protein or substrate molecule." [GOC:ai, GOC:go_curators]	10523	160	104	20319	0.65	0.009883113180651906	query_1	['GO:0008150', 'GO:0065007']	3
GO:CC	GO:0019897	extrinsic component of plasma membrane	0.01571439630457912	True	"The component of a plasma membrane consisting of gene products and protein complexes that are loosely bound to one of its surfaces, but not integrated into the hydrophobic region." [GOC:curators, GOC:dos]	120	160	5	20319	0.03125	0.041666666666666664	query_1	['GO:0005886', 'GO:0019898']	3
GO:BP	GO:0007213	G protein-coupled acetylcholine receptor signaling pathway	0.015841328533382163	True	"A G protein-coupled receptor signaling pathway initiated by a ligand binding to an acetylcholine receptor on the surface of a target cell, and ends with regulation of a downstream cellular process, e.g. transcription." [GOC:mah, ISBN:0815316194]	20	160	3	20319	0.01875	0.15	query_1	['GO:0007186', 'GO:0095500']	3
GO:BP	GO:0060562	epithelial tube morphogenesis	0.017687701830560704	True	"The process in which the anatomical structures of a tube are generated and organized from an epithelium. Epithelial tubes transport gases, liquids and cells from one site to another and form the basic structure of many organs and tissues, with tube shape and organization varying from the single-celled excretory organ in Caenorhabditis elegans to the branching trees of the mammalian kidney and in…	358	160	10	20319	0.0625	0.027932960893854747	query_1	['GO:0002009', 'GO:0035239']	3
GO:BP	GO:0022037	metencephalon development	0.0181052155443525	True	"The process whose specific outcome is the progression of the metencephalon over time, from its formation to the mature structure." [GO_REF:0000021, GOC:cls, GOC:curators, GOC:dgh, GOC:dph, GOC:jid]	131	160	6	20319	0.0375	0.04580152671755725	query_1	['GO:0030902', 'GO:0048856']	3
GO:BP	GO:0021631	optic nerve morphogenesis	0.0181052155443525	True	"The process in which the anatomical structure of the optic nerve is generated and organized. The sensory optic nerve originates from the bipolar cells of the retina and conducts visual information to the brainstem. The optic nerve exits the back of the eye in the orbit, enters the optic canal, and enters the central nervous system at the optic chiasm (crossing) where the nerve fibers become the …	5	160	2	20319	0.0125	0.4	query_1	['GO:0021554', 'GO:0021602']	3
GO:BP	GO:0072049	comma-shaped body morphogenesis	0.0181052155443525	True	"The process in which the comma-shaped body is generated and organized. The comma-shaped body is the precursor structure to the S-shaped body that contributes to the morphogenesis of the nephron." [GOC:mtg_kidney_jan10]	5	160	2	20319	0.0125	0.4	query_1	['GO:0009653', 'GO:0072028']	3
GO:BP	GO:0021869	forebrain ventricular zone progenitor cell division	0.0181052155443525	True	"The mitotic division of a basal progenitor giving rise to two neurons." [GO_REF:0000021, GOC:cls, GOC:dgh, GOC:dph, GOC:jid, PMID:16226447]	5	160	2	20319	0.0125	0.4	query_1	['GO:0021846', 'GO:0051301']	3
GO:BP	GO:0072284	metanephric S-shaped body morphogenesis	0.0181052155443525	True	"The process in which the metanephric S-shaped body is generated and organized. The metanephric S-shaped body is the successor of the metanephric comma-shaped body that contributes to the morphogenesis of a nephron in the metanephros." [GOC:mtg_kidney_jan10]	5	160	2	20319	0.0125	0.4	query_1	['GO:0072050', 'GO:0072273']	3
GO:BP	GO:0006334	nucleosome assembly	0.01898386820214741	True	"The aggregation, arrangement and bonding together of a nucleosome, the beadlike structural units of eukaryotic chromatin composed of histones and DNA." [GOC:mah]	50	160	4	20319	0.025	0.08	query_1	['GO:0006325', 'GO:0034728', 'GO:0065004']	3
GO:BP	GO:0051481	negative regulation of cytosolic calcium ion concentration	0.019294193358333545	True	"Any process that decreases the concentration of calcium ions in the cytosol." [GOC:ai]	22	160	3	20319	0.01875	0.13636363636363635	query_1	['GO:0065008']	3
GO:BP	GO:0021761	limbic system development	0.01962498871782267	True	"The progression of the limbic system over time from its initial formation until its mature state. The limbic system is a collection of structures in the brain involved in emotion, motivation and emotional aspects of memory." [GO_REF:0000021, GOC:cls, GOC:dgh, GOC:dph, GOC:jid, ISBN:0878937420]	134	160	6	20319	0.0375	0.04477611940298507	query_1	['GO:0030900', 'GO:0048731']	3
GO:BP	GO:0021987	cerebral cortex development	0.02018671147870843	True	"The progression of the cerebral cortex over time from its initial formation until its mature state. The cerebral cortex is the outer layered region of the telencephalon." [GO_REF:0000021, GOC:cls, GOC:dgh, GOC:dph, GOC:jid]	135	160	6	20319	0.0375	0.044444444444444446	query_1	['GO:0021543', 'GO:0048856']	3
GO:BP	GO:0072273	metanephric nephron morphogenesis	0.02048483060171089	True	"The process in which the anatomical structures of the metanephric nephron are generated and organized. A metanephric nephron is the functional unit of the metanephros." [GOC:mtg_kidney_jan10]	23	160	3	20319	0.01875	0.13043478260869565	query_1	['GO:0003338', 'GO:0072028', 'GO:0072210']	3
GO:BP	GO:0046058	cAMP metabolic process	0.02048483060171089	True	"The chemical reactions and pathways involving the nucleotide cAMP (cyclic AMP, adenosine 3',5'-cyclophosphate)." [GOC:go_curators]	23	160	3	20319	0.01875	0.13043478260869565	query_1	['GO:0009150', 'GO:0052652']	3
GO:BP	GO:0006874	intracellular calcium ion homeostasis	0.02048483060171089	True	"A homeostatic process involved in the maintenance of a steady state level of calcium ions within a cell." [GOC:ceb, GOC:mah]	307	160	9	20319	0.05625	0.029315960912052116	query_1	['GO:0030003', 'GO:0055074']	3
GO:BP	GO:1990403	embryonic brain development	0.02048483060171089	True	"The process occurring during the embryonic phase whose specific outcome is the progression of the brain over time, from its formation to the mature structure." [PMID:15918910]	23	160	3	20319	0.01875	0.13043478260869565	query_1	['GO:0048568']	3
GO:BP	GO:0032026	response to magnesium ion	0.02048483060171089	True	"Any process that results in a change in state or activity of a cell or an organism (in terms of movement, secretion, enzyme production, gene expression, etc.) as a result of a magnesium ion stimulus." [GOC:mah]	23	160	3	20319	0.01875	0.13043478260869565	query_1	['GO:0010038']	3
GO:MF	GO:0016907	G protein-coupled acetylcholine receptor activity	0.02153224928211768	True	"Combining with acetylcholine and transmitting the signal across the membrane by activating an associated G-protein; promotes the exchange of GDP for GTP on the alpha subunit of a heterotrimeric G-protein complex." [GOC:bf, GOC:fj, GOC:mah]	7	160	2	20319	0.0125	0.2857142857142857	query_1	['GO:0008227', 'GO:0015464', 'GO:0099528']	3
GO:MF	GO:0005262	calcium channel activity	0.02153224928211768	True	"Enables the energy-independent facilitated diffusion of a calcium ion through a transmembrane aqueous pore or channel." [GOC:mtg_transport, GOC:pr, ISBN:0815340729]	149	160	6	20319	0.0375	0.040268456375838924	query_1	['GO:0005261', 'GO:0015085']	3
GO:MF	GO:0005251	delayed rectifier potassium channel activity	0.02153224928211768	True	"Enables the transmembrane transfer of a potassium ion by a delayed rectifying voltage-gated channel. A delayed rectifying current-voltage relation is one where channel activation kinetics are time-dependent, and inactivation is slow." [GOC:mah, PMID:11343411, PMID:2462513]	27	160	3	20319	0.01875	0.1111111111111111	query_1	['GO:0005249']	3
GO:BP	GO:0021795	cerebral cortex cell migration	0.021545821722495362	True	"The orderly movement of cells from one site to another in the cerebral cortex." [GO_REF:0000021, GOC:cls, GOC:dgh, GOC:dph, GOC:jid]	53	160	4	20319	0.025	0.07547169811320754	query_1	['GO:0021987', 'GO:0022029']	3
GO:BP	GO:0035239	tube morphogenesis	0.021611517367777573	True	"The process in which the anatomical structures of a tube are generated and organized. Epithelial and endothelial tubes transport gases, liquids and cells from one site to another and form the basic structure of many organs and tissues, with tube shape and organization varying from the single-celled excretory organ in Caenorhabditis elegans to the branching trees of the mammalian kidney and insec…	906	160	17	20319	0.10625	0.018763796909492272	query_1	['GO:0009653', 'GO:0035295']	3
GO:CC	GO:0099572	postsynaptic specialization	0.022023103783263637	True	"A network of proteins within and adjacent to the postsynaptic membrane. Its major components include neurotransmitter receptors and the proteins that spatially and functionally organize them such as anchoring and scaffolding molecules, signaling enzymes and cytoskeletal components." [PMID:22046028]	463	160	10	20319	0.0625	0.02159827213822894	query_1	['GO:0043226', 'GO:0098794']	3
GO:BP	GO:2000698	positive regulation of epithelial cell differentiation involved in kidney development	0.022900364306708654	True	"Any process that activates or increases the frequency, rate or extent of epithelial cell differentiation involved in kidney development." [GOC:mtg_kidney_jan10, GOC:yaf]	6	160	2	20319	0.0125	0.3333333333333333	query_1	['GO:0030858', 'GO:0035850', 'GO:2000696']	3
GO:BP	GO:0023051	regulation of signaling	0.022900364306708654	True	"Any process that modulates the frequency, rate or extent of a signaling process." [GOC:mtg_signal]	3312	160	42	20319	0.2625	0.012681159420289856	query_1	['GO:0023052', 'GO:0050789']	3
GO:BP	GO:0072235	metanephric distal tubule development	0.022900364306708654	True	"The process whose specific outcome is the progression of the metanephric distal tubule over time, from its formation to the mature structure. The metanephric distal tubule is a metanephric nephron tubule that begins at the metanephric macula densa and extends to the metanephric connecting tubule." [GOC:mtg_kidney_jan10]	6	160	2	20319	0.0125	0.3333333333333333	query_1	['GO:0072017', 'GO:0072234']	3
GO:BP	GO:0050794	regulation of cellular process	0.022900364306708654	True	"Any process that modulates the frequency, rate or extent of a cellular process, any of those that are carried out at the cellular level, but are not necessarily restricted to a single cell. For example, cell communication occurs among more than one cell, but occurs at the cellular level." [GOC:go_curators]	10150	160	100	20319	0.625	0.009852216748768473	query_1	['GO:0009987', 'GO:0050789']	3
GO:BP	GO:0033564	anterior/posterior axon guidance	0.022900364306708654	True	"The process in which the migration of an axon growth cone is directed to a specific target site along the anterior-posterior body axis in response to a combination of attractive and repulsive cues. The anterior-posterior axis is defined by a line that runs from the head or mouth of an organism to the tail or opposite end of the organism." [GOC:dph, GOC:kmv, GOC:tb]	6	160	2	20319	0.0125	0.3333333333333333	query_1	['GO:0007411']	3
GO:CC	GO:0031256	leading edge membrane	0.023025021539048052	True	"The portion of the plasma membrane surrounding the leading edge of a motile cell." [GOC:mah]	190	160	6	20319	0.0375	0.031578947368421054	query_1	['GO:0005886', 'GO:0031252', 'GO:0110165']	3
GO:CC	GO:0019898	extrinsic component of membrane	0.023174827320403994	True	"The component of a membrane consisting of gene products and protein complexes that are loosely bound to one of its surfaces, but not integrated into the hydrophobic region." [GOC:dos, GOC:jl, GOC:mah]	191	160	6	20319	0.0375	0.031413612565445025	query_1	['GO:0016020', 'GO:0110165']	3
GO:BP	GO:0048589	developmental growth	0.023597218899735314	True	"The increase in size or mass of an entire organism, a part of an organism or a cell, where the increase in size or mass has the specific outcome of the progression of the organism over time from one condition to another." [GOC:go_curators]	755	160	15	20319	0.09375	0.019867549668874173	query_1	['GO:0032502', 'GO:0040007']	3
GO:MF	GO:0008013	beta-catenin binding	0.023680293973218646	True	"Binding to a catenin beta subunit." [GOC:bf]	105	160	5	20319	0.03125	0.047619047619047616	query_1	['GO:0005515']	3
GO:MF	GO:0044325	transmembrane transporter binding	0.023680293973218646	True	"Binding to a transmembrane transporter, a protein or protein complex that enables the transfer of a substance, usually a specific substance or a group of related substances, from one side of a membrane to the other." [GOC:BHF, GOC:jl, PMID:33199372]	156	160	6	20319	0.0375	0.038461538461538464	query_1	['GO:0005515']	3
GO:BP	GO:0006811	monoatomic ion transport	0.023750754498685907	True	"The directed movement of a monoatomic ion into, out of or within a cell, or between cells, by means of some agent such as a transporter or pore. Monatomic ions (also called simple ions) are ions consisting of exactly one atom." [GOC:ai]	1176	160	20	20319	0.125	0.017006802721088437	query_1	['GO:0006810']	3
GO:BP	GO:0071805	potassium ion transmembrane transport	0.024091147905471677	True	"A process in which a potassium ion is transported from one side of a membrane to the other." [GOC:mah]	198	160	7	20319	0.04375	0.03535353535353535	query_1	['GO:0006813', 'GO:0098655', 'GO:0098662']	3
GO:BP	GO:0008277	regulation of G protein-coupled receptor signaling pathway	0.024091147905471677	True	"Any process that modulates the frequency, rate or extent of G protein-coupled receptor signaling pathway." [GOC:go_curators]	144	160	6	20319	0.0375	0.041666666666666664	query_1	['GO:0007186', 'GO:0009966']	3
GO:BP	GO:0061005	cell differentiation involved in kidney development	0.024091147905471677	True	"The process in which relatively unspecialized cells acquire specialized structural and/or functional features that characterize the cells of the kidney as it progresses from its formation to the mature state." [GOC:mtg_kidney_jan10]	56	160	4	20319	0.025	0.07142857142857142	query_1	['GO:0001822', 'GO:0030154']	3
GO:BP	GO:0098660	inorganic ion transmembrane transport	0.024370933909743417	True	"The process in which an inorganic ion is transported across a membrane." [GOC:mah]	842	160	16	20319	0.1	0.019002375296912115	query_1	['GO:0055085']	3
GO:BP	GO:0060560	developmental growth involved in morphogenesis	0.024420130751781587	True	"The increase in size or mass of an anatomical structure that contributes to the structure attaining its shape." [GOC:dph]	258	160	8	20319	0.05	0.031007751937984496	query_1	['GO:0009653', 'GO:0048589']	3
GO:MF	GO:0045296	cadherin binding	0.02495179535785961	True	"Binding to cadherin, a type I membrane protein involved in cell adhesion." [GOC:bf]	64	160	4	20319	0.025	0.0625	query_1	['GO:0050839']	3
GO:BP	GO:0098664	G protein-coupled serotonin receptor signaling pathway	0.025634098882693	True	"The series of molecular signals generated as a consequence of a G protein-coupled serotonin receptor binding to one of its physiological ligands." [GOC:mah]	26	160	3	20319	0.01875	0.11538461538461539	query_1	['GO:0007186']	3
GO:BP	GO:0007611	learning or memory	0.02568459743734138	True	"The acquisition and processing of information and/or the storage and retrieval of this information over time." [GOC:jid, PMID:8938125]	325	160	9	20319	0.05625	0.027692307692307693	query_1	['GO:0007610', 'GO:0050890']	3
GO:BP	GO:0007610	behavior	0.02568459743734138	True	"The internally coordinated responses (actions or inactions) of animals (individuals or groups) to internal or external stimuli, via a mechanism that involves nervous system activity." [GOC:ems, GOC:jl, ISBN:0395448956, PMID:20160973]	769	160	15	20319	0.09375	0.01950585175552666	query_1	['GO:0032501']	3
GO:BP	GO:0051260	protein homooligomerization	0.02568459743734138	True	"The process of creating protein oligomers, compounds composed of a small number, usually between three and ten, of identical component monomers. Oligomers may be formed by the polymerization of a number of monomers or the depolymerization of a large protein polymer." [GOC:ai]	202	160	7	20319	0.04375	0.034653465346534656	query_1	['GO:0051259']	3
GO:BP	GO:0021545	cranial nerve development	0.02568459743734138	True	"The process whose specific outcome is the progression of the cranial nerves over time, from its formation to the mature structure. The cranial nerves are composed of twelve pairs of nerves that emanate from the nervous tissue of the hindbrain. These nerves are sensory, motor, or mixed in nature, and provide the motor and general sensory innervation of the head, neck and viscera. They mediate vis…	58	160	4	20319	0.025	0.06896551724137931	query_1	['GO:0021675']	3
GO:BP	GO:0061351	neural precursor cell proliferation	0.025953548923793292	True	"The multiplication or reproduction of neural precursor cells, resulting in the expansion of a cell population. A neural precursor cell is either a nervous system stem cell or a nervous system progenitor cell." [GOC:dph, GOC:yaf]	203	160	7	20319	0.04375	0.034482758620689655	query_1	['GO:0008283']	3
GO:BP	GO:0072050	S-shaped body morphogenesis	0.026791549665331864	True	"The process in which the S-shaped body is generated and organized. The S-shaped body is the successor of the comma-shaped body that contributes to the morphogenesis of the nephron." [GOC:mtg_kidney_jan10]	7	160	2	20319	0.0125	0.2857142857142857	query_1	['GO:0009653', 'GO:0072028']	3
GO:BP	GO:0072048	renal system pattern specification	0.026791549665331864	True	"Any developmental process that results in the creation of defined areas or spaces within an organism to which cells respond and eventually are instructed to differentiate into the anatomical structures of the renal system." [GOC:mtg_kidney_jan10]	7	160	2	20319	0.0125	0.2857142857142857	query_1	['GO:0007389', 'GO:0072001']	3
GO:BP	GO:0060592	mammary gland formation	0.026791549665331864	True	"The process pertaining to the initial formation of the mammary gland from unspecified parts. The process begins with formation of the mammary line and ends when the solid mammary bud invades the primary mammary mesenchyme." [GOC:dph, PMID:16168142, PMID:17120154]	7	160	2	20319	0.0125	0.2857142857142857	query_1	['GO:0048646', 'GO:0060443']	3
GO:BP	GO:0014808	release of sequestered calcium ion into cytosol by sarcoplasmic reticulum	0.026791549665331864	True	"The process in which the release of sequestered calcium ion by sarcoplasmic reticulum into cytosol occurs via calcium release channels." [GOC:mtg_muscle]	27	160	3	20319	0.01875	0.1111111111111111	query_1	['GO:0070296', 'GO:1903514']	3
GO:BP	GO:0048793	pronephros development	0.026791549665331864	True	"The process whose specific outcome is the progression of the pronephros over time, from its formation to the mature structure. In mammals, the pronephros is the first of the three embryonic kidneys to be established and exists only transiently. In lower vertebrates such as fish and amphibia, the pronephros is the fully functional embryonic kidney and is indispensable for larval life." [GOC:bf, G…	7	160	2	20319	0.0125	0.2857142857142857	query_1	['GO:0001822']	3
GO:BP	GO:0061004	pattern specification involved in kidney development	0.026791549665331864	True	"Any developmental process that results in the creation of defined areas or spaces within the kidney to which cells respond and eventually are instructed to differentiate." [GOC:dph, GOC:mtg_kidney_jan10]	7	160	2	20319	0.0125	0.2857142857142857	query_1	['GO:0001822', 'GO:0007389', 'GO:0072048']	3
GO:BP	GO:0021854	hypothalamus development	0.026791549665331864	True	"The progression of the hypothalamus region of the forebrain, from its initial formation to its mature state." [GO_REF:0000021, GOC:cls, GOC:dgh, GOC:dph, GOC:jid]	27	160	3	20319	0.01875	0.1111111111111111	query_1	['GO:0021536', 'GO:0021761', 'GO:0048856']	3
GO:BP	GO:0055074	calcium ion homeostasis	0.026806963519264947	True	"Any process involved in the maintenance of an internal steady state of calcium ions within an organism or cell." [GOC:ceb, GOC:jid, GOC:mah]	331	160	9	20319	0.05625	0.027190332326283987	query_1	['GO:0055080', 'GO:0098771']	3
GO:BP	GO:0021543	pallium development	0.027746558255575055	True	"The process whose specific outcome is the progression of the pallium over time, from its formation to the mature structure. The pallium is the roof region of the telencephalon." [GO_REF:0000021, GOC:cls, GOC:dgh, GOC:dph, GOC:jid, PMID:12626695]	208	160	7	20319	0.04375	0.03365384615384615	query_1	['GO:0021537', 'GO:0048856']	3
GO:BP	GO:0001657	ureteric bud development	0.02777283164753662	True	"The process whose specific outcome is the progression of the ureteric bud over time, from its formation to the mature structure." [GOC:go_curators]	103	160	5	20319	0.03125	0.04854368932038835	query_1	['GO:0072164']	3
GO:BP	GO:0007155	cell adhesion	0.027989182611630522	True	"The attachment of a cell, either to another cell or to an underlying substrate such as the extracellular matrix, via cell adhesion molecules." [GOC:hb, GOC:pf]	1391	160	22	20319	0.1375	0.015815959741193385	query_1	['GO:0009987']	3
GO:BP	GO:0072164	mesonephric tubule development	0.028328836544189374	True	"The progression of a mesonephric tubule over time, from its initial formation to the mature structure. A mesonephric tubule is an epithelial tube that is part of the mesonephros." [GOC:mtg_kidney_jan10]	104	160	5	20319	0.03125	0.04807692307692308	query_1	['GO:0035295', 'GO:0072163']	3
GO:BP	GO:0072163	mesonephric epithelium development	0.028328836544189374	True	"The process whose specific outcome is the progression of an epithelium in the mesonephros over time, from its formation to the mature structure. An epithelium is a tissue that covers the internal or external surfaces of an anatomical structure." [GOC:mtg_kidney_jan10]	104	160	5	20319	0.03125	0.04807692307692308	query_1	['GO:0001823', 'GO:0072073']	3
GO:BP	GO:0016082	synaptic vesicle priming	0.030083721640222206	True	"A process that converts synaptic vesicles to a state of competence for calcium triggered fusion with the active zone membrane by bringing the two membranes into very close proximity. Priming typically (but not always) occurs after docking (Jahn and Fasshauer, 2012). Primed vesicles are also capable of spontaneously fusing with the active zone membrane." [GOC:mah, PMID:15217342, PMID:23060190]	29	160	3	20319	0.01875	0.10344827586206896	query_1	['GO:0016079', 'GO:0065003', 'GO:0140029']	3
GO:BP	GO:1903514	release of sequestered calcium ion into cytosol by endoplasmic reticulum	0.030083721640222206	True	"The directed movement of calcium ion from endoplasmic reticulum to cytosol." [GO_REF:0000078, GOC:BHF, GOC:mtg_cardiac_conduct_nov11, GOC:rl, GOC:TermGenie, PMID:16402920]	29	160	3	20319	0.01875	0.10344827586206896	query_1	['GO:0051209']	3
GO:MF	GO:0005005	transmembrane-ephrin receptor activity	0.03014099412029013	True	"Combining with a transmembrane ephrin to initiate a change in cell activity." [GOC:mah, PMID:9530499]	9	160	2	20319	0.0125	0.2222222222222222	query_1	['GO:0005003']	3
GO:MF	GO:0015085	calcium ion transmembrane transporter activity	0.03014099412029013	True	"Enables the transfer of calcium (Ca) ions from one side of a membrane to the other." [GOC:dgf]	168	160	6	20319	0.0375	0.03571428571428571	query_1	['GO:0046873']	3
GO:MF	GO:0008046	axon guidance receptor activity	0.03014099412029013	True	"Combining with an extracellular messenger and transmitting the signal from one side of the membrane to the other to results in a change in cellular activity involved in axon guidance." [GOC:dph, GOC:signaling, GOC:tb, PMID:15107857, PMID:15339666]	9	160	2	20319	0.0125	0.2222222222222222	query_1	['GO:0004888']	3
GO:BP	GO:0001658	branching involved in ureteric bud morphogenesis	0.030468526140865093	True	"The process in which the branching structure of the ureteric bud is generated and organized. The ureteric bud is an epithelial tube that grows out from the metanephric duct. The bud elongates and branches to give rise to the ureter and kidney collecting tubules." [GOC:dph, PMID:16916378]	63	160	4	20319	0.025	0.06349206349206349	query_1	['GO:0048754', 'GO:0060675']	3
GO:BP	GO:0006940	regulation of smooth muscle contraction	0.03149499656146617	True	"Any process that modulates the frequency, rate or extent of smooth muscle contraction." [GOC:go_curators]	64	160	4	20319	0.025	0.0625	query_1	['GO:0006937', 'GO:0006939']	3
GO:BP	GO:0007197	adenylate cyclase-inhibiting G protein-coupled acetylcholine receptor signaling pathway	0.03149499656146617	True	"An adenylate cyclase-inhibiting G protein-coupled receptor signaling pathway initiated by acetylcholine binding to its receptor, and ending with the regulation of a downstream cellular process." [GOC:dph, GOC:mah, GOC:signaling, GOC:tb]	8	160	2	20319	0.0125	0.25	query_1	['GO:0007193', 'GO:0007213']	3
GO:BP	GO:0048513	animal organ development	0.03149499656146617	True	"Development of a tissue or tissues that work together to perform a specific function or functions. Development pertains to the process whose specific outcome is the progression of a structure over time, from its formation to the mature structure. Organs are commonly observed as visibly distinct structures, but may also exist as loosely associated clusters of cells that work together to perform a…	3103	160	39	20319	0.24375	0.012568482114083145	query_1	['GO:0048856']	3
GO:BP	GO:0120036	plasma membrane bounded cell projection organization	0.03149499656146617	True	"A process that is carried out at the cellular level which results in the assembly, arrangement of constituent parts, or disassembly of a plasma membrane bounded prolongation or process extending from a cell, e.g. a cilium or axon." [GOC:krc]	1598	160	24	20319	0.15	0.015018773466833541	query_1	['GO:0030030']	3
GO:BP	GO:0001823	mesonephros development	0.03149499656146617	True	"The process whose specific outcome is the progression of the mesonephros over time, from its formation to the mature structure. In mammals, the mesonephros is the second of the three embryonic kidneys to be established and exists only transiently. In lower vertebrates such as fish and amphibia, the mesonephros will form the mature kidney." [GOC:dph, ISBN:0124020607, ISBN:0721662544, PMID:1053531…	108	160	5	20319	0.03125	0.046296296296296294	query_1	['GO:0001822']	3
GO:BP	GO:0035295	tube development	0.03149499656146617	True	"The process whose specific outcome is the progression of a tube over time, from its initial formation to a mature structure. Epithelial and endothelial tubes transport gases, liquids and cells from one site to another and form the basic structure of many organs and tissues including lung and trachea, kidney, the mammary gland, the vascular system and the gastrointestinal and urinary-genital trac…	1143	160	19	20319	0.11875	0.016622922134733157	query_1	['GO:0007275', 'GO:0048856']	3
GO:BP	GO:0006937	regulation of muscle contraction	0.03149499656146617	True	"Any process that modulates the frequency, rate or extent of muscle contraction." [GOC:go_curators]	159	160	6	20319	0.0375	0.03773584905660377	query_1	['GO:0006936', 'GO:0090257']	3
GO:BP	GO:0003338	metanephros morphogenesis	0.03149499656146617	True	"The process in which the anatomical structures of the metanephros are generated and organized." [GOC:dph, GOC:yaf]	30	160	3	20319	0.01875	0.1	query_1	['GO:0001656', 'GO:0060993']	3
GO:BP	GO:0042391	regulation of membrane potential	0.03241135349011555	True	"Any process that modulates the establishment or extent of a membrane potential, the electric potential existing across any membrane arising from charges in the membrane itself and from the charges present in the media on either side of the membrane." [GOC:jl, GOC:mtg_cardio, GOC:tb, ISBN:0198506732]	489	160	11	20319	0.06875	0.022494887525562373	query_1	['GO:0065008']	3
GO:BP	GO:0009887	animal organ morphogenesis	0.032505031327722686	True	"Morphogenesis of an animal organ. An organ is defined as a tissue or set of tissues that work together to perform a specific function or functions. Morphogenesis is the process in which anatomical structures are generated and organized. Organs are commonly observed as visibly distinct structures, but may also exist as loosely associated clusters of cells that work together to perform a specific …	1060	160	18	20319	0.1125	0.016981132075471698	query_1	['GO:0009653', 'GO:0048513']	3
GO:BP	GO:0006939	smooth muscle contraction	0.032776815216869176	True	"A process in which force is generated within smooth muscle tissue, resulting in a change in muscle geometry. Force generation involves a chemo-mechanical energy conversion step that is carried out by the actin/myosin complex activity, which generates force through ATP hydrolysis. Smooth muscle differs from striated muscle in the much higher actin/myosin ratio, the absence of conspicuous sarcomer…	110	160	5	20319	0.03125	0.045454545454545456	query_1	['GO:0006936']	3
GO:BP	GO:0048568	embryonic organ development	0.032776815216869176	True	"Development, taking place during the embryonic phase, of a tissue or tissues that work together to perform a specific function or functions. Development pertains to the process whose specific outcome is the progression of a structure over time, from its formation to the mature structure. Organs are commonly observed as visibly distinct structures, but may also exist as loosely associated cluster…	491	160	11	20319	0.06875	0.02240325865580448	query_1	['GO:0009790', 'GO:0048513']	3
GO:BP	GO:0007156	homophilic cell adhesion via plasma membrane adhesion molecules	0.03348527436764987	True	"The attachment of a plasma membrane adhesion molecule in one cell to an identical molecule in an adjacent cell." [ISBN:0198506732]	163	160	6	20319	0.0375	0.03680981595092025	query_1	['GO:0098742']	3
GO:BP	GO:0006812	monoatomic cation transport	0.03348527436764987	True	"The directed movement of a monoatomic cation, into, out of or within a cell, or between cells, by means of some agent such as a transporter or pore. Monatomic cations (also called simple cations) are positively charged ions consisting of exactly one atom." [GOC:ai]	978	160	17	20319	0.10625	0.017382413087934562	query_1	['GO:0006811']	3
GO:BP	GO:0034728	nucleosome organization	0.03563351786463963	True	"A process that is carried out at the cellular level which results in the assembly, arrangement of constituent parts, or disassembly of one or more nucleosomes." [GOC:mah]	68	160	4	20319	0.025	0.058823529411764705	query_1	['GO:0006338', 'GO:0071824']	3
GO:BP	GO:0021953	central nervous system neuron differentiation	0.03563351786463963	True	"The process in which a relatively unspecialized cell acquires specialized features of a neuron whose cell body resides in the central nervous system." [GO_REF:0000021, GOC:cls, GOC:dgh, GOC:dph, GOC:jid]	224	160	7	20319	0.04375	0.03125	query_1	['GO:0007417', 'GO:0030182']	3
GO:BP	GO:0007187	G protein-coupled receptor signaling pathway, coupled to cyclic nucleotide second messenger	0.03563351786463963	True	"A G protein-coupled receptor signaling pathway in which the signal is transmitted via the activation or inhibition of a nucleotide cyclase activity and a subsequent change in the concentration of a cyclic nucleotide." [GOC:mah, GOC:signaling, ISBN:0815316194]	32	160	3	20319	0.01875	0.09375	query_1	['GO:0007186']	3
GO:BP	GO:0050877	nervous system process	0.03563351786463963	True	"An organ system process carried out by any of the organs or tissues of the neurological system." [GOC:ai, GOC:mtg_cardio]	1253	160	20	20319	0.125	0.01596169193934557	query_1	['GO:0003008']	3
GO:BP	GO:0046166	glyceraldehyde-3-phosphate biosynthetic process	0.036657242701049	True	"The chemical reactions and pathways resulting in the formation of glyceraldehyde-3-phosphate, an important intermediate in glycolysis." [GOC:ai]	9	160	2	20319	0.0125	0.2222222222222222	query_1	['GO:0019682', 'GO:0046184', 'GO:0090407', 'GO:1901137']	3
GO:BP	GO:0051970	negative regulation of transmission of nerve impulse	0.036657242701049	True	"Any process that stops, prevents, or reduces the frequency, rate or extent of transmission of a nerve impulse, the sequential electrochemical polarization and depolarization that travels across the membrane of a neuron in response to stimulation." [GOC:ai]	9	160	2	20319	0.0125	0.2222222222222222	query_1	['GO:0010648', 'GO:0019226', 'GO:0031645', 'GO:0051969']	3
GO:BP	GO:0007207	phospholipase C-activating G protein-coupled acetylcholine receptor signaling pathway	0.036657242701049	True	"A phospholipase C-activating G protein-coupled receptor signaling pathway initiated by acetylcholine binding to its receptor on the surface of a target cell, and ending with the regulation of a downstream cellular process, e.g. transcription." [GOC:dph, GOC:mah, GOC:signaling, GOC:tb]	9	160	2	20319	0.0125	0.2222222222222222	query_1	['GO:0007200', 'GO:0007213']	3
GO:CC	GO:0098684	photoreceptor ribbon synapse	0.03684437377463582	True	"A ribbon synapse between a retinal photoreceptor cell (rod or cone) and a retinal bipolar cell. These contain a plate-like synaptic ribbon." [PMID:15626493]	16	160	2	20319	0.0125	0.125	query_1	['GO:0097470']	3
GO:CC	GO:0098839	postsynaptic density membrane	0.03684437377463582	True	"The membrane component of the postsynaptic density. This is the region of the postsynaptic membrane in which the population of neurotransmitter receptors involved in synaptic transmission are concentrated." [GOC:dos]	150	160	5	20319	0.03125	0.03333333333333333	query_1	['GO:0014069', 'GO:0099634']	3
GO:CC	GO:0098690	glycinergic synapse	0.03684437377463582	True	"A synapse that uses glycine as a neurotransmitter." [GOC:dos]	16	160	2	20319	0.0125	0.125	query_1	['GO:0045202']	3
GO:BP	GO:0030030	cell projection organization	0.038263717043474754	True	"A process that is carried out at the cellular level which results in the assembly, arrangement of constituent parts, or disassembly of a prolongation or process extending from a cell, e.g. a flagellum or axon." [GOC:jl, GOC:mah, PMID:16318917]	1638	160	24	20319	0.15	0.014652014652014652	query_1	['GO:0016043']	3
GO:BP	GO:0098900	regulation of action potential	0.038263717043474754	True	"Any process that modulates the frequency, rate or extent of action potential creation, propagation or termination. This typically occurs via modulation of the activity or expression of voltage-gated ion channels." [GOC:dos, GOC:dph, GOC:go_curators, GOC:tb, ISBN:978-0-07-139011-8]	70	160	4	20319	0.025	0.05714285714285714	query_1	['GO:0001508', 'GO:0042391', 'GO:0050789']	3
GO:BP	GO:0098662	inorganic cation transmembrane transport	0.038263717043474754	True	"A process in which an inorganic cation is transported from one side of a membrane to the other by means of some agent such as a transporter or pore." [GOC:mah]	743	160	14	20319	0.0875	0.018842530282637954	query_1	['GO:0098660']	3
GO:MF	GO:0015276	ligand-gated monoatomic ion channel activity	0.03898450895236918	True	"Enables the transmembrane transfer of an ion by a channel that opens when a specific ligand has been bound by the channel complex or one of its constituent parts." [GOC:mtg_transport, ISBN:0815340729]	178	160	6	20319	0.0375	0.033707865168539325	query_1	['GO:0005216', 'GO:0022834']	3
GO:BP	GO:0021846	cell proliferation in forebrain	0.03954436952788678	True	"The creation of greater cell numbers in the forebrain due to cell division of progenitor cells." [GO_REF:0000021, GOC:cls, GOC:dgh, GOC:dph, GOC:jid]	34	160	3	20319	0.01875	0.08823529411764706	query_1	['GO:0030900', 'GO:0061351']	3
GO:BP	GO:0050890	cognition	0.03954436952788678	True	"The operation of the mind by which an organism becomes aware of objects of thought or perception; it includes the mental activities associated with thinking, learning, and memory." [ISBN:0721619908]	363	160	9	20319	0.05625	0.024793388429752067	query_1	['GO:0050877']	3
GO:BP	GO:0070296	sarcoplasmic reticulum calcium ion transport	0.03954436952788678	True	"The directed movement of calcium ions (Ca2+) into, out of or within the sarcoplasmic reticulum." [GOC:BHF, GOC:vk]	34	160	3	20319	0.01875	0.08823529411764706	query_1	['GO:0006816']	3
GO:BP	GO:0009888	tissue development	0.03998302555138376	True	"The process whose specific outcome is the progression of a tissue over time, from its formation to the mature structure." [ISBN:0471245208]	2036	160	28	20319	0.175	0.0137524557956778	query_1	['GO:0048856']	3
GO:MF	GO:0022834	ligand-gated channel activity	0.039985576576661915	True	"Enables the transmembrane transfer of a solute by a channel that opens when a specific ligand has been bound by the channel complex or one of its constituent parts." [GOC:mtg_transport, ISBN:0815340729]	180	160	6	20319	0.0375	0.03333333333333333	query_1	['GO:0022836']	3
GO:BP	GO:0006813	potassium ion transport	0.04014646388931039	True	"The directed movement of potassium ions (K+) into, out of or within a cell, or between cells, by means of some agent such as a transporter or pore." [GOC:ai]	232	160	7	20319	0.04375	0.03017241379310345	query_1	['GO:0030001']	3
GO:BP	GO:0030534	adult behavior	0.040411377956367095	True	"Behavior in a fully developed and mature organism." [GOC:mah, ISBN:0877797099]	173	160	6	20319	0.0375	0.03468208092485549	query_1	['GO:0007610']	3
GO:BP	GO:0001508	action potential	0.040411377956367095	True	"A process in which membrane potential cycles through a depolarizing spike, triggered in response to depolarization above some threshold, followed by repolarization. This cycle is driven by the flow of ions through various voltage gated channels with different thresholds and ion specificities." [GOC:dph, GOC:go_curators, GOC:tb, ISBN:978-0-07-139011-8]	173	160	6	20319	0.0375	0.03468208092485549	query_1	['GO:0042391']	3
GO:BP	GO:0051209	release of sequestered calcium ion into cytosol	0.040411377956367095	True	"The process in which calcium ions sequestered in the endoplasmic reticulum, Golgi apparatus or mitochondria are released into the cytosolic compartment." [GOC:dph, GOC:hjd, GOC:mtg_lung, PMID:1814929]	119	160	5	20319	0.03125	0.04201680672268908	query_1	['GO:0051283', 'GO:0097553']	3
GO:BP	GO:0019934	cGMP-mediated signaling	0.040679762753374406	True	"An intracellular signaling cassette that starts with production of cyclic GMP (cGMP), and ends with activation of downstream effectors that further transmit the signal within the cell." [GOC:signaling]	35	160	3	20319	0.01875	0.08571428571428572	query_1	['GO:0141124']	3
GO:BP	GO:0003008	system process	0.040679762753374406	True	"A multicellular organismal process carried out by any of the organs or tissues in an organ system. An organ system is a regularly interacting or interdependent group of organs or tissues that work together to carry out a biological objective." [GOC:mtg_cardio]	1946	160	27	20319	0.16875	0.013874614594039054	query_1	['GO:0032501']	3
GO:BP	GO:0051283	negative regulation of sequestering of calcium ion	0.040679762753374406	True	"Any process that stops, prevents, or reduces the frequency, rate or extent of the binding or confining calcium ions such that they are separated from other components of a biological system." [GOC:ai]	120	160	5	20319	0.03125	0.041666666666666664	query_1	['GO:0048523', 'GO:0051208', 'GO:0051282']	3
GO:BP	GO:0009954	proximal/distal pattern formation	0.040679762753374406	True	"The regionalization process in which specific areas of cell differentiation are determined along a proximal/distal axis. The proximal/distal axis is defined by a line that runs from main body (proximal end) of an organism outward (distal end)." [GOC:dph, GOC:go_curators, GOC:isa_complete]	35	160	3	20319	0.01875	0.08571428571428572	query_1	['GO:0003002']	3
GO:BP	GO:0090596	sensory organ morphogenesis	0.040679762753374406	True	"Morphogenesis of a sensory organ. A sensory organ is defined as a tissue or set of tissues that work together to receive and transmit signals from external or internal stimuli. Morphogenesis is the process in which anatomical structures are generated and organized. Organs are commonly observed as visibly distinct structures, but may also exist as loosely associated clusters of cells that work to…	299	160	8	20319	0.05	0.026755852842809364	query_1	['GO:0007423', 'GO:0009887']	3
GO:BP	GO:0071313	cellular response to caffeine	0.040842068028324956	True	"Any process that results in a change in state or activity of a cell (in terms of movement, secretion, enzyme production, gene expression, etc.) as a result of a caffeine stimulus. Caffeine is an alkaloid found in numerous plant species, where it acts as a natural pesticide that paralyzes and kills certain insects feeding upon them." [GOC:mah]	10	160	2	20319	0.0125	0.2	query_1	['GO:0031000', 'GO:0071312', 'GO:0071415']	3
GO:BP	GO:0045759	negative regulation of action potential	0.040842068028324956	True	"Any process that stops, prevents, or reduces the frequency, rate or extent of action potential creation, propagation or termination. This typically occurs via modulation of the activity or expression of voltage-gated ion channels." [GOC:go_curators]	10	160	2	20319	0.0125	0.2	query_1	['GO:0001508', 'GO:0048519', 'GO:0098900']	3
GO:MF	GO:0005237	inhibitory extracellular ligand-gated monoatomic ion channel activity	0.04103406888230036	True	"Enables the transmembrane transfer of an ion by a channel that opens when a specific extracellular inhibitory ligand has been bound by the channel complex or one of its constituent parts. Inhibitory ligands, such as GABA or glycine, open chloride-selective channels." [GOC:mah, ISBN:0323037070]	11	160	2	20319	0.0125	0.18181818181818182	query_1	['GO:0005230']	3
GO:CC	GO:0035579	specific granule membrane	0.04144422772567032	True	"The lipid bilayer surrounding a specific granule, a granule with a membranous, tubular internal structure, found primarily in mature neutrophil cells. Most are released into the extracellular fluid. Specific granules contain lactoferrin, lysozyme, vitamin B12 binding protein and elastase." [GOC:bf, PMID:7334549]	1	160	1	20319	0.00625	1.0	query_1	['GO:0030667', 'GO:0042581']	3
GO:BP	GO:0048592	eye morphogenesis	0.04182043453526043	True	"The process in which the anatomical structures of the eye are generated and organized." [GOC:jid, GOC:mtg_sensu]	176	160	6	20319	0.0375	0.03409090909090909	query_1	['GO:0001654', 'GO:0090596']	3
GO:BP	GO:0034220	monoatomic ion transmembrane transport	0.04238313416387562	True	"A process in which a monoatomic ion is transported across a membrane. Monatomic ions (also called simple ions) are ions consisting of exactly one atom." [GOC:mah]	930	160	16	20319	0.1	0.017204301075268817	query_1	['GO:0006811', 'GO:0055085']	3
GO:BP	GO:0051282	regulation of sequestering of calcium ion	0.042427954598950685	True	"Any process that modulates the frequency, rate or extent of the binding or confining calcium ions such that they are separated from other components of a biological system." [GOC:ai]	122	160	5	20319	0.03125	0.040983606557377046	query_1	['GO:0032879', 'GO:0050794', 'GO:0051208']	3
GO:BP	GO:0021680	cerebellar Purkinje cell layer development	0.042427954598950685	True	"The process whose specific outcome is the progression of the cerebellar Purkinje cell layer over time, from its formation to the mature structure. The Purkinje cell layer lies just underneath the molecular layer of the cerebellar cortex. It contains the neuronal cell bodies of the Purkinje cells that are arranged side by side in a single layer. Candelabrum interneurons are vertically oriented be…	36	160	3	20319	0.01875	0.08333333333333333	query_1	['GO:0021695', 'GO:0048856']	3
GO:BP	GO:0051208	sequestering of calcium ion	0.04502731081081399	True	"The process of binding or confining calcium ions such that they are separated from other components of a biological system." [GOC:ai]	124	160	5	20319	0.03125	0.04032258064516129	query_1	['GO:0006874', 'GO:0051651']	3
GO:BP	GO:0098655	monoatomic cation transmembrane transport	0.04546940227931703	True	"The process in which a monoatomic cation is transported across a membrane. Monatomic cations (also called simple cations) are positively charged ions consisting of exactly one atom." [GOC:dos, GOC:vw]	768	160	14	20319	0.0875	0.018229166666666668	query_1	['GO:0006812', 'GO:0034220']	3
GO:BP	GO:0002009	morphogenesis of an epithelium	0.04652546499933705	True	"The process in which the anatomical structures of epithelia are generated and organized. An epithelium consists of closely packed cells arranged in one or more layers, that covers the outer surfaces of the body or lines any internal cavity or tube." [GOC:dph, GOC:jl, GOC:tb, ISBN:0198506732]	528	160	11	20319	0.06875	0.020833333333333332	query_1	['GO:0048729', 'GO:0060429']	3
GO:BP	GO:0072182	regulation of nephron tubule epithelial cell differentiation	0.04669172350297005	True	"Any process that modulates the frequency, rate or extent of nephron tubule epithelial cell differentiation." [GOC:mtg_kidney_jan10]	11	160	2	20319	0.0125	0.18181818181818182	query_1	['GO:0072160', 'GO:2000696']	3
GO:BP	GO:0006171	cAMP biosynthetic process	0.04669172350297005	True	"The chemical reactions and pathways resulting in the formation of the nucleotide cAMP (cyclic AMP, adenosine 3',5'-cyclophosphate)." [ISBN:0198506732]	11	160	2	20319	0.0125	0.18181818181818182	query_1	['GO:0009152', 'GO:0009190', 'GO:0046058']	3
GO:BP	GO:0072017	distal tubule development	0.04669172350297005	True	"The process whose specific outcome is the progression of the distal tubule over time, from its formation to the mature structure. In mammals, the distal tubule is a nephron tubule that begins at the macula densa and extends to the connecting tubule." [GOC:mtg_kidney_jan10]	11	160	2	20319	0.0125	0.18181818181818182	query_1	['GO:0072080']	3
GO:BP	GO:0005513	detection of calcium ion	0.04669172350297005	True	"The series of events in which a calcium ion stimulus is received by a cell and converted into a molecular signal." [GOC:pg]	11	160	2	20319	0.0125	0.18181818181818182	query_1	['GO:0009593', 'GO:0051592']	3
GO:CC	GO:0043235	receptor complex	0.04728752372295864	True	"Any protein complex that undergoes combination with a hormone, neurotransmitter, drug or intracellular messenger to initiate a change in cell function." [GOC:go_curators]	370	160	8	20319	0.05	0.021621621621621623	query_1	['GO:0032991']	3
GO:CC	GO:0005912	adherens junction	0.04936698700652178	True	"A cell-cell junction composed of the epithelial cadherin-catenin complex. The epithelial cadherins, or E-cadherins, of each interacting cell extend through the plasma membrane into the extracellular space and bind to each other. The E-cadherins bind to catenins on the cytoplasmic side of the membrane, where the E-cadherin-catenin complex binds to cytoskeletal components and regulatory and signal…	164	160	5	20319	0.03125	0.03048780487804878	query_1	['GO:0005911']	3
GO:BP	GO:0030182	neuron differentiation	1.3357442725005488e-10	True	"The process in which a relatively unspecialized cell acquires specialized features of a neuron." [GOC:mah]	1533	114	36	20319	0.3157894736842105	0.023483365949119372	query_1	['GO:0030154', 'GO:0048699']	4
GO:BP	GO:0022008	neurogenesis	1.7947914702833754e-10	True	"Generation of cells within the nervous system." [GO_REF:0000021, GOC:cls, GOC:curators, GOC:dgh, GOC:dph, GOC:jid]	1867	114	39	20319	0.34210526315789475	0.02088912694161757	query_1	['GO:0007399', 'GO:0030154']	4
GO:BP	GO:0048699	generation of neurons	2.13389100504707e-10	True	"The process in which nerve cells are generated. This includes the production of neuroblasts and their differentiation into neurons." [GOC:nln]	1615	114	36	20319	0.3157894736842105	0.022291021671826627	query_1	['GO:0022008']	4
GO:BP	GO:0021537	telencephalon development	5.431400902963201e-10	True	"The process whose specific outcome is the progression of the telencephalon over time, from its formation to the mature structure. The telencephalon is the paired anteriolateral division of the prosencephalon plus the lamina terminalis from which the olfactory lobes, cerebral cortex, and subcortical nuclei are derived." [GO_REF:0000021, GOC:cls, GOC:dgh, GOC:dph, GOC:jid, PMID:12626695]	296	114	17	20319	0.14912280701754385	0.057432432432432436	query_1	['GO:0030900', 'GO:0048856']	4
GO:BP	GO:0030900	forebrain development	2.0516124661665296e-09	True	"The process whose specific outcome is the progression of the forebrain over time, from its formation to the mature structure. The forebrain is the anterior of the three primary divisions of the developing chordate brain or the corresponding part of the adult brain (in vertebrates, includes especially the cerebral hemispheres, the thalamus, and the hypothalamus and especially in higher vertebrate…	433	114	19	20319	0.16666666666666666	0.04387990762124711	query_1	['GO:0007420', 'GO:0048856']	4
GO:MF	GO:1990837	sequence-specific double-stranded DNA binding	6.356103152862848e-09	True	"Binding to double-stranded DNA of a specific nucleotide composition, e.g. GC-rich DNA binding, or with a specific sequence motif or type of DNA, e.g. promotor binding or rDNA binding." [GOC:dos, GOC:sl]	1326	114	30	20319	0.2631578947368421	0.02262443438914027	query_1	['GO:0003690', 'GO:0043565']	4
GO:MF	GO:0140110	transcription regulator activity	6.356103152862848e-09	True	"A molecular function that controls the rate, timing and/or magnitude of gene transcription. The function of transcriptional regulators is to modulate gene expression at the transcription step so that they are expressed in the right cell at the right time and in the right amount throughout the life of the cell and the organism. Genes are transcriptional units, and include bacterial operons." [GOC…	1609	114	33	20319	0.2894736842105263	0.020509633312616533	query_1	['GO:0003674']	4
GO:MF	GO:0003700	DNA-binding transcription factor activity	8.736148412739125e-09	True	"A transcription regulator activity that modulates transcription of gene sets via selective and non-covalent binding to a specific double-stranded genomic DNA sequence (sometimes referred to as a motif) within a cis-regulatory region. Regulatory regions include promoters (proximal and distal) and enhancers. Genes are transcriptional units, and include bacterial operons." [GOC:txnOH-2018]	1191	114	28	20319	0.24561403508771928	0.023509655751469353	query_1	['GO:0140110']	4
GO:MF	GO:0000981	DNA-binding transcription factor activity, RNA polymerase II-specific	9.986250127681996e-09	True	"A DNA-binding transcription factor activity that modulates the transcription of specific gene sets transcribed by RNA polymerase II." [GOC:txnOH-2018]	1126	114	27	20319	0.23684210526315788	0.023978685612788632	query_1	['GO:0003700']	4
GO:MF	GO:0003690	double-stranded DNA binding	1.0294837399299095e-08	True	"Binding to double-stranded DNA." [GOC:elh, GOC:vw]	1408	114	30	20319	0.2631578947368421	0.02130681818181818	query_1	['GO:0003677']	4
GO:MF	GO:0043565	sequence-specific DNA binding	1.1286229329912665e-08	True	"Binding to DNA of a specific nucleotide composition, e.g. GC-rich DNA binding, or with a specific sequence motif or type of DNA e.g. promotor binding or rDNA binding." [GOC:jl]	1424	114	30	20319	0.2631578947368421	0.021067415730337078	query_1	['GO:0003677']	4
GO:MF	GO:0000978	RNA polymerase II cis-regulatory region sequence-specific DNA binding	1.1793737406170242e-08	True	"Binding to a specific upstream regulatory DNA sequence (transcription factor recognition sequence or binding site) located in cis relative to the transcription start site (i.e., on the same strand of DNA) of a gene transcribed by RNA polymerase II." [GOC:txnOH-2018]	993	114	25	20319	0.21929824561403508	0.025176233635448138	query_1	['GO:0000977', 'GO:0000987']	4
GO:BP	GO:0021953	central nervous system neuron differentiation	1.4103417254589466e-08	True	"The process in which a relatively unspecialized cell acquires specialized features of a neuron whose cell body resides in the central nervous system." [GO_REF:0000021, GOC:cls, GOC:dgh, GOC:dph, GOC:jid]	224	114	14	20319	0.12280701754385964	0.0625	query_1	['GO:0007417', 'GO:0030182']	4
GO:MF	GO:0000987	cis-regulatory region sequence-specific DNA binding	1.734423254197256e-08	True	"Binding to a specific upstream regulatory DNA sequence (transcription factor recognition sequence or binding site, located in cis relative to the transcription start site (i.e., on the same strand of DNA) of a gene transcribed by some RNA polymerase. Cis-regulatory sites are often referred to as a sequence motifs, enhancers, or silencers." [GOC:txnOH-2018]	1018	114	25	20319	0.21929824561403508	0.02455795677799607	query_1	['GO:0000976']	4
GO:MF	GO:0001067	transcription regulatory region nucleic acid binding	4.5968970388812915e-08	True	"Binding to a nucleic acid region that regulates a nucleic acid-based process. Such processes include transcription, DNA replication, and DNA repair." [GOC:txnOH]	1263	114	27	20319	0.23684210526315788	0.021377672209026127	query_1	['GO:0003676']	4
GO:MF	GO:0000977	RNA polymerase II transcription regulatory region sequence-specific DNA binding	4.5968970388812915e-08	True	"Binding to a specific sequence of DNA that is part of a regulatory region that controls the transcription of a gene or cistron by RNA polymerase II." [GOC:txnOH]	1163	114	26	20319	0.22807017543859648	0.02235597592433362	query_1	['GO:0000976']	4
GO:MF	GO:0000976	transcription cis-regulatory region binding	4.5968970388812915e-08	True	"Binding to a specific sequence of DNA that is part of a regulatory region that controls transcription of that section of the DNA. The transcribed region might be described as a gene, cistron, or operon." [GOC:txnOH]	1258	114	27	20319	0.23684210526315788	0.021462639109697933	query_1	['GO:0001067', 'GO:1990837']	4
GO:BP	GO:0048856	anatomical structure development	6.36967528235469e-08	True	"The biological process whose specific outcome is the progression of an anatomical structure from an initial condition to its mature state. This process begins with the formation of the structure and ends with the mature structure, whatever form that may be including its natural destruction. An anatomical structure is any biological entity that occupies space and is distinguished from its surroun…	5804	114	65	20319	0.5701754385964912	0.011199172984148863	query_1	['GO:0032502']	4
GO:BP	GO:0007399	nervous system development	6.36967528235469e-08	True	"The process whose specific outcome is the progression of nervous tissue over time, from its formation to its mature state." [GOC:dgh]	2485	114	40	20319	0.3508771929824561	0.01609657947686117	query_1	['GO:0048731']	4
GO:BP	GO:0007275	multicellular organism development	6.36967528235469e-08	True	"The biological process whose specific outcome is the progression of a multicellular organism over time from an initial condition (e.g. a zygote or a young adult) to a later condition (e.g. a multicellular animal or an aged adult)." [GOC:dph, GOC:ems, GOC:isa_complete, GOC:tb]	4645	114	57	20319	0.5	0.012271259418729818	query_1	['GO:0032501', 'GO:0048856']	4
GO:BP	GO:0048731	system development	6.36967528235469e-08	True	"The process whose specific outcome is the progression of an organismal system over time, from its formation to the mature structure. A system is a regularly interacting or interdependent group of organs or tissues that work together to carry out a given biological process." [GOC:dph, GOC:jid]	3972	114	52	20319	0.45614035087719296	0.013091641490433032	query_1	['GO:0007275', 'GO:0048856']	4
GO:BP	GO:0032502	developmental process	8.74223192732399e-08	True	"A biological process whose specific outcome is the progression of an integrated living unit: an anatomical structure (which may be a subcellular structure, cell, tissue, or organ), or organism over time from an initial condition to a later condition." [GOC:isa_complete]	6249	114	67	20319	0.5877192982456141	0.010721715474475917	query_1	['GO:0008150']	4
GO:BP	GO:0048869	cellular developmental process	8.74223192732399e-08	True	"A biological process whose specific outcome is the progression of a cell over time from an initial condition to a later condition." [GOC:isa_complete]	4329	114	54	20319	0.47368421052631576	0.012474012474012475	query_1	['GO:0009987', 'GO:0032502']	4
GO:BP	GO:0051252	regulation of RNA metabolic process	8.74223192732399e-08	True	"Any process that modulates the frequency, rate or extent of the chemical reactions and pathways involving RNA." [GOC:ai]	3145	114	45	20319	0.39473684210526316	0.014308426073131956	query_1	['GO:0016070', 'GO:0019219', 'GO:0060255']	4
GO:BP	GO:0030154	cell differentiation	8.74223192732399e-08	True	"The cellular developmental process in which a relatively unspecialized cell, e.g. embryonic or regenerative cell, acquires specialized structural and/or functional features that characterize a specific cell. Differentiation includes the processes involved in commitment of a cell to a specific fate and its subsequent development to the mature state." [ISBN:0198506732]	4328	114	54	20319	0.47368421052631576	0.012476894639556377	query_1	['GO:0048869']	4
GO:BP	GO:0007420	brain development	8.74223192732399e-08	True	"The process whose specific outcome is the progression of the brain over time, from its formation to the mature structure. Brain development begins with patterning events in the neural tube and ends with the mature structure that is the center of thought and emotion. The brain is responsible for the coordination and control of bodily activities and the interpretation of information from the sense…	707	114	21	20319	0.18421052631578946	0.0297029702970297	query_1	['GO:0007417', 'GO:0048513', 'GO:0060322']	4
GO:BP	GO:0006355	regulation of DNA-templated transcription	8.74223192732399e-08	True	"Any process that modulates the frequency, rate or extent of cellular DNA-templated transcription." [GOC:go_curators, GOC:txnOH]	2906	114	43	20319	0.37719298245614036	0.014796971782518927	query_1	['GO:0006351', 'GO:0010468', 'GO:2001141']	4
GO:BP	GO:2001141	regulation of RNA biosynthetic process	8.74223192732399e-08	True	"Any process that modulates the frequency, rate or extent of RNA biosynthetic process." [GOC:dph]	2915	114	43	20319	0.37719298245614036	0.014751286449399657	query_1	['GO:0010556', 'GO:0032774', 'GO:0051252']	4
GO:BP	GO:0019219	regulation of nucleobase-containing compound metabolic process	9.75105516525157e-08	True	"Any cellular process that modulates the frequency, rate or extent of the chemical reactions and pathways involving nucleobases, nucleosides, nucleotides and nucleic acids." [GOC:go_curators]	3426	114	47	20319	0.41228070175438597	0.013718622300058377	query_1	['GO:0006139', 'GO:0080090']	4
GO:BP	GO:0045935	positive regulation of nucleobase-containing compound metabolic process	1.1010623677696507e-07	True	"Any cellular process that activates or increases the frequency, rate or extent of the chemical reactions and pathways involving nucleobases, nucleosides, nucleotides and nucleic acids." [GOC:go_curators]	1926	114	34	20319	0.2982456140350877	0.017653167185877467	query_1	['GO:0006139', 'GO:0009893', 'GO:0019219']	4
GO:BP	GO:0007417	central nervous system development	1.1134270949985428e-07	True	"The process whose specific outcome is the progression of the central nervous system over time, from its formation to the mature structure. The central nervous system is the core nervous system that serves an integrating and coordinating function. In vertebrates it consists of the brain and spinal cord. In those invertebrates with a central nervous system it typically consists of a brain, cerebra…	979	114	24	20319	0.21052631578947367	0.024514811031664963	query_1	['GO:0007399', 'GO:0048731']	4
GO:BP	GO:0006357	regulation of transcription by RNA polymerase II	1.3512473492345374e-07	True	"Any process that modulates the frequency, rate or extent of transcription mediated by RNA polymerase II." [GOC:go_curators, GOC:txnOH]	2275	114	37	20319	0.32456140350877194	0.016263736263736263	query_1	['GO:0006355', 'GO:0006366']	4
GO:BP	GO:0060322	head development	1.505795426834735e-07	True	"The biological process whose specific outcome is the progression of a head from an initial condition to its mature state. The head is the anterior-most division of the body." [GOC:dph]	756	114	21	20319	0.18421052631578946	0.027777777777777776	query_1	['GO:0048856']	4
GO:BP	GO:0006351	DNA-templated transcription	1.9727259405186322e-07	True	"The synthesis of an RNA transcript from a DNA template." [GOC:jl, GOC:txnOH]	3024	114	43	20319	0.37719298245614036	0.014219576719576719	query_1	['GO:0010467', 'GO:0032774']	4
GO:BP	GO:0048519	negative regulation of biological process	1.9727259405186322e-07	True	"Any process that stops, prevents, or reduces the frequency, rate or extent of a biological process. Biological processes are regulated by many means; examples include the control of gene expression, protein modification or interaction with a protein or substrate molecule." [GOC:jid]	5035	114	58	20319	0.5087719298245614	0.011519364448857995	query_1	['GO:0008150', 'GO:0050789']	4
GO:BP	GO:0032501	multicellular organismal process	2.0757256624878913e-07	True	"Any biological process, occurring at the level of a multicellular organism, pertinent to its function." [GOC:curators, GOC:dph, GOC:isa_complete, GOC:tb]	6743	114	69	20319	0.6052631578947368	0.010232834050126057	query_1	['GO:0008150']	4
GO:BP	GO:0051239	regulation of multicellular organismal process	3.0378895273324186e-07	True	"Any process that modulates the frequency, rate or extent of a multicellular organismal process, the processes pertinent to the function of a multicellular organism above the cellular level; includes the integrated processes of tissues and organs." [GOC:ai, GOC:dph, GOC:tb]	2951	114	42	20319	0.3684210526315789	0.01423246357167062	query_1	['GO:0032501', 'GO:0050789']	4
GO:BP	GO:0006366	transcription by RNA polymerase II	3.0464214731575717e-07	True	"The synthesis of RNA from a DNA template by RNA polymerase II (RNAP II), originating at an RNA polymerase II promoter. Includes transcription of messenger RNA (mRNA) and certain small nuclear RNAs (snRNAs)." [GOC:jl, GOC:txnOH, ISBN:0321000382]	2364	114	37	20319	0.32456140350877194	0.015651438240270727	query_1	['GO:0006351']	4
GO:BP	GO:0009888	tissue development	3.071061556064065e-07	True	"The process whose specific outcome is the progression of a tissue over time, from its formation to the mature structure." [ISBN:0471245208]	2036	114	34	20319	0.2982456140350877	0.01669941060903733	query_1	['GO:0048856']	4
GO:BP	GO:0048523	negative regulation of cellular process	3.071061556064065e-07	True	"Any process that stops, prevents, or reduces the frequency, rate or extent of a cellular process, any of those that are carried out at the cellular level, but are not necessarily restricted to a single cell. For example, cell communication occurs among more than one cell, but occurs at the cellular level." [GOC:jid]	4828	114	56	20319	0.49122807017543857	0.0115990057995029	query_1	['GO:0009987', 'GO:0048519', 'GO:0050794']	4
GO:BP	GO:1902680	positive regulation of RNA biosynthetic process	3.2274264738675854e-07	True	"Any process that activates or increases the frequency, rate or extent of RNA biosynthetic process." [GO:jl, GO_REF:0000058, GOC:TermGenie]	1626	114	30	20319	0.2631578947368421	0.01845018450184502	query_1	['GO:0010557', 'GO:0032774', 'GO:0051254', 'GO:2001141']	4
GO:BP	GO:0050793	regulation of developmental process	3.2274264738675854e-07	True	"Any process that modulates the frequency, rate or extent of development, the biological process whose specific outcome is the progression of a multicellular organism over time from an initial condition (e.g. a zygote, or a young adult) to a later condition (e.g. a multicellular animal or an aged adult)." [GOC:go_curators]	2499	114	38	20319	0.3333333333333333	0.01520608243297319	query_1	['GO:0032502', 'GO:0050789']	4
GO:BP	GO:0045893	positive regulation of DNA-templated transcription	3.2274264738675854e-07	True	"Any process that activates or increases the frequency, rate or extent of cellular DNA-templated transcription." [GOC:go_curators, GOC:txnOH]	1624	114	30	20319	0.2631578947368421	0.01847290640394089	query_1	['GO:0006351', 'GO:0006355', 'GO:1902680']	4
GO:BP	GO:0021761	limbic system development	3.464770739075333e-07	True	"The progression of the limbic system over time from its initial formation until its mature state. The limbic system is a collection of structures in the brain involved in emotion, motivation and emotional aspects of memory." [GO_REF:0000021, GOC:cls, GOC:dgh, GOC:dph, GOC:jid, ISBN:0878937420]	134	114	10	20319	0.08771929824561403	0.07462686567164178	query_1	['GO:0030900', 'GO:0048731']	4
GO:BP	GO:0051254	positive regulation of RNA metabolic process	3.464770739075333e-07	True	"Any process that activates or increases the frequency, rate or extent of the chemical reactions and pathways involving RNA." [GOC:ai]	1739	114	31	20319	0.2719298245614035	0.017826336975273145	query_1	['GO:0010604', 'GO:0016070', 'GO:0045935', 'GO:0051252']	4
GO:BP	GO:0009719	response to endogenous stimulus	9.774703412642815e-07	True	"Any process that results in a change in state or activity of a cell or an organism (in terms of movement, secretion, enzyme production, gene expression, etc.) as a result of a stimulus arising within the organism." [GOC:sm]	1509	114	28	20319	0.24561403508771928	0.01855533465871438	query_1	['GO:0050896']	4
GO:MF	GO:0003677	DNA binding	1.3517613370757522e-06	True	"Any molecular function by which a gene product interacts selectively and non-covalently with DNA (deoxyribonucleic acid)." [GOC:dph, GOC:jl, GOC:tb, GOC:vw]	2131	114	33	20319	0.2894736842105263	0.015485687470671047	query_1	['GO:0003676']	4
GO:BP	GO:0045944	positive regulation of transcription by RNA polymerase II	1.4233199741390013e-06	True	"Any process that activates or increases the frequency, rate or extent of transcription from an RNA polymerase II promoter." [GOC:go_curators, GOC:txnOH]	1243	114	25	20319	0.21929824561403508	0.02011263073209976	query_1	['GO:0006357', 'GO:0006366', 'GO:0045893']	4
GO:BP	GO:0080090	regulation of primary metabolic process	2.2624475238559127e-06	True	"Any process that modulates the frequency, rate or extent of the chemical reactions and pathways within a cell or an organism involving those compounds formed as a part of the normal anabolic and catabolic processes. These processes take place in most, if not all, cells of the organism." [PMID:19211694]	4684	114	53	20319	0.4649122807017544	0.011315115286080273	query_1	['GO:0019222', 'GO:0044238']	4
GO:BP	GO:0045595	regulation of cell differentiation	2.322683019771465e-06	True	"Any process that modulates the frequency, rate or extent of cell differentiation, the process in which relatively unspecialized cells acquire specialized structural and functional features." [GOC:go_curators]	1577	114	28	20319	0.24561403508771928	0.017755231452124286	query_1	['GO:0030154', 'GO:0050793', 'GO:0050794']	4
GO:BP	GO:0045664	regulation of neuron differentiation	3.6451312057879126e-06	True	"Any process that modulates the frequency, rate or extent of neuron differentiation." [GOC:go_curators]	223	114	11	20319	0.09649122807017543	0.04932735426008968	query_1	['GO:0030182', 'GO:0045595']	4
GO:BP	GO:0007610	behavior	3.6451312057879126e-06	True	"The internally coordinated responses (actions or inactions) of animals (individuals or groups) to internal or external stimuli, via a mechanism that involves nervous system activity." [GOC:ems, GOC:jl, ISBN:0395448956, PMID:20160973]	769	114	19	20319	0.16666666666666666	0.0247074122236671	query_1	['GO:0032501']	4
GO:BP	GO:0051241	negative regulation of multicellular organismal process	3.7776296032322386e-06	True	"Any process that stops, prevents, or reduces the frequency, rate or extent of an organismal process, the processes pertinent to the function of an organism above the cellular level; includes the integrated processes of tissues and organs." [GOC:ai]	1124	114	23	20319	0.20175438596491227	0.020462633451957295	query_1	['GO:0032501', 'GO:0048519', 'GO:0051239']	4
GO:BP	GO:0009889	regulation of biosynthetic process	4.6382344238235565e-06	True	"Any process that modulates the frequency, rate or extent of the chemical reactions and pathways resulting in the formation of substances." [GOC:go_curators]	4653	114	52	20319	0.45614035087719296	0.01117558564367075	query_1	['GO:0009058', 'GO:0019222']	4
GO:BP	GO:0009653	anatomical structure morphogenesis	5.674157479311268e-06	True	"The process in which anatomical structures are generated and organized. Morphogenesis pertains to the creation of form." [GOC:go_curators, ISBN:0521436125]	2683	114	37	20319	0.32456140350877194	0.013790532985464033	query_1	['GO:0032502', 'GO:0048856']	4
GO:BP	GO:0048666	neuron development	6.047827685623832e-06	True	"The process whose specific outcome is the progression of a neuron over time, from initial commitment of the cell to a specific fate, to the fully functional differentiated cell." [GOC:dph]	1257	114	24	20319	0.21052631578947367	0.01909307875894988	query_1	['GO:0030182', 'GO:0048468']	4
GO:BP	GO:0009891	positive regulation of biosynthetic process	6.047827685623832e-06	True	"Any process that activates or increases the frequency, rate or extent of the chemical reactions and pathways resulting in the formation of substances." [GOC:go_curators]	2575	114	36	20319	0.3157894736842105	0.013980582524271845	query_1	['GO:0009058', 'GO:0009889', 'GO:0009893']	4
GO:BP	GO:0010557	positive regulation of macromolecule biosynthetic process	6.047827685623832e-06	True	"Any process that increases the rate, frequency or extent of the chemical reactions and pathways resulting in the formation of a macromolecule, any molecule of high relative molecular mass, the structure of which essentially comprises the multiple repetition of units derived, actually or conceptually, from molecules of low relative molecular mass." [GOC:dph, GOC:tb]	2454	114	35	20319	0.30701754385964913	0.01426242868785656	query_1	['GO:0009059', 'GO:0009891', 'GO:0010556', 'GO:0010604']	4
GO:BP	GO:0010556	regulation of macromolecule biosynthetic process	8.797102878579051e-06	True	"Any process that modulates the rate, frequency or extent of the chemical reactions and pathways resulting in the formation of a macromolecule, any molecule of high relative molecular mass, the structure of which essentially comprises the multiple repetition of units derived, actually or conceptually, from molecules of low relative molecular mass." [GOC:dph, GOC:tb]	4469	114	50	20319	0.43859649122807015	0.011188185276348177	query_1	['GO:0009059', 'GO:0009889', 'GO:0060255']	4
GO:BP	GO:0050789	regulation of biological process	9.88617298928006e-06	True	"Any process that modulates the frequency, rate or extent of a biological process. Biological processes are regulated by many means; examples include the control of gene expression, protein modification or interaction with a protein or substrate molecule." [GOC:ai, GOC:go_curators]	10523	114	86	20319	0.7543859649122807	0.00817257436092369	query_1	['GO:0008150', 'GO:0065007']	4
GO:BP	GO:0050794	regulation of cellular process	1.0537543442148818e-05	True	"Any process that modulates the frequency, rate or extent of a cellular process, any of those that are carried out at the cellular level, but are not necessarily restricted to a single cell. For example, cell communication occurs among more than one cell, but occurs at the cellular level." [GOC:go_curators]	10150	114	84	20319	0.7368421052631579	0.008275862068965517	query_1	['GO:0009987', 'GO:0050789']	4
GO:BP	GO:0010468	regulation of gene expression	1.1012703904863168e-05	True	"Any process that modulates the frequency, rate or extent of gene expression. Gene expression is the process in which a gene's coding sequence is converted into a mature gene product (protein or RNA)." [GOC:txnOH-2018]	4366	114	49	20319	0.4298245614035088	0.011223087494273936	query_1	['GO:0010467', 'GO:0010556']	4
GO:BP	GO:0008283	cell population proliferation	1.1836647934833689e-05	True	"The multiplication or reproduction of cells, resulting in the expansion of a cell population." [GOC:mah, GOC:mb]	1951	114	30	20319	0.2631578947368421	0.015376729882111738	query_1	['GO:0009987']	4
GO:BP	GO:0010604	positive regulation of macromolecule metabolic process	1.1836647934833689e-05	True	"Any process that increases the frequency, rate or extent of the chemical reactions and pathways involving macromolecules, any molecule of high relative molecular mass, the structure of which essentially comprises the multiple repetition of units derived, actually or conceptually, from molecules of low relative molecular mass." [GOC:dph, GOC:tb]	3032	114	39	20319	0.34210526315789475	0.012862796833773086	query_1	['GO:0009893', 'GO:0043170', 'GO:0060255']	4
GO:BP	GO:0021543	pallium development	1.4235270324637849e-05	True	"The process whose specific outcome is the progression of the pallium over time, from its formation to the mature structure. The pallium is the roof region of the telencephalon." [GO_REF:0000021, GOC:cls, GOC:dgh, GOC:dph, GOC:jid, PMID:12626695]	208	114	10	20319	0.08771929824561403	0.04807692307692308	query_1	['GO:0021537', 'GO:0048856']	4
GO:MF	GO:0001228	DNA-binding transcription activator activity, RNA polymerase II-specific	1.5034574122495171e-05	True	"A DNA-binding transcription factor activity that activates or increases transcription of specific gene sets transcribed by RNA polymerase II." [GOC:aruk, GOC:txnOH-2018, PMID:20737563, PMID:27145859]	476	114	14	20319	0.12280701754385964	0.029411764705882353	query_1	['GO:0000981', 'GO:0001216']	4
GO:BP	GO:0060255	regulation of macromolecule metabolic process	1.6420888305254683e-05	True	"Any process that modulates the frequency, rate or extent of the chemical reactions and pathways involving macromolecules, any molecule of high relative molecular mass, the structure of which essentially comprises the multiple repetition of units derived, actually or conceptually, from molecules of low relative molecular mass." [GOC:dph, GOC:tb]	5161	114	54	20319	0.47368421052631576	0.010463088548730867	query_1	['GO:0019222', 'GO:0043170']	4
GO:MF	GO:0001216	DNA-binding transcription activator activity	1.703997273734972e-05	True	"A DNA-binding transcription factor activity that activates or increases transcription of specific gene sets." [GOC:txnOH-2018]	484	114	14	20319	0.12280701754385964	0.028925619834710745	query_1	['GO:0003700']	4
GO:BP	GO:0016070	RNA metabolic process	1.9920365404416275e-05	True	"The cellular chemical reactions and pathways involving RNA, ribonucleic acid, one of the two main type of nucleic acid, consisting of a long, unbranched macromolecule formed from ribonucleotides joined in 3',5'-phosphodiester linkage." [ISBN:0198506732]	3900	114	45	20319	0.39473684210526316	0.011538461538461539	query_1	['GO:0090304']	4
GO:BP	GO:0050896	response to stimulus	2.126758162578865e-05	True	"Any process that results in a change in state or activity of a cell or an organism (in terms of movement, secretion, enzyme production, gene expression, etc.) as a result of a stimulus. The process begins with detection of the stimulus and ends with a change in state or activity or the cell or organism." [GOC:ai, GOC:bf]	8112	114	72	20319	0.631578947368421	0.008875739644970414	query_1	['GO:0008150']	4
GO:BP	GO:0065007	biological regulation	2.1463043064129395e-05	True	"Any process that modulates a measurable attribute of any biological process, quality or function." [GOC:dph, GOC:isa_complete, GOC:mah, GOC:pr, GOC:vw]	10901	114	87	20319	0.7631578947368421	0.007980919181726448	query_1	['GO:0008150']	4
GO:BP	GO:0019222	regulation of metabolic process	2.1463043064129395e-05	True	"Any process that modulates the frequency, rate or extent of the chemical reactions and pathways within a cell or an organism." [GOC:go_curators]	5666	114	57	20319	0.5	0.010060007059654076	query_1	['GO:0008152', 'GO:0050794']	4
GO:BP	GO:0021872	forebrain generation of neurons	2.3287072165529373e-05	True	"The process in which nerve cells are generated in the forebrain. This includes the production of neuroblasts from and their differentiation into neurons." [GO_REF:0000021, GOC:cls, GOC:dgh, GOC:dph, GOC:jid]	85	114	7	20319	0.06140350877192982	0.08235294117647059	query_1	['GO:0030900', 'GO:0048699']	4
GO:MF	GO:0042562	hormone binding	2.4516855903705685e-05	True	"Binding to an hormone, a naturally occurring substance secreted by specialized cells that affect the metabolism or behavior of cells possessing functional receptors for the hormone. Hormones may be produced by the same, or different, cell as express the receptor." [GOC:jl]	92	114	7	20319	0.06140350877192982	0.07608695652173914	query_1	['GO:0005488']	4
GO:BP	GO:0007423	sensory organ development	2.9094575015027536e-05	True	"The process whose specific outcome is the progression of sensory organs over time, from its formation to the mature structure." [GOC:go_curators]	645	114	16	20319	0.14035087719298245	0.024806201550387597	query_1	['GO:0048513']	4
GO:BP	GO:0071495	cellular response to endogenous stimulus	3.577108883989129e-05	True	"Any process that results in a change in state or activity of a cell (in terms of movement, secretion, enzyme production, gene expression, etc.) as a result of a stimulus arising within the organism." [GOC:mah]	1204	114	22	20319	0.19298245614035087	0.018272425249169437	query_1	['GO:0009719']	4
GO:BP	GO:0031175	neuron projection development	3.796921301015501e-05	True	"The process whose specific outcome is the progression of a neuron projection over time, from its formation to the mature structure. A neuron projection is any process extending from a neural cell, such as axons or dendrites (collectively called neurites)." [GOC:mah]	1111	114	21	20319	0.18421052631578946	0.018901890189018902	query_1	['GO:0048666', 'GO:0120036']	4
GO:BP	GO:0009893	positive regulation of metabolic process	4.111199501705638e-05	True	"Any process that activates or increases the frequency, rate or extent of the chemical reactions and pathways within a cell or an organism." [GOC:go_curators]	3340	114	40	20319	0.3508771929824561	0.011976047904191617	query_1	['GO:0008152', 'GO:0019222', 'GO:0048522']	4
GO:BP	GO:0032774	RNA biosynthetic process	4.111199501705638e-05	True	"The chemical reactions and pathways resulting in the formation of RNA, ribonucleic acid, one of the two main type of nucleic acid, consisting of a long, unbranched macromolecule formed from ribonucleotides joined in 3',5'-phosphodiester linkage. Includes polymerization of ribonucleotide monomers. Refers not only to transcription but also to e.g. viral RNA replication." [GOC:mah, GOC:txnOH]	3742	114	43	20319	0.37719298245614036	0.011491181186531267	query_1	['GO:0016070', 'GO:0141187']	4
GO:BP	GO:0048468	cell development	4.111199501705638e-05	True	"The cellular developmental process in which a specific cell progresses from an immature to a mature state. Cell development start once cell commitment has taken place." [GOC:go_curators]	2948	114	37	20319	0.32456140350877194	0.012550881953867029	query_1	['GO:0030154', 'GO:0048856', 'GO:0048869']	4
GO:BP	GO:0048522	positive regulation of cellular process	4.2382539314571594e-05	True	"Any process that activates or increases the frequency, rate or extent of a cellular process, any of those that are carried out at the cellular level, but are not necessarily restricted to a single cell. For example, cell communication occurs among more than one cell, but occurs at the cellular level." [GOC:jid]	5643	114	56	20319	0.49122807017543857	0.009923799397483607	query_1	['GO:0009987', 'GO:0048518', 'GO:0050794']	4
GO:BP	GO:0051093	negative regulation of developmental process	4.341327012082784e-05	True	"Any process that stops, prevents or reduces the rate or extent of development, the biological process whose specific outcome is the progression of an organism over time from an initial condition (e.g. a zygote, or a young adult) to a later condition (e.g. a multicellular animal or an aged adult)." [GOC:ai]	935	114	19	20319	0.16666666666666666	0.020320855614973262	query_1	['GO:0032502', 'GO:0048519', 'GO:0050793']	4
GO:BP	GO:0021954	central nervous system neuron development	4.638018678365315e-05	True	"The process whose specific outcome is the progression of a neuron whose cell body is located in the central nervous system, from initial commitment of the cell to a neuronal fate, to the fully functional differentiated neuron." [GO_REF:0000021, GOC:cls, GOC:dgh, GOC:dph, GOC:jid]	96	114	7	20319	0.06140350877192982	0.07291666666666667	query_1	['GO:0021953', 'GO:0048666']	4
GO:BP	GO:0048513	animal organ development	4.7663179436483895e-05	True	"Development of a tissue or tissues that work together to perform a specific function or functions. Development pertains to the process whose specific outcome is the progression of a structure over time, from its formation to the mature structure. Organs are commonly observed as visibly distinct structures, but may also exist as loosely associated clusters of cells that work together to perform a…	3103	114	38	20319	0.3333333333333333	0.012246213341927168	query_1	['GO:0048856']	4
GO:BP	GO:0043010	camera-type eye development	5.690945028787844e-05	True	"The process whose specific outcome is the progression of the camera-type eye over time, from its formation to the mature structure. The camera-type eye is an organ of sight that receives light through an aperture and focuses it through a lens, projecting it on a photoreceptor field." [GOC:go_curators, GOC:mtg_sensu]	378	114	12	20319	0.10526315789473684	0.031746031746031744	query_1	['GO:0001654']	4
GO:BP	GO:0061564	axon development	6.595496256998956e-05	True	"The progression of an axon over time. Covers axonogenesis (de novo generation of an axon) and axon regeneration (regrowth), as well as processes pertaining to the progression of the axon over time (fasciculation and defasciculation)." [GOC:dph, GOC:pg, GOC:pr]	532	114	14	20319	0.12280701754385964	0.02631578947368421	query_1	['GO:0031175']	4
GO:BP	GO:2000026	regulation of multicellular organismal development	7.267350132769847e-05	True	"Any process that modulates the frequency, rate or extent of multicellular organismal development." [GOC:obol]	1479	114	24	20319	0.21052631578947367	0.016227180527383367	query_1	['GO:0007275', 'GO:0050793', 'GO:0051239']	4
GO:BP	GO:0141187	nucleic acid biosynthetic process	7.28483206593657e-05	True	"The biosynthetic process resulting in the formation of a nucleic acid." [GOC:dph, GOC:tb]	3839	114	43	20319	0.37719298245614036	0.01120083355040375	query_1	['GO:0009059', 'GO:0034654', 'GO:0090304']	4
GO:BP	GO:0090304	nucleic acid metabolic process	8.215989599204625e-05	True	"Any cellular metabolic process involving nucleic acids." [GOC:dph, GOC:tb]	4426	114	47	20319	0.41228070175438597	0.010619069136918211	query_1	['GO:0006139', 'GO:0043170']	4
GO:BP	GO:0021766	hippocampus development	8.215989599204625e-05	True	"The progression of the hippocampus over time from its initial formation until its mature state." [GO_REF:0000021, GOC:cls, GOC:dgh, GOC:dph, GOC:jid, ISBN:0878937420, UBERON:0002421]	106	114	7	20319	0.06140350877192982	0.0660377358490566	query_1	['GO:0021543', 'GO:0021761', 'GO:0048856']	4
GO:BP	GO:0045666	positive regulation of neuron differentiation	0.00010387355528035036	True	"Any process that activates or increases the frequency, rate or extent of neuron differentiation." [GOC:go_curators]	110	114	7	20319	0.06140350877192982	0.06363636363636363	query_1	['GO:0030182', 'GO:0045597', 'GO:0045664']	4
GO:BP	GO:0048518	positive regulation of biological process	0.00010395356247145818	True	"Any process that activates or increases the frequency, rate or extent of a biological process. Biological processes are regulated by many means; examples include the control of gene expression, protein modification or interaction with a protein or substrate molecule." [GOC:jid]	5975	114	57	20319	0.5	0.009539748953974895	query_1	['GO:0008150', 'GO:0050789']	4
GO:BP	GO:0021988	olfactory lobe development	0.0001292417326012323	True	"The progression of the olfactory lobe over time from its initial formation until its mature state. The olfactory lobe is the area of the brain that process the neural inputs for the sense of smell." [GO_REF:0000021, GOC:cls, GOC:dgh, GOC:dph, GOC:jid]	42	114	5	20319	0.043859649122807015	0.11904761904761904	query_1	['GO:0021537', 'GO:0048856']	4
GO:BP	GO:0021879	forebrain neuron differentiation	0.00016292449055754587	True	"The process in which a relatively unspecialized cell acquires specialized features of a neuron that will reside in the forebrain." [GO_REF:0000021, GOC:cls, GOC:dgh, GOC:dph, GOC:jid, PMID:16226447]	77	114	6	20319	0.05263157894736842	0.07792207792207792	query_1	['GO:0021872', 'GO:0021953']	4
GO:BP	GO:0009725	response to hormone	0.00017595620026688118	True	"Any process that results in a change in state or activity of a cell or an organism (in terms of movement, secretion, enzyme production, gene expression, etc.) as a result of a hormone stimulus." [GOC:jl]	944	114	18	20319	0.15789473684210525	0.019067796610169493	query_1	['GO:0009719', 'GO:0042221']	4
GO:BP	GO:0008285	negative regulation of cell population proliferation	0.00017748069480850567	True	"Any process that stops, prevents or reduces the rate or extent of cell proliferation." [GOC:go_curators]	671	114	15	20319	0.13157894736842105	0.022354694485842028	query_1	['GO:0008283', 'GO:0042127', 'GO:0048523']	4
GO:BP	GO:0001654	eye development	0.00017854850915901665	True	"The process whose specific outcome is the progression of the eye over time, from its formation to the mature structure. The eye is the organ of sight." [GOC:jid, GOC:jl]	429	114	12	20319	0.10526315789473684	0.027972027972027972	query_1	['GO:0007423', 'GO:0150063']	4
GO:BP	GO:0150063	visual system development	0.00018931842268993143	True	"The process whose specific outcome is the progression of the visual system over time, from its formation to the mature structure, including the eye, parts of the central nervous system (CNS) involved in processing of visual inputs, and connecting nerve pathways." [GOC:aruk, GOC:bc, GOC:krc, PMID:15004427, PMID:20647017, PMID:22632727]	432	114	12	20319	0.10526315789473684	0.027777777777777776	query_1	['GO:0048880']	4
GO:BP	GO:0050890	cognition	0.00020721888726004376	True	"The operation of the mind by which an organism becomes aware of objects of thought or perception; it includes the mental activities associated with thinking, learning, and memory." [ISBN:0721619908]	363	114	11	20319	0.09649122807017543	0.030303030303030304	query_1	['GO:0050877']	4
GO:BP	GO:0048880	sensory system development	0.00021256083401195093	True	"The process whose specific outcome is the progression of a sensory system over time from its formation to the mature structure." [GOC:dgh]	438	114	12	20319	0.10526315789473684	0.0273972602739726	query_1	['GO:0048731']	4
GO:BP	GO:0071363	cellular response to growth factor stimulus	0.00021416968882043838	True	"Any process that results in a change in state or activity of a cell (in terms of movement, secretion, enzyme production, gene expression, etc.) as a result of a growth factor stimulus." [GOC:mah]	685	114	15	20319	0.13157894736842105	0.021897810218978103	query_1	['GO:0070848', 'GO:0071495']	4
GO:BP	GO:0051253	negative regulation of RNA metabolic process	0.00023901187782515265	True	"Any process that stops, prevents, or reduces the frequency, rate or extent of the chemical reactions and pathways involving RNA." [GOC:ai]	1276	114	21	20319	0.18421052631578946	0.016457680250783698	query_1	['GO:0010605', 'GO:0016070', 'GO:0045934', 'GO:0051252']	4
GO:BP	GO:0045892	negative regulation of DNA-templated transcription	0.00024284719537694783	True	"Any process that stops, prevents, or reduces the frequency, rate or extent of cellular DNA-templated transcription." [GOC:go_curators, GOC:txnOH]	1174	114	20	20319	0.17543859649122806	0.017035775127768313	query_1	['GO:0006351', 'GO:0006355', 'GO:1902679']	4
GO:MF	GO:0070888	E-box binding	0.0002603070538744708	True	"Binding to an E-box, a DNA motif with the consensus sequence CANNTG that is found in the promoters of a wide array of genes expressed in neurons, muscle and other tissues." [GOC:BHF, GOC:vk, PMID:11812799]	51	114	5	20319	0.043859649122807015	0.09803921568627451	query_1	['GO:0000978']	4
GO:BP	GO:0006139	nucleobase-containing compound metabolic process	0.000262462696719795	True	"Any cellular metabolic process involving nucleobases, nucleosides, nucleotides and nucleic acids." [GOC:ai]	4933	114	49	20319	0.4298245614035088	0.009933103588080276	query_1	['GO:0044238']	4
GO:BP	GO:1902679	negative regulation of RNA biosynthetic process	0.000262462696719795	True	"Any process that stops, prevents or reduces the frequency, rate or extent of RNA biosynthetic process." [GO:jl, GO_REF:0000058, GOC:TermGenie]	1182	114	20	20319	0.17543859649122806	0.01692047377326565	query_1	['GO:0010558', 'GO:0032774', 'GO:0051253', 'GO:2001141']	4
GO:BP	GO:0009987	cellular process	0.00026255092832411356	True	"Any process that is carried out at the cellular level, but not necessarily restricted to a single cell. For example, cell communication occurs among more than one cell, but occurs at the cellular level." [GOC:go_curators, GOC:isa_complete]	15495	114	105	20319	0.9210526315789473	0.006776379477250726	query_1	['GO:0008150']	4
GO:BP	GO:0030902	hindbrain development	0.00026255092832411356	True	"The process whose specific outcome is the progression of the hindbrain over time, from its formation to the mature structure. The hindbrain is the posterior of the three primary divisions of the developing chordate brain, or the corresponding part of the adult brain (in vertebrates, includes the cerebellum, pons, and medulla oblongata and controls the autonomic functions and equilibrium)." [PMID…	182	114	8	20319	0.07017543859649122	0.04395604395604396	query_1	['GO:0007420', 'GO:0048856']	4
GO:BP	GO:0034654	nucleobase-containing compound biosynthetic process	0.0002805891777196044	True	"The chemical reactions and pathways resulting in the formation of nucleobases, nucleosides, nucleotides and nucleic acids." [GOC:mah]	4074	114	43	20319	0.37719298245614036	0.01055473735886107	query_1	['GO:0006139', 'GO:0009058']	4
GO:BP	GO:0007612	learning	0.0003103179017776118	True	"Any process in an organism in which a relatively long-lasting adaptive behavioral change occurs as the result of experience." [ISBN:0582227089, ISBN:0721662544]	187	114	8	20319	0.07017543859649122	0.0427807486631016	query_1	['GO:0007611']	4
GO:BP	GO:0060041	retina development in camera-type eye	0.0003192154840690397	True	"The process whose specific outcome is the progression of the retina over time, from its formation to the mature structure. The retina is the innermost layer or coating at the back of the eyeball, which is sensitive to light and in which the optic nerve terminates." [GOC:bf, GOC:dph, ISBN:0815340729]	188	114	8	20319	0.07017543859649122	0.0425531914893617	query_1	['GO:0043010', 'GO:0048856']	4
GO:BP	GO:0070848	response to growth factor	0.00033013443078013974	True	"Any process that results in a change in state or activity of a cell or an organism (in terms of movement, secretion, enzyme production, gene expression, etc.) as a result of a growth factor stimulus." [GOC:BHF, GOC:mah]	717	114	15	20319	0.13157894736842105	0.02092050209205021	query_1	['GO:0009719']	4
GO:BP	GO:0060537	muscle tissue development	0.00034692230595044526	True	"The progression of muscle tissue over time, from its initial formation to its mature state. Muscle tissue is a contractile tissue made up of actin and myosin fibers." [GOC:dph]	466	114	12	20319	0.10526315789473684	0.02575107296137339	query_1	['GO:0009888']	4
GO:BP	GO:0051094	positive regulation of developmental process	0.00036878598519319135	True	"Any process that activates or increases the rate or extent of development, the biological process whose specific outcome is the progression of an organism over time from an initial condition (e.g. a zygote, or a young adult) to a later condition (e.g. a multicellular animal or an aged adult)." [GOC:ai]	1432	114	22	20319	0.19298245614035087	0.015363128491620111	query_1	['GO:0032502', 'GO:0048518', 'GO:0050793']	4
GO:BP	GO:0021780	glial cell fate specification	0.0003835656149530305	True	"The process in which a cell becomes capable of differentiating autonomously into a glial cell in an environment that is neutral with respect to the developmental pathway. Upon specification, the cell fate can be reversed." [GO_REF:0000021, GOC:cls, GOC:dgh, GOC:dph, GOC:jid]	9	114	3	20319	0.02631578947368421	0.3333333333333333	query_1	['GO:0001708', 'GO:0021781']	4
GO:BP	GO:0021957	corticospinal tract morphogenesis	0.0003835656149530305	True	"Generation of a long process of a pyramidal cell, that carries efferent (outgoing) action potentials from the cell body in cerebral cortex layer V towards target cells in the gray matter of the spinal cord. This axonal process is a member of those that make up the corticospinal tract." [GO_REF:0000021, GOC:cls, GOC:dgh, GOC:dph, GOC:jid, PMID:9878731]	9	114	3	20319	0.02631578947368421	0.3333333333333333	query_1	['GO:0021952']	4
GO:BP	GO:0097210	response to gonadotropin-releasing hormone	0.0003835656149530305	True	"Any process that results in a change in state or activity of a cell or an organism (in terms of movement, secretion, enzyme production, gene expression, etc.) as a result of a gonadotropin-releasing hormone stimulus. Gonadotropin-releasing hormone (GnRH) is a peptide hormone responsible for the release of follicle-stimulating hormone (FSH) and luteinizing hormone (LH) from the anterior pituitary…	9	114	3	20319	0.02631578947368421	0.3333333333333333	query_1	['GO:0043434']	4
GO:BP	GO:0021542	dentate gyrus development	0.00039472586483147094	True	"The process whose specific outcome is the progression of the dentate gyrus over time, from its formation to the mature structure. The dentate gyrus is one of two interlocking gyri of the hippocampus. It contains granule cells, which project to the pyramidal cells and interneurons of the CA3 region of the ammon gyrus." [GO_REF:0000021, GOC:cls, GOC:dgh, GOC:dph, GOC:jid, ISBN:0838580343]	27	114	4	20319	0.03508771929824561	0.14814814814814814	query_1	['GO:0021766', 'GO:0048856']	4
GO:BP	GO:0000902	cell morphogenesis	0.00039472586483147094	True	"The developmental process in which the size or shape of a cell is generated and organized." [GOC:clt, GOC:dph, GOC:go_curators, GOC:tb]	1020	114	18	20319	0.15789473684210525	0.01764705882352941	query_1	['GO:0009653']	4
GO:BP	GO:0007611	learning or memory	0.00039472586483147094	True	"The acquisition and processing of information and/or the storage and retrieval of this information over time." [GOC:jid, PMID:8938125]	325	114	10	20319	0.08771929824561403	0.03076923076923077	query_1	['GO:0007610', 'GO:0050890']	4
GO:BP	GO:0045597	positive regulation of cell differentiation	0.0004609293965229304	True	"Any process that activates or increases the frequency, rate or extent of cell differentiation." [GOC:go_curators]	934	114	17	20319	0.14912280701754385	0.018201284796573874	query_1	['GO:0030154', 'GO:0045595', 'GO:0048522', 'GO:0051094']	4
GO:BP	GO:0061351	neural precursor cell proliferation	0.0004941442207253899	True	"The multiplication or reproduction of neural precursor cells, resulting in the expansion of a cell population. A neural precursor cell is either a nervous system stem cell or a nervous system progenitor cell." [GOC:dph, GOC:yaf]	203	114	8	20319	0.07017543859649122	0.03940886699507389	query_1	['GO:0008283']	4
GO:BP	GO:0035295	tube development	0.0004941442207253899	True	"The process whose specific outcome is the progression of a tube over time, from its initial formation to a mature structure. Epithelial and endothelial tubes transport gases, liquids and cells from one site to another and form the basic structure of many organs and tissues including lung and trachea, kidney, the mammary gland, the vascular system and the gastrointestinal and urinary-genital trac…	1143	114	19	20319	0.16666666666666666	0.016622922134733157	query_1	['GO:0007275', 'GO:0048856']	4
GO:MF	GO:0046983	protein dimerization activity	0.000527239570065196	True	"The formation of a protein dimer, a macromolecular structure consists of two noncovalently associated identical or nonidentical subunits." [ISBN:0198506732]	951	114	17	20319	0.14912280701754385	0.017875920084121977	query_1	['GO:0005515']	4
GO:MF	GO:0001227	DNA-binding transcription repressor activity, RNA polymerase II-specific	0.000527239570065196	True	"A DNA-binding transcription factor activity that represses or decreases the transcription of specific gene sets transcribed by RNA polymerase II." [GOC:txnOH-2018]	269	114	9	20319	0.07894736842105263	0.03345724907063197	query_1	['GO:0000981', 'GO:0001217']	4
GO:MF	GO:0001217	DNA-binding transcription repressor activity	0.0005816207158631306	True	"A DNA-binding transcription factor activity that represses or decreases the transcription of specific gene sets." [GOC:txnOH-2018]	276	114	9	20319	0.07894736842105263	0.03260869565217391	query_1	['GO:0003700']	4
GO:BP	GO:0048545	response to steroid hormone	0.0005833379253973799	True	"Any process that results in a change in state or activity of a cell or an organism (in terms of movement, secretion, enzyme production, gene expression, etc.) as a result of a steroid hormone stimulus." [GOC:go_curators]	342	114	10	20319	0.08771929824561403	0.029239766081871343	query_1	['GO:0009725', 'GO:0033993']	4
GO:BP	GO:0021952	central nervous system projection neuron axonogenesis	0.0005833379253973799	True	"Generation of a long process of a CNS neuron, that carries efferent (outgoing) action potentials from the cell body towards target cells in a different central nervous system region." [GO_REF:0000021, GOC:cls, GOC:dgh, GOC:dph, GOC:jid]	30	114	4	20319	0.03508771929824561	0.13333333333333333	query_1	['GO:0021955']	4
GO:BP	GO:0042127	regulation of cell population proliferation	0.0006802652863266873	True	"Any process that modulates the frequency, rate or extent of cell proliferation." [GOC:jl]	1615	114	23	20319	0.20175438596491227	0.014241486068111455	query_1	['GO:0008283', 'GO:0050794']	4
GO:BP	GO:0045934	negative regulation of nucleobase-containing compound metabolic process	0.0007007051583365736	True	"Any cellular process that stops, prevents, or reduces the frequency, rate or extent of the chemical reactions and pathways involving nucleobases, nucleosides, nucleotides and nucleic acids." [GOC:go_curators]	1393	114	21	20319	0.18421052631578946	0.01507537688442211	query_1	['GO:0006139', 'GO:0009892', 'GO:0019219']	4
GO:BP	GO:0014706	striated muscle tissue development	0.0009832853865049415	True	"The process whose specific outcome is the progression of a striated muscle over time, from its formation to the mature structure. Striated muscle contain fibers that are divided by transverse bands into striations, and cardiac and skeletal muscle are types of striated muscle. Skeletal muscle myoblasts fuse to form myotubes and eventually multinucleated muscle fibers. The fusion of cardiac cells …	443	114	11	20319	0.09649122807017543	0.024830699774266364	query_1	['GO:0060537']	4
GO:BP	GO:0035239	tube morphogenesis	0.001113952453898332	True	"The process in which the anatomical structures of a tube are generated and organized. Epithelial and endothelial tubes transport gases, liquids and cells from one site to another and form the basic structure of many organs and tissues, with tube shape and organization varying from the single-celled excretory organ in Caenorhabditis elegans to the branching trees of the mammalian kidney and insec…	906	114	16	20319	0.14035087719298245	0.017660044150110375	query_1	['GO:0009653', 'GO:0035295']	4
GO:BP	GO:0010467	gene expression	0.001311974030320167	True	"The process in which a gene's sequence is converted into a mature gene product (protein or RNA). This includes the production of an RNA transcript and its processing, as well as translation and maturation for protein-coding genes." [GOC:txnOH-2018, PMID:25934543, PMID:31580950]	5576	114	51	20319	0.4473684210526316	0.009146341463414634	query_1	['GO:0009059']	4
GO:MF	GO:0003676	nucleic acid binding	0.0013805575943359497	True	"Binding to a nucleic acid." [GOC:jl]	3115	114	34	20319	0.2982456140350877	0.010914927768860353	query_1	['GO:0005488']	4
GO:BP	GO:0042981	regulation of apoptotic process	0.001554254751707172	True	"Any process that modulates the occurrence or rate of cell death by apoptotic process." [GOC:jl, GOC:mtg_apoptosis]	1475	114	21	20319	0.18421052631578946	0.01423728813559322	query_1	['GO:0006915', 'GO:0043067']	4
GO:BP	GO:0050673	epithelial cell proliferation	0.0016159146337454177	True	"The multiplication or reproduction of epithelial cells, resulting in the expansion of a cell population. Epithelial cells make up the epithelium, the covering of internal and external surfaces of the body, including the lining of vessels and other small cavities. It consists of cells joined by small amounts of cementing substances." [ISBN:0721662544]	470	114	11	20319	0.09649122807017543	0.023404255319148935	query_1	['GO:0008283']	4
GO:BP	GO:1901700	response to oxygen-containing compound	0.0016414753993422727	True	"Any process that results in a change in state or activity of a cell or an organism (in terms of movement, secretion, enzyme production, gene expression, etc.) as a result of an oxygen-containing compound stimulus." [GOC:pr, GOC:TermGenie]	1717	114	23	20319	0.20175438596491227	0.013395457192778102	query_1	['GO:0042221']	4
GO:BP	GO:0060429	epithelium development	0.0016414753993422727	True	"The process whose specific outcome is the progression of an epithelium over time, from its formation to the mature structure. An epithelium is a tissue that covers the internal or external surfaces of an anatomical structure." [GOC:dph, GOC:mtg_lung]	1258	114	19	20319	0.16666666666666666	0.015103338632750398	query_1	['GO:0009888']	4
GO:BP	GO:0048870	cell motility	0.0016430689621368482	True	"Any process involved in the controlled self-propelled movement of a cell that results in translocation of the cell from one place to another." [GOC:dgh, GOC:dph, GOC:isa_complete, GOC:mlg]	1719	114	23	20319	0.20175438596491227	0.013379872018615475	query_1	['GO:0009987']	4
GO:BP	GO:0007154	cell communication	0.0016430689621368482	True	"Any process that mediates interactions between a cell and its surroundings. Encompasses interactions such as signaling or attachment between one cell and another cell, between a cell and an extracellular matrix, or between a cell and any other aspect of its environment." [GOC:mah]	5787	114	52	20319	0.45614035087719296	0.008985657508208053	query_1	['GO:0009987']	4
GO:BP	GO:0021955	central nervous system neuron axonogenesis	0.0016553730817903136	True	"Generation of a long process from a neuron whose cell body resides in the central nervous system. The process carries efferent (outgoing) action potentials from the cell body towards target cells." [GO_REF:0000021, GOC:cls, GOC:dgh, GOC:dph, GOC:jid]	40	114	4	20319	0.03508771929824561	0.1	query_1	['GO:0007409', 'GO:0021954']	4
GO:BP	GO:0021772	olfactory bulb development	0.0016553730817903136	True	"The progression of the olfactory bulb over time from its initial formation until its mature state. The olfactory bulb coordinates neuronal signaling involved in the perception of smell. It receives input from the sensory neurons and outputs to the olfactory cortex." [GO_REF:0000021, GOC:cls, GOC:dgh, GOC:dph, GOC:jid, ISBN:0878937420]	40	114	4	20319	0.03508771929824561	0.1	query_1	['GO:0021988', 'GO:0048856']	4
GO:BP	GO:0016477	cell migration	0.0016956717040107676	True	"The controlled self-propelled movement of a cell from one site to a destination guided by molecular cues." [GOC:cjm, GOC:dph, GOC:ems, GOC:pf, Wikipedia:Cell_migration]	1491	114	21	20319	0.18421052631578946	0.014084507042253521	query_1	['GO:0048870']	4
GO:MF	GO:0140297	DNA-binding transcription factor binding	0.0017396152140790808	True	"Binding to a DNA-binding transcription factor, a protein that interacts with a specific DNA sequence (sometimes referred to as a motif) within the regulatory region of a gene to modulate transcription." [GOC:txnOH-2018]	482	114	11	20319	0.09649122807017543	0.022821576763485476	query_1	['GO:0008134']	4
GO:BP	GO:0009059	macromolecule biosynthetic process	0.0018134528649651589	True	"The chemical reactions and pathways resulting in the formation of a macromolecule, any molecule of high relative molecular mass, the structure of which essentially comprises the multiple repetition of units derived, actually or conceptually, from molecules of low relative molecular mass." [GOC:mah]	5973	114	53	20319	0.4649122807017544	0.008873263016909426	query_1	['GO:0009058', 'GO:0043170']	4
GO:BP	GO:0009887	animal organ morphogenesis	0.0018721810412454798	True	"Morphogenesis of an animal organ. An organ is defined as a tissue or set of tissues that work together to perform a specific function or functions. Morphogenesis is the process in which anatomical structures are generated and organized. Organs are commonly observed as visibly distinct structures, but may also exist as loosely associated clusters of cells that work together to perform a specific …	1060	114	17	20319	0.14912280701754385	0.016037735849056604	query_1	['GO:0009653', 'GO:0048513']	4
GO:BP	GO:0070887	cellular response to chemical stimulus	0.0018721810412454798	True	"Any process that results in a change in state or activity of a cell (in terms of movement, secretion, enzyme production, gene expression, etc.) as a result of a chemical stimulus." [GOC:mah]	2107	114	26	20319	0.22807017543859648	0.012339819648789748	query_1	['GO:0042221', 'GO:0051716']	4
GO:BP	GO:0030282	bone mineralization	0.001919914210371217	True	"The deposition of hydroxyapatite, a form of calcium phosphate with the formula Ca10(PO4)6(OH)2, in bone tissue." [GOC:mah, PMID:22936354]	129	114	6	20319	0.05263157894736842	0.046511627906976744	query_1	['GO:0001503', 'GO:0031214']	4
GO:BP	GO:1901701	cellular response to oxygen-containing compound	0.002045832745448161	True	"Any process that results in a change in state or activity of a cell (in terms of movement, secretion, enzyme production, gene expression, etc.) as a result of an oxygen-containing compound stimulus." [GOC:pr, GOC:TermGenie]	1177	114	18	20319	0.15789473684210525	0.015293118096856415	query_1	['GO:0070887', 'GO:1901700']	4
GO:BP	GO:0043067	regulation of programmed cell death	0.0020802983285863647	True	"Any process that modulates the frequency, rate or extent of programmed cell death, cell death resulting from activation of endogenous cellular processes." [GOC:jl]	1518	114	21	20319	0.18421052631578946	0.01383399209486166	query_1	['GO:0012501', 'GO:0050794']	4
GO:BP	GO:0072359	circulatory system development	0.0020802983285863647	True	"The process whose specific outcome is the progression of the circulatory system over time, from its formation to the mature structure. The circulatory system is the organ system that passes nutrients (such as amino acids and electrolytes), gases, hormones, blood cells, etc. to and from cells in the body to help fight diseases and help stabilize body temperature and pH to maintain homeostasis." […	1180	114	18	20319	0.15789473684210525	0.015254237288135594	query_1	['GO:0048731']	4
GO:BP	GO:0035914	skeletal muscle cell differentiation	0.0021877256162356447	True	"The process in which a relatively unspecialized cell acquires specialized features of a skeletal muscle cell, a somatic cell located in skeletal muscle." [CL:0000188, GOC:BHF, GOC:vk]	83	114	5	20319	0.043859649122807015	0.060240963855421686	query_1	['GO:0007519', 'GO:0030154']	4
GO:BP	GO:0060284	regulation of cell development	0.002281037189000603	True	"Any process that modulates the rate, frequency or extent of the progression of the cell over time, from its formation to the mature structure. Cell development does not include the steps involved in committing a cell to a specific fate." [GOC:dph, GOC:tb]	873	114	15	20319	0.13157894736842105	0.01718213058419244	query_1	['GO:0045595', 'GO:0048468']	4
GO:BP	GO:0048663	neuron fate commitment	0.002281037189000603	True	"The process in which the developmental fate of a cell becomes restricted such that it will develop into a neuron." [GOC:dph]	84	114	5	20319	0.043859649122807015	0.05952380952380952	query_1	['GO:0030182', 'GO:0045165']	4
GO:BP	GO:0007517	muscle organ development	0.0025760377326645148	True	"The process whose specific outcome is the progression of the muscle over time, from its formation to the mature structure. The muscle is an organ consisting of a tissue made up of various elongated cells that are specialized to contract and thus to produce movement and mechanical work." [GOC:jid, ISBN:0198506732]	339	114	9	20319	0.07894736842105263	0.02654867256637168	query_1	['GO:0048513', 'GO:0061061']	4
GO:BP	GO:0000122	negative regulation of transcription by RNA polymerase II	0.002625033957688617	True	"Any process that stops, prevents, or reduces the frequency, rate or extent of transcription mediated by RNA polymerase II." [GOC:go_curators, GOC:txnOH]	886	114	15	20319	0.13157894736842105	0.016930022573363433	query_1	['GO:0006357', 'GO:0006366', 'GO:0045892']	4
GO:BP	GO:0021781	glial cell fate commitment	0.0026669902718132474	True	"The process in which the developmental fate of a cell becomes restricted such that it will develop into a glial cell." [GO_REF:0000021, GOC:cls, GOC:dgh, GOC:dph, GOC:jid]	18	114	3	20319	0.02631578947368421	0.16666666666666666	query_1	['GO:0010001', 'GO:0045165']	4
GO:BP	GO:0009058	biosynthetic process	0.0027107735137798126	True	"A cellular process consisting of the biochemical pathways by which a living organism synthesizes chemical substances. This typically represents the energy-requiring part of metabolism in which simpler substances are transformed into more complex ones." [GOC:curators, ISBN:0198547684]	6891	114	58	20319	0.5087719298245614	0.008416775504280946	query_1	['GO:0008152']	4
GO:BP	GO:0051592	response to calcium ion	0.0028825540405328295	True	"Any process that results in a change in state or activity of a cell or an organism (in terms of movement, secretion, enzyme production, gene expression, etc.) as a result of a calcium ion stimulus." [GOC:ai]	141	114	6	20319	0.05263157894736842	0.0425531914893617	query_1	['GO:0010038']	4
GO:BP	GO:0040011	locomotion	0.0029350867239311376	True	"Self-propelled movement of a cell or organism from one location to another." [GOC:dgh]	1220	114	18	20319	0.15789473684210525	0.014754098360655738	query_1	['GO:0008150']	4
GO:BP	GO:2000145	regulation of cell motility	0.0029350867239311376	True	"Any process that modulates the frequency, rate or extent of cell motility." [GOC:mah]	1002	114	16	20319	0.14035087719298245	0.015968063872255488	query_1	['GO:0040012', 'GO:0048870', 'GO:0050794']	4
GO:BP	GO:0007617	mating behavior	0.0029460454924116757	True	"The behavioral interactions between organisms for the purpose of mating, or sexual reproduction resulting in the formation of zygotes." [GOC:ai, GOC:dph]	48	114	4	20319	0.03508771929824561	0.08333333333333333	query_1	['GO:0019098']	4
GO:BP	GO:0061061	muscle structure development	0.003167143169970437	True	"The progression of a muscle structure over time, from its formation to its mature state. Muscle structures are contractile cells, tissues or organs that are found in multicellular organisms." [GOC:dph]	705	114	13	20319	0.11403508771929824	0.018439716312056736	query_1	['GO:0048856']	4
GO:BP	GO:0003008	system process	0.0033111210561902376	True	"A multicellular organismal process carried out by any of the organs or tissues in an organ system. An organ system is a regularly interacting or interdependent group of organs or tissues that work together to carry out a biological objective." [GOC:mtg_cardio]	1946	114	24	20319	0.21052631578947367	0.012332990750256937	query_1	['GO:0032501']	4
GO:BP	GO:0010001	glial cell differentiation	0.003334697364061706	True	"The process in which a relatively unspecialized cell acquires the specialized features of a glial cell." [GOC:go_curators, GOC:mtg_sensu]	278	114	8	20319	0.07017543859649122	0.02877697841726619	query_1	['GO:0030154', 'GO:0042063']	4
GO:MF	GO:0017046	peptide hormone binding	0.0033812360676880107	True	"Binding to a peptide with hormonal activity in animals." [GOC:jl, ISBN:0198506732]	50	114	4	20319	0.03508771929824561	0.08	query_1	['GO:0033218', 'GO:0042562']	4
GO:MF	GO:0008201	heparin binding	0.0033812360676880107	True	"Binding to heparin, a member of a group of glycosaminoglycans found mainly as an intracellular component of mast cells and which consist predominantly of alternating alpha-(1->4)-linked D-galactose and N-acetyl-D-glucosamine-6-sulfate residues." [GOC:jl, ISBN:0198506732]	147	114	6	20319	0.05263157894736842	0.04081632653061224	query_1	['GO:0005539', 'GO:1901681']	4
GO:BP	GO:0010631	epithelial cell migration	0.003384013025096023	True	"The orderly movement of an epithelial cell from one site to another, often during the development of a multicellular organism." [GOC:ascb_2009, GOC:BHF, GOC:dph, GOC:tb]	93	114	5	20319	0.043859649122807015	0.053763440860215055	query_1	['GO:0001667', 'GO:0090132']	4
GO:CC	GO:0062023	collagen-containing extracellular matrix	0.003430051619391951	True	"An extracellular matrix consisting mainly of proteins (especially collagen) and glycosaminoglycans (mostly as proteoglycans) that provides not only essential physical scaffolding for the cellular constituents but can also initiate crucial biochemical and biomechanical cues required for tissue morphogenesis, differentiation and homeostasis. The components are secreted by cells in the vicinity and…	322	114	10	20319	0.08771929824561403	0.031055900621118012	query_1	['GO:0031012']	4
GO:CC	GO:0005615	extracellular space	0.003430051619391951	True	"That part of a multicellular organism outside the cells proper, usually taken to be outside the plasma membranes, and occupied by fluid." [ISBN:0198547684]	1509	114	22	20319	0.19298245614035087	0.0145791915175613	query_1	['GO:0005576', 'GO:0110165']	4
GO:CC	GO:0005667	transcription regulator complex	0.003430051619391951	True	"A protein complex that is capable of associating with DNA by direct binding, or via other DNA-binding proteins or complexes, and regulating transcription." [GOC:jl]	515	114	12	20319	0.10526315789473684	0.02330097087378641	query_1	['GO:0032991']	4
GO:MF	GO:0005488	binding	0.003465541735371168	True	"The selective, non-covalent, often stoichiometric, interaction of a molecule with one or more specific sites on another molecule." [GOC:ceb, GOC:mah, ISBN:0198506732]	13443	114	93	20319	0.8157894736842105	0.00691809863869672	query_1	['GO:0003674']	4
GO:BP	GO:0002125	maternal aggressive behavior	0.0034741879950915076	True	"Aggressive behavior of a female to protect her offspring from a threat." [GOC:hjd]	4	114	2	20319	0.017543859649122806	0.5	query_1	['GO:0002118']	4
GO:BP	GO:1990646	cellular response to prolactin	0.0034741879950915076	True	"Any process that results in a change in state or activity of a cell (in terms of movement, secretion, enzyme production, gene expression, etc.) as a result of a prolactin stimulus." [PMID:7760850]	4	114	2	20319	0.017543859649122806	0.5	query_1	['GO:0071375', 'GO:1990637']	4
GO:BP	GO:0120036	plasma membrane bounded cell projection organization	0.0037200228925308946	True	"A process that is carried out at the cellular level which results in the assembly, arrangement of constituent parts, or disassembly of a plasma membrane bounded prolongation or process extending from a cell, e.g. a cilium or axon." [GOC:krc]	1598	114	21	20319	0.18421052631578946	0.013141426783479349	query_1	['GO:0030030']	4
GO:BP	GO:0090132	epithelium migration	0.0037712140488842297	True	"The process in which the population of cells that make up an epithelium undergo directed movement." [GOC:ascb_2009, GOC:dph, GOC:tb]	96	114	5	20319	0.043859649122807015	0.052083333333333336	query_1	['GO:0090130']	4
GO:BP	GO:0051602	response to electrical stimulus	0.0037712140488842297	True	"Any process that results in a change in state or activity of a cell or an organism (in terms of movement, secretion, enzyme production, gene expression, etc.) as a result of an electrical stimulus." [GOC:ai]	52	114	4	20319	0.03508771929824561	0.07692307692307693	query_1	['GO:0009628']	4
GO:BP	GO:0051216	cartilage development	0.0037712140488842297	True	"The process whose specific outcome is the progression of a cartilage element over time, from its formation to the mature structure. Cartilage elements are skeletal elements that consist of connective tissue dominated by extracellular matrix containing collagen type II and large amounts of proteoglycan, particularly chondroitin sulfate." [GOC:cjm, PMID:23251424]	214	114	7	20319	0.06140350877192982	0.03271028037383177	query_1	['GO:0001501', 'GO:0048513', 'GO:0061448']	4
GO:BP	GO:0050768	negative regulation of neurogenesis	0.0038003781283746196	True	"Any process that stops, prevents, or reduces the frequency, rate or extent of neurogenesis, the generation of cells within the nervous system." [GOC:ai]	151	114	6	20319	0.05263157894736842	0.039735099337748346	query_1	['GO:0010721', 'GO:0022008', 'GO:0050767', 'GO:0051961']	4
GO:BP	GO:0010038	response to metal ion	0.003839217845607375	True	"Any process that results in a change in state or activity of a cell or an organism (in terms of movement, secretion, enzyme production, gene expression, etc.) as a result of a metal ion stimulus." [GOC:sm]	364	114	9	20319	0.07894736842105263	0.024725274725274724	query_1	['GO:0042221']	4
GO:CC	GO:0090575	RNA polymerase II transcription regulator complex	0.004032160743787702	True	"A transcription factor complex that acts at a regulatory region of a gene transcribed by RNA polymerase II." [GOC:tb]	233	114	8	20319	0.07017543859649122	0.034334763948497854	query_1	['GO:0005667', 'GO:0140513']	4
GO:BP	GO:0033993	response to lipid	0.004149943344674748	True	"Any process that results in a change in state or activity of a cell or an organism (in terms of movement, secretion, enzyme production, gene expression, etc.) as a result of a lipid stimulus." [GOC:sl]	936	114	15	20319	0.13157894736842105	0.016025641025641024	query_1	['GO:0042221']	4
GO:BP	GO:0045165	cell fate commitment	0.004149943344674748	True	"The cellular developmental process by which a cell establishes the intrinsic character of a cell or tissue region irreversibly committing it to a particular fate." [ISBN:0716731185]	290	114	8	20319	0.07017543859649122	0.027586206896551724	query_1	['GO:0030154', 'GO:0048869']	4
GO:BP	GO:0006915	apoptotic process	0.004370815723723277	True	"A programmed cell death process which begins when a cell receives an internal (e.g. DNA damage) or external signal (e.g. an extracellular death ligand), and proceeds through a series of biochemical events (signaling pathway phase) which trigger an execution phase. The execution phase is the last step of an apoptotic process, and is typically characterized by rounding-up of the cell, retraction o…	1869	114	23	20319	0.20175438596491227	0.012306046013911182	query_1	['GO:0012501']	4
GO:BP	GO:0040012	regulation of locomotion	0.004370815723723277	True	"Any process that modulates the frequency, rate or extent of locomotion of a cell or organism." [GOC:ems]	1049	114	16	20319	0.14035087719298245	0.015252621544327931	query_1	['GO:0040011', 'GO:0050789']	4
GO:BP	GO:0051961	negative regulation of nervous system development	0.004484373907544602	True	"Any process that stops, prevents, or reduces the frequency, rate or extent of nervous system development, the origin and formation of nervous tissue." [GOC:ai]	157	114	6	20319	0.05263157894736842	0.03821656050955414	query_1	['GO:0007399', 'GO:0051093', 'GO:0051241', 'GO:0051960']	4
GO:BP	GO:0001935	endothelial cell proliferation	0.004484373907544602	True	"The multiplication or reproduction of endothelial cells, resulting in the expansion of a cell population. Endothelial cells are thin flattened cells which line the inside surfaces of body cavities, blood vessels, and lymph vessels, making up the endothelium." [GOC:add, ISBN:0781735149]	157	114	6	20319	0.05263157894736842	0.03821656050955414	query_1	['GO:0050673']	4
GO:CC	GO:0031012	extracellular matrix	0.004509145177848143	True	"A structure lying external to one or more cells, which provides structural support, biochemical or biomechanical cues for cells or tissues." [GOC:BHF, GOC:mah, GOC:rph, PMID:21123617, PMID:28089324, PMID:33605520]	489	114	11	20319	0.09649122807017543	0.022494887525562373	query_1	['GO:0030312']	4
GO:CC	GO:0005576	extracellular region	0.004509145177848143	True	"The space external to the outermost structure of a cell. For cells without external protective or external encapsulating structures this refers to space outside of the plasma membrane. This term covers the host cell environment outside an intracellular parasite." [GOC:go_curators]	2222	114	27	20319	0.23684210526315788	0.012151215121512151	query_1	['GO:0110165']	4
GO:CC	GO:0030312	external encapsulating structure	0.004509145177848143	True	"A structure that lies outside the plasma membrane and surrounds the entire cell or cells. This does not include the periplasmic space." [GOC:go_curators]	491	114	11	20319	0.09649122807017543	0.02240325865580448	query_1	['GO:0071944', 'GO:0110165']	4
GO:BP	GO:0048514	blood vessel morphogenesis	0.004526275421232195	True	"The process in which the anatomical structures of blood vessels are generated and organized. The blood vessel is the vasculature carrying blood." [GOC:jid]	643	114	12	20319	0.10526315789473684	0.01866251944012442	query_1	['GO:0001568', 'GO:0035239']	4
GO:BP	GO:0048729	tissue morphogenesis	0.004526275421232195	True	"The process in which the anatomical structures of a tissue are generated and organized." [GOC:dph, GOC:jid]	643	114	12	20319	0.10526315789473684	0.01866251944012442	query_1	['GO:0009653', 'GO:0009888']	4
GO:BP	GO:0030334	regulation of cell migration	0.004602410837678669	True	"Any process that modulates the frequency, rate or extent of cell migration." [GOC:go_curators]	949	114	15	20319	0.13157894736842105	0.015806111696522657	query_1	['GO:0016477', 'GO:2000145']	4
GO:BP	GO:0023052	signaling	0.004621055403301387	True	"The entirety of a process in which information is transmitted within a biological system. This process begins with an active signal and ends when a cellular response has been triggered." [GOC:mtg_signal, GOC:mtg_signaling_feb11, GOC:signaling]	5756	114	50	20319	0.43859649122807015	0.008686587908269632	query_1	['GO:0050789']	4
GO:BP	GO:0090130	tissue migration	0.004621055403301387	True	"The process in which the population of cells that make up a tissue undergo directed movement." [GOC:ascb_2009, GOC:dph, GOC:tb]	102	114	5	20319	0.043859649122807015	0.049019607843137254	query_1	['GO:0032501']	4
GO:BP	GO:0030030	cell projection organization	0.004675176804655224	True	"A process that is carried out at the cellular level which results in the assembly, arrangement of constituent parts, or disassembly of a prolongation or process extending from a cell, e.g. a flagellum or axon." [GOC:jl, GOC:mah, PMID:16318917]	1638	114	21	20319	0.18421052631578946	0.01282051282051282	query_1	['GO:0016043']	4
GO:BP	GO:0042221	response to chemical	0.0048575003047420864	True	"Any process that results in a change in state or activity of a cell or an organism (in terms of movement, secretion, enzyme production, gene expression, etc.) as a result of a chemical stimulus." [GOC:jl]	3648	114	36	20319	0.3157894736842105	0.009868421052631578	query_1	['GO:0050896']	4
GO:BP	GO:1990637	response to prolactin	0.0050781471336975624	True	"Any process that results in a change in state or activity of a cell or an organism (in terms of movement, secretion, enzyme production, gene expression, etc.) as a result of a prolactin stimulus. The anterior pituitary hormone prolactin has a number of roles including being essential for lactation." [PMID:7760850]	5	114	2	20319	0.017543859649122806	0.4	query_1	['GO:0043434']	4
GO:BP	GO:0042063	gliogenesis	0.005183426652987086	True	"The process that results in the generation of glial cells. This includes the production of glial progenitors and their differentiation into mature glia." [GOC:dgh, GOC:jid]	384	114	9	20319	0.07894736842105263	0.0234375	query_1	['GO:0022008']	4
GO:BP	GO:0097305	response to alcohol	0.005197531462411348	True	"Any process that results in a change in state or activity of a cell or an organism (in terms of movement, secretion, enzyme production, gene expression, etc.) as a result of an alcohol stimulus." [GOC:pr, PMID:24014527]	304	114	8	20319	0.07017543859649122	0.02631578947368421	query_1	['GO:1901700']	4
GO:BP	GO:1901699	cellular response to nitrogen compound	0.005210595338468209	True	"Any process that results in a change in state or activity of a cell (in terms of movement, secretion, enzyme production, gene expression, etc.) as a result of a nitrogen compound stimulus." [GOC:pr, GOC:TermGenie]	657	114	12	20319	0.10526315789473684	0.0182648401826484	query_1	['GO:0070887', 'GO:1901698']	4
GO:BP	GO:0003018	vascular process in circulatory system	0.005287531224364635	True	"A circulatory process that occurs at the level of the vasculature." [GOC:mtg_cardio]	231	114	7	20319	0.06140350877192982	0.030303030303030304	query_1	['GO:0003013']	4
GO:BP	GO:0050678	regulation of epithelial cell proliferation	0.005460855725944872	True	"Any process that modulates the frequency, rate or extent of epithelial cell proliferation." [GOC:ai]	388	114	9	20319	0.07894736842105263	0.023195876288659795	query_1	['GO:0042127', 'GO:0050673']	4
GO:BP	GO:0010458	exit from mitosis	0.005709778214961952	True	"The cell cycle transition where a cell leaves M phase and enters a new G1 phase. M phase is the part of the mitotic cell cycle during which mitosis and cytokinesis take place." [GOC:dph, GOC:tb]	25	114	3	20319	0.02631578947368421	0.12	query_1	['GO:0044772', 'GO:0140014']	4
GO:BP	GO:1905962	glutamatergic neuron differentiation	0.005709778214961952	True	"The process in which a relatively unspecialized cell acquires the specialized features of a glutamatergic neuron." [GO_REF:0000086, GOC:TermGenie, PMID:24030726]	25	114	3	20319	0.02631578947368421	0.12	query_1	['GO:0030182']	4
GO:BP	GO:0045596	negative regulation of cell differentiation	0.00579919600361674	True	"Any process that stops, prevents, or reduces the frequency, rate or extent of cell differentiation." [GOC:go_curators]	667	114	12	20319	0.10526315789473684	0.017991004497751123	query_1	['GO:0030154', 'GO:0045595', 'GO:0048523', 'GO:0051093']	4
GO:BP	GO:0048646	anatomical structure formation involved in morphogenesis	0.005816793919313234	True	"The developmental process pertaining to the initial formation of an anatomical structure from unspecified parts. This process begins with the specific processes that contribute to the appearance of the discrete structure and ends when the structural rudiment is recognizable. An anatomical structure is any biological entity that occupies space and is distinguished from its surroundings. Anatomica…	1200	114	17	20319	0.14912280701754385	0.014166666666666666	query_1	['GO:0009653', 'GO:0032502']	4
GO:BP	GO:0043434	response to peptide hormone	0.005816793919313234	True	"Any process that results in a change in state or activity of a cell or an organism (in terms of movement, secretion, enzyme production, gene expression, etc.) as a result of a peptide hormone stimulus. A peptide hormone is any of a class of peptides that are secreted into the blood stream and have endocrine functions in living animals." [PMID:11027914, PMID:15134857, Wikipedia:Peptide_hormone]	480	114	10	20319	0.08771929824561403	0.020833333333333332	query_1	['GO:0009725', 'GO:1901698', 'GO:1901700']	4
GO:BP	GO:0034330	cell junction organization	0.006047956871329887	True	"A process that is carried out at the cellular level which results in the assembly, arrangement of constituent parts, or disassembly of a cell junction. A cell junction is a specialized region of connection between two cells or between a cell and the extracellular matrix." [GOC:dph, GOC:jl, GOC:mah]	876	114	14	20319	0.12280701754385964	0.01598173515981735	query_1	['GO:0016043']	4
GO:BP	GO:0001667	ameboidal-type cell migration	0.006047956871329887	True	"Cell migration that is accomplished by extension and retraction of a pseudopodium." [GOC:dph]	238	114	7	20319	0.06140350877192982	0.029411764705882353	query_1	['GO:0016477']	4
GO:BP	GO:0031214	biomineral tissue development	0.006064923938430828	True	"Formation of hard tissues that consist mainly of inorganic compounds, and also contain a small amounts of organic matrices that are believed to play important roles in their formation." [PMID:15132736]	170	114	6	20319	0.05263157894736842	0.03529411764705882	query_1	['GO:0009888', 'GO:0048513']	4
GO:BP	GO:0012501	programmed cell death	0.006068481565463634	True	"A process which begins when a cell receives an internal or external signal and activates a series of biochemical events (signaling pathway). The process ends with the death of the cell." [GOC:lr, GOC:mtg_apoptosis]	1932	114	23	20319	0.20175438596491227	0.011904761904761904	query_1	['GO:0008219']	4
GO:BP	GO:0008219	cell death	0.006068481565463634	True	"Any biological process that results in permanent cessation of all vital functions of a cell. A cell should be considered dead when any one of the following molecular or morphological criteria is met: (1) the cell has lost the integrity of its plasma membrane; (2) the cell, including its nucleus, has undergone complete fragmentation into discrete bodies (frequently referred to as apoptotic bodies…	1932	114	23	20319	0.20175438596491227	0.011904761904761904	query_1	['GO:0009987']	4
GO:BP	GO:0019098	reproductive behavior	0.006126637195438185	True	"The specific behavior of an organism that is associated with reproduction." [GOC:jl, GOC:pr]	62	114	4	20319	0.03508771929824561	0.06451612903225806	query_1	['GO:0007610', 'GO:0048609']	4
GO:BP	GO:0030534	adult behavior	0.006511049869539427	True	"Behavior in a fully developed and mature organism." [GOC:mah, ISBN:0877797099]	173	114	6	20319	0.05263157894736842	0.03468208092485549	query_1	['GO:0007610']	4
GO:BP	GO:0048812	neuron projection morphogenesis	0.00660599267565832	True	"The process in which the anatomical structures of a neuron projection are generated and organized. A neuron projection is any process extending from a neural cell, such as axons or dendrites." [GOC:mah]	681	114	12	20319	0.10526315789473684	0.01762114537444934	query_1	['GO:0031175', 'GO:0120039']	4
GO:MF	GO:0050840	extracellular matrix binding	0.006716251423349854	True	"Binding to a component of the extracellular matrix." [GOC:ai]	62	114	4	20319	0.03508771929824561	0.06451612903225806	query_1	['GO:0005488']	4
GO:MF	GO:0070412	R-SMAD binding	0.006716251423349854	True	"Binding to a receptor-regulated SMAD signaling protein." [GOC:BHF, GOC:vk, PMID:19114992]	26	114	3	20319	0.02631578947368421	0.11538461538461539	query_1	['GO:0046332']	4
GO:BP	GO:1901698	response to nitrogen compound	0.006762168119547983	True	"Any process that results in a change in state or activity of a cell or an organism (in terms of movement, secretion, enzyme production, gene expression, etc.) as a result of a nitrogen compound stimulus." [GOC:pr, GOC:TermGenie]	1108	114	16	20319	0.14035087719298245	0.01444043321299639	query_1	['GO:0042221']	4
GO:MF	GO:0005515	protein binding	0.006888397987321367	True	"Binding to a protein." [GOC:go_curators]	9596	114	72	20319	0.631578947368421	0.007503126302626094	query_1	['GO:0005488']	4
GO:MF	GO:0008134	transcription factor binding	0.007757968965548848	True	"Binding to a transcription factor, a protein required to initiate or regulate transcription." [ISBN:0198506732]	593	114	11	20319	0.09649122807017543	0.01854974704890388	query_1	['GO:0005515']	4
GO:BP	GO:1901654	response to ketone	0.00776216483258471	True	"A response that results in a state of tolerance to ketone." [GOC:mengo_curators, PMID:23356676]	250	114	7	20319	0.06140350877192982	0.028	query_1	['GO:1901700']	4
GO:BP	GO:0120039	plasma membrane bounded cell projection morphogenesis	0.00788747762043354	True	"The process in which the anatomical structures of a plasma membrane bounded cell projection are generated and organized." [GOC:krc]	696	114	12	20319	0.10526315789473684	0.017241379310344827	query_1	['GO:0048858']	4
GO:BP	GO:0048858	cell projection morphogenesis	0.008418644157781022	True	"The process in which the anatomical structures of a cell projection are generated and organized." [GO_REF:0000021]	702	114	12	20319	0.10526315789473684	0.017094017094017096	query_1	['GO:0000902', 'GO:0009653', 'GO:0030030']	4
GO:BP	GO:0021549	cerebellum development	0.008418644157781022	True	"The process whose specific outcome is the progression of the cerebellum over time, from its formation to the mature structure. The cerebellum is the portion of the brain in the back of the head between the cerebrum and the pons. In mice, the cerebellum controls balance for walking and standing, modulates the force and range of movement and is involved in the learning of motor skills." [GO_REF:00…	120	114	5	20319	0.043859649122807015	0.041666666666666664	query_1	['GO:0022037', 'GO:0048856']	4
GO:BP	GO:0031960	response to corticosteroid	0.008439920564435995	True	"Any process that results in a change in state or activity of a cell or an organism (in terms of movement, secretion, enzyme production, gene expression, etc.) as a result of a corticosteroid hormone stimulus. A corticosteroid is a steroid hormone that is produced in the adrenal cortex. Corticosteroids are involved in a wide range of physiologic systems such as stress response, immune response an…	183	114	6	20319	0.05263157894736842	0.03278688524590164	query_1	['GO:0048545']	4
GO:MF	GO:1901681	sulfur compound binding	0.008565359696662637	True	"Binding to a sulfur compound." [GOC:pr, GOC:TermGenie]	254	114	7	20319	0.06140350877192982	0.027559055118110236	query_1	['GO:0005488']	4
GO:BP	GO:0008306	associative learning	0.008632921254178376	True	"Learning by associating a stimulus (the cause) with a particular outcome (the effect)." [ISBN:0582227089]	121	114	5	20319	0.043859649122807015	0.04132231404958678	query_1	['GO:0007612']	4
GO:BP	GO:1902893	regulation of miRNA transcription	0.008735517414905625	True	"Any process that modulates the frequency, rate or extent of microRNA (miRNA) gene transcription." [GO_REF:0000058, GOC:dph, GOC:kmv, GOC:TermGenie, PMID:24699545]	69	114	4	20319	0.03508771929824561	0.057971014492753624	query_1	['GO:0006355', 'GO:0061614', 'GO:2000628']	4
GO:BP	GO:0021540	corpus callosum morphogenesis	0.008928584268667444	True	"The process in which the anatomical structures of the corpus callosum are generated and organized. The corpus callosum is a thick bundle of nerve fibers comprising a commissural plate connecting the two cerebral hemispheres. It consists of contralateral axon projections that provides communications between the right and left cerebral hemispheres." [GO_REF:0000021, GOC:cls, GOC:dgh, GOC:dph, GOC:…	7	114	2	20319	0.017543859649122806	0.2857142857142857	query_1	['GO:0021952', 'GO:0022038']	4
GO:BP	GO:0021886	hypothalamus gonadotrophin-releasing hormone neuron differentiation	0.008928584268667444	True	"The process in which a relatively unspecialized cell acquires specialized features of a neuron located in the hypothalamus. These neurons release gonadotrophin-releasing hormone as a neural transmitter." [GO_REF:0000021, GOC:cls, GOC:dgh, GOC:dph, GOC:jid, PMID:12626695]	7	114	2	20319	0.017543859649122806	0.2857142857142857	query_1	['GO:0021979']	4
GO:BP	GO:0071321	cellular response to cGMP	0.008928584268667444	True	"Any process that results in a change in state or activity of a cell (in terms of movement, secretion, enzyme production, gene expression, etc.) as a result of a cGMP (cyclic GMP, guanosine 3',5'-cyclophosphate) stimulus." [GOC:mah]	7	114	2	20319	0.017543859649122806	0.2857142857142857	query_1	['GO:0070305', 'GO:1901699', 'GO:1901701']	4
GO:BP	GO:0021888	hypothalamus gonadotrophin-releasing hormone neuron development	0.008928584268667444	True	"The process whose specific outcome is the progression of a hypothalamus gonadotrophin-releasing hormone neuron over time, from initial commitment of its fate, to the fully functional differentiated cell." [GO_REF:0000021, GOC:cls, GOC:dgh, GOC:dph, GOC:jid, PMID:12626695]	7	114	2	20319	0.017543859649122806	0.2857142857142857	query_1	['GO:0021884', 'GO:0021886']	4
GO:BP	GO:0097211	cellular response to gonadotropin-releasing hormone	0.008928584268667444	True	"Any process that results in a change in state or activity of a cell (in terms of movement, secretion, enzyme production, gene expression, etc.) as a result of a gonadotropin-releasing hormone stimulus. Gonadotropin-releasing hormone (GnRH) is a peptide hormone responsible for the release of follicle-stimulating hormone (FSH) and luteinizing hormone (LH) from the anterior pituitary. GnRH is synth…	7	114	2	20319	0.017543859649122806	0.2857142857142857	query_1	['GO:0071375', 'GO:0097210']	4
GO:BP	GO:0061614	miRNA transcription	0.00894704584032173	True	"The cellular synthesis of microRNA (miRNA) transcripts. MicroRNA genes are synthesized as primary (pri) miRNA transcripts and subsequently processed to produce the ~22nt miRNAs that function in gene regulation." [GOC:dph, GOC:kmv, PMID:18778799]	70	114	4	20319	0.03508771929824561	0.05714285714285714	query_1	['GO:0006351', 'GO:0010586']	4
GO:BP	GO:0065008	regulation of biological quality	0.00897037899861031	True	"Any process that modulates a qualitative or quantitative trait of a biological quality. A biological quality is a measurable attribute of an organism or part of an organism, such as size, mass, shape, color, etc." [GOC:dph, GOC:isa_complete, GOC:mah, GOC:pr, GOC:vw]	2941	114	30	20319	0.2631578947368421	0.010200612036722203	query_1	['GO:0065007']	4
GO:BP	GO:0007519	skeletal muscle tissue development	0.008983557746033127	True	"The developmental sequence of events leading to the formation of adult skeletal muscle tissue. The main events are: the fusion of myoblasts to form myotubes that increase in size by further fusion to them of myoblasts, the formation of myofibrils within their cytoplasm and the establishment of functional neuromuscular junctions with motor neurons. At this stage they can be regarded as mature mus…	187	114	6	20319	0.05263157894736842	0.03208556149732621	query_1	['GO:0014706', 'GO:0060538']	4
GO:BP	GO:0007155	cell adhesion	0.009872117006099903	True	"The attachment of a cell, either to another cell or to an underlying substrate such as the extracellular matrix, via cell adhesion molecules." [GOC:hb, GOC:pf]	1391	114	18	20319	0.15789473684210525	0.012940330697340043	query_1	['GO:0009987']	4
GO:BP	GO:0001501	skeletal system development	0.010107764820340077	True	"The process whose specific outcome is the progression of the skeleton over time, from its formation to the mature structure. The skeleton is the bony framework of the body in vertebrates (endoskeleton) or the hard outer envelope of insects (exoskeleton or dermoskeleton)." [GOC:dph, GOC:jid, GOC:tb]	526	114	10	20319	0.08771929824561403	0.019011406844106463	query_1	['GO:0048731']	4
GO:BP	GO:0048511	rhythmic process	0.010107764820340077	True	"Any process pertinent to the generation and maintenance of rhythms in the physiology of an organism." [GOC:jid]	346	114	8	20319	0.07017543859649122	0.023121387283236993	query_1	['GO:0008150']	4
GO:BP	GO:0051716	cellular response to stimulus	0.010107764820340077	True	"Any process that results in a change in state or activity of a cell (in terms of movement, secretion, enzyme production, gene expression, etc.) as a result of a stimulus. The process begins with detection of the stimulus by a cell and ends with a change in state or activity or the cell." [GOC:bf, GOC:jl]	6638	114	54	20319	0.47368421052631576	0.008134980415787888	query_1	['GO:0009987', 'GO:0050896']	4
[truncated: 6,722 more rows]
