# Supplementary material for: CIPHER: An end-to-end framework for designing optimized aggregated spatial transcriptomics experiments
Source: PLoS Comput Biol. 2026 Jun 4;22(6):e1014362. doi: 10.1371/journal.pcbi.1014362 (PMC13252831; doi:10.1371/journal.pcbi.1014362)
Supplement: S2 Table — (CSV) [file pcbi.1014362.s002.csv]

	0	1	2	3	4	5	6	7	8	9	10	11	12	13	14	15	16	17
0610009B22Rik	0	0	0	0	0	0	0	0	0	0	0	0	0	0	0	0	0	0
0610009E02Rik	0	0	0	0	0	0	0	0	0	0	0	0	0	0	0	0	0	0
0610009L18Rik	0	0	0	0	0	0	0	0	0	0	0	0	0	0	0	0	0	0
0610010F05Rik	0	0	0	0	0	0	0	0	0	0	0	0	0	0	0	0	0	0
0610010K14Rik	0	0	0	0	0	0	0	0	0	0	0	0	0	0	0	0	0	0
0610012G03Rik	0	0	0	0	0	0	0	0	0	0	0	0	0	0	0	0	0	0
0610030E20Rik	0	0	0	0	0	0	0	0	0	0	0	0	0	0	0	0	0	0
0610031O16Rik	0	0	0	0	0	0	0	0	0	0	0	0	0	0	0	0	0	0
0610038B21Rik	0	0	0	0	0	0	0	0	0	0	0	0	0	0	0	0	0	0
0610039K10Rik	0	0	0	0	0	0	0	0	0	0	0	0	0	0	0	0	0	0
0610040B10Rik	0	0	0	0	0	0	0	0	0	0	0	0	0	0	0	0	0	0
0610040F04Rik	0	0	0	0	0	0	0	0	0	0	0	0	0	0	0	0	0	0
0610040J01Rik	0	0	0	0	0	0	0	0	0	0	0	0	0	0	0	0	0	0
0610043K17Rik	0	0	0	0	0	0	0	0	0	0	0	0	0	0	0	0	0	0
1110002E22Rik	0	0	0	0	0	0	0	0	0	0	0	0	0	0	0	0	0	0
1110002J07Rik	0	0	0	0	0	0	0	0	0	0	0	0	0	0	0	0	0	0
1110002L01Rik	0	0	0	0	0	0	0	0	0	0	0	0	0	0	0	0	0	0
1110004F10Rik	0	0	0	0	0	0	0	0	0	0	0	0	0	0	0	0	0	0
1110006O24Rik	0	0	0	0	0	0	0	0	0	0	0	0	0	0	0	0	0	0
1110008P14Rik	0	0	0	0	0	12	0	0	0	0	0	0	0	0	0	0	0	0
1110012L19Rik	0	0	0	0	0	0	0	0	0	0	0	0	0	0	0	0	0	0
1110015O18Rik	0	0	0	0	0	0	0	0	0	0	0	0	0	0	0	0	0	0
1110017D15Rik	0	0	0	0	0	0	0	0	0	0	0	0	0	0	0	0	0	0
1110019D14Rik	0	0	0	0	0	0	0	0	0	0	0	0	0	0	0	0	0	0
1110020A21Rik	0	0	0	0	0	0	0	0	0	0	0	0	0	0	0	0	0	0
1110025L11Rik	0	0	0	0	0	0	0	0	0	0	0	0	0	0	0	0	0	0
1110028F11Rik	0	0	0	0	0	0	0	0	0	0	0	0	0	0	0	0	0	0
1110028F18Rik	0	0	0	0	0	0	0	0	0	0	0	0	0	0	0	0	0	0
1110032A03Rik	0	0	0	0	0	0	0	0	0	0	0	0	0	0	0	0	0	0
1110032F04Rik	0	0	0	0	0	0	0	0	0	0	0	0	0	0	0	0	0	0
1110038B12Rik	0	0	0	0	0	0	0	0	0	0	0	0	0	0	0	0	0	0
1110038F14Rik	0	0	0	0	0	0	0	0	0	0	0	0	0	0	0	0	0	0
1110046J04Rik	0	0	0	0	0	0	0	0	0	0	0	0	0	0	0	0	0	0
1110051M20Rik	0	0	0	0	0	0	0	0	0	0	0	0	0	0	0	0	0	0
1110059E24Rik	0	0	0	0	0	0	0	0	0	0	0	0	0	0	0	0	0	0
1110059G10Rik	0	0	0	0	0	0	0	0	0	0	0	0	0	0	0	0	0	0
1110065P20Rik	0	0	0	0	0	0	0	0	0	0	0	0	0	0	0	0	0	0
1190005I06Rik	0	0	0	0	0	0	0	0	0	0	0	0	0	0	0	0	0	0
1190007I07Rik	0	0	0	0	0	0	0	0	0	0	0	0	0	0	0	0	0	0
1300002E11Rik	0	0	0	0	0	0	0	0	0	0	0	0	0	0	0	0	0	0
1300017J02Rik	0	0	0	0	0	0	0	0	0	0	0	0	0	0	0	0	0	0
1500009C09Rik	0	0	0	0	0	0	0	0	0	0	0	0	0	0	0	0	0	0
1500009L16Rik	0	0	0	0	0	0	0	0	0	0	0	10	0	0	0	0	0	0
1500011B03Rik	0	0	0	0	0	0	0	0	0	0	0	0	0	0	0	0	0	0
1500012K07Rik	0	0	0	0	0	0	0	0	0	0	0	0	0	0	0	0	0	0
1500015A07Rik	0	0	0	0	0	0	0	0	0	0	0	0	0	0	0	0	0	0
1500015L24Rik	0	0	0	0	0	0	0	0	0	0	0	0	0	0	0	0	0	0
1500026H17Rik	0	0	0	0	0	0	0	0	0	0	0	0	0	0	0	0	0	0
1600002D24Rik	0	0	0	0	0	0	0	0	0	0	0	0	0	0	0	0	0	0
1600010M07Rik	0	0	0	0	0	0	0	0	0	0	0	0	0	0	0	0	0	0
1600012H06Rik	0	0	0	0	0	0	0	0	0	0	0	0	0	0	0	0	0	0
1600012P17Rik	0	0	0	0	0	0	0	0	0	0	0	0	0	0	0	0	0	0
1600014C10Rik	0	0	0	0	0	0	0	0	0	0	0	0	0	0	0	0	0	0
1600014C23Rik	0	0	0	0	0	0	0	0	0	0	0	0	0	0	0	0	0	0
1600019K03Rik	0	0	0	0	0	0	0	0	0	0	0	0	0	0	0	0	0	0
1600020E01Rik	0	0	0	0	0	0	0	0	0	0	0	0	0	0	0	0	0	0
1600025M17Rik	0	0	0	0	0	0	0	0	0	0	0	0	0	0	0	0	0	0
1600027J07Rik	0	0	0	0	0	0	0	0	0	0	0	0	0	0	0	0	0	0
1700001C19Rik	0	0	0	0	0	0	0	0	0	0	0	0	0	0	0	0	0	0
1700001D01Rik	0	0	0	0	0	0	0	0	0	0	0	0	0	0	0	0	0	0
1700001G01Rik	0	0	0	0	0	0	0	0	0	0	0	0	0	0	0	0	0	0
1700001G11Rik	0	0	0	0	0	0	0	0	0	0	0	0	0	0	0	0	0	0
1700001J03Rik	0	0	0	0	0	0	0	0	0	0	0	0	0	0	0	0	0	0
1700001K19Rik	0	0	0	0	0	0	0	0	0	0	0	0	0	0	0	0	0	0
1700001K23Rik	0	0	0	0	0	0	0	0	0	0	0	0	0	0	0	0	0	0
1700001L05Rik	0	0	0	0	0	0	0	0	0	0	0	0	0	0	0	0	0	0
1700001L19Rik	0	0	0	0	0	0	0	0	0	0	0	0	0	0	0	0	0	0
1700001O22Rik	0	0	0	0	0	0	0	0	0	0	0	0	0	0	0	0	0	0
1700001P01Rik	0	0	0	0	0	0	0	0	0	0	0	0	0	0	0	0	0	0
1700003D09Rik	0	0	0	0	0	0	0	0	0	0	0	0	0	0	0	0	0	0
1700003E16Rik	0	0	0	0	0	0	0	0	0	0	0	0	0	0	0	0	0	0
1700003F12Rik	0	0	0	0	0	0	0	0	0	0	0	0	0	0	0	0	0	0
1700003G18Rik	0	0	0	0	0	0	0	0	0	0	0	0	0	0	0	0	0	0
1700003H04Rik	0	0	0	0	0	0	0	0	0	0	0	0	0	0	0	0	0	0
1700003I22Rik	0	0	0	0	0	0	0	0	0	0	0	0	0	0	0	0	0	0
1700003L19Rik	0	0	0	0	0	0	0	0	0	0	0	0	0	0	0	0	0	0
1700003M07Rik	0	0	0	0	0	0	0	0	0	0	0	0	0	0	0	0	0	0
1700003P14Rik	0	0	0	0	0	0	0	0	0	0	0	0	0	0	0	0	0	0
1700006A11Rik	0	0	0	0	0	0	0	0	0	0	0	0	0	0	0	0	0	0
1700006F04Rik	0	0	0	0	0	0	0	0	0	0	0	0	0	0	0	0	0	0
1700006H21Rik	0	0	0	0	0	0	0	0	0	0	0	0	0	0	0	0	0	0
1700007F19Rik	0	0	0	0	0	0	0	0	0	0	0	0	0	0	0	0	0	0
1700007J10Rik	0	0	0	0	0	0	0	0	0	0	0	0	0	0	0	0	0	0
1700007K13Rik	0	0	0	0	0	0	0	0	0	0	0	0	0	0	0	0	0	0
1700007L15Rik	0	0	0	0	0	0	0	0	0	0	0	0	0	0	0	0	0	0
1700007P06Rik	0	0	0	0	0	0	0	0	0	0	0	0	0	0	0	0	0	0
1700008C04Rik	0	0	0	0	0	0	0	0	0	0	0	0	0	0	0	0	0	0
1700008J07Rik	0	0	0	0	0	0	0	0	0	0	0	0	0	0	0	0	0	0
1700008K24Rik	0	0	0	0	0	0	0	0	0	0	0	0	0	0	0	0	0	0
1700008O03Rik	0	0	0	0	0	0	0	0	0	0	0	0	0	0	0	0	0	0
1700008P02Rik	0	0	0	0	0	0	0	0	0	0	0	0	0	0	0	0	0	0
1700009C05Rik	0	0	0	0	0	0	0	0	0	0	0	0	0	0	0	0	0	0
1700009J07Rik	0	0	0	0	0	0	0	0	0	0	0	0	0	0	0	0	0	0
1700009N14Rik	0	0	0	0	0	0	0	0	0	0	0	0	0	0	0	0	0	0
1700010B08Rik	0	0	0	0	0	0	0	0	0	0	0	0	0	0	0	0	0	0
1700010D01Rik	0	0	0	0	0	0	0	0	0	0	0	0	0	0	0	0	0	0
1700010I02Rik	0	0	0	0	0	0	0	0	0	0	0	0	0	0	0	0	0	0
1700010I14Rik	0	0	0	0	0	0	0	0	0	0	0	0	0	0	0	0	0	0
1700010J16Rik	0	0	0	0	0	0	0	0	0	0	0	0	0	0	0	0	0	0
1700010K23Rik	0	0	0	0	0	0	0	0	0	0	0	0	0	0	0	0	0	0
1700011B04Rik	0	0	0	0	0	0	0	0	0	0	0	0	0	0	0	0	0	0
1700011C11Rik	0	0	0	0	0	0	0	0	0	0	0	0	0	0	0	0	0	0
1700011L22Rik	0	0	0	0	0	0	0	0	0	0	0	0	0	0	0	0	0	0
1700011M02Rik	0	0	0	0	0	0	0	0	0	0	0	0	0	0	0	0	0	0
1700012A03Rik	0	0	0	0	0	0	0	0	0	0	0	0	0	0	0	0	0	0
1700012B07Rik	0	0	0	0	0	0	0	0	0	0	0	0	0	0	0	0	0	0
1700012B09Rik	0	0	0	0	0	0	0	0	0	0	0	0	0	0	0	0	0	0
1700012C14Rik	0	0	0	0	0	0	0	0	0	0	0	0	0	0	0	0	0	0
1700012D14Rik	0	0	0	0	0	0	0	0	0	0	0	0	0	0	0	0	0	0
1700012D16Rik	0	0	0	0	0	0	0	0	0	0	0	0	0	0	0	0	0	0
1700012I11Rik	0	0	0	0	0	0	0	0	0	0	0	0	0	0	0	0	0	0
1700012P22Rik	0	0	0	0	0	0	0	0	0	0	0	0	0	0	0	0	0	0
1700013D24Rik	0	0	0	0	0	0	0	0	0	0	0	0	0	0	0	0	0	0
1700013F07Rik	0	0	0	0	0	0	0	0	0	0	0	0	0	0	0	0	0	0
1700013G24Rik	0	0	0	0	0	0	0	0	0	0	0	0	0	0	0	0	0	0
1700013H16Rik	0	0	0	0	0	0	0	0	0	0	0	0	0	0	0	0	0	0
1700015F17Rik	0	0	0	0	0	0	0	0	0	0	0	0	0	0	0	0	0	0
1700015G11Rik	0	0	0	0	0	0	0	0	0	0	0	0	0	0	0	0	0	0
1700016C15Rik	0	0	0	0	0	0	0	0	0	0	0	0	0	0	0	0	0	0
1700016D06Rik	0	0	0	0	0	0	0	0	0	0	0	0	0	0	0	0	0	0
1700016G22Rik	0	0	0	0	0	0	0	0	0	0	0	0	0	0	0	0	0	0
1700016H13Rik	0	0	0	0	0	0	0	0	0	0	0	0	0	0	0	0	0	0
1700016K05Rik	0	0	0	0	0	0	0	0	0	0	0	0	0	0	0	0	0	0
1700016K19Rik	0	0	0	0	0	0	0	0	0	0	0	0	0	0	0	0	0	0
1700016L21Rik	0	0	0	0	0	0	0	0	0	0	0	0	0	0	0	0	0	0
1700016P04Rik	0	0	0	0	0	0	0	0	0	0	0	0	0	0	0	0	0	0
1700017B05Rik	0	0	0	0	0	0	0	0	0	0	0	0	0	0	0	0	0	0
1700017G19Rik	0	0	0	0	0	0	0	0	0	0	0	0	0	0	0	0	0	0
1700017J07Rik	0	0	0	0	0	0	0	0	0	0	0	0	0	0	0	0	0	0
1700017L05Rik	0	0	0	0	0	0	0	0	0	0	0	0	0	0	0	0	0	0
1700017N19Rik	0	0	0	0	0	0	0	0	0	0	0	0	0	0	0	0	0	0
1700018A04Rik	0	0	0	0	0	0	0	0	0	0	0	0	0	0	0	0	0	0
1700018B08Rik	0	0	0	0	0	0	0	0	0	0	0	0	0	0	0	0	0	0
1700018B24Rik	0	0	0	0	0	0	0	0	0	0	0	0	0	0	0	0	0	0
1700018F24Rik	0	0	0	0	0	0	0	0	0	0	0	0	0	0	0	0	0	0
1700018G05Rik	0	0	0	0	0	0	0	0	0	0	0	0	0	0	0	0	0	0
1700018L02Rik	0	0	0	0	0	0	0	0	0	0	0	0	0	0	0	0	0	0
1700019A02Rik	0	0	0	0	0	0	0	0	0	0	0	0	0	0	0	0	0	0
1700019C18Rik	0	0	0	0	0	0	0	0	0	0	0	0	0	0	0	0	0	0
1700019D03Rik	0	0	0	0	0	0	0	0	0	0	0	0	0	0	0	0	0	0
1700019E08Rik	0	0	0	0	0	0	0	0	0	0	0	0	0	0	0	0	0	0
1700019G24Rik	0	0	0	0	0	0	0	0	0	0	0	0	0	0	0	0	0	0
1700019N19Rik	0	0	0	0	0	0	0	0	0	0	0	0	0	0	0	0	0	0
1700019P21Rik	0	0	0	0	0	0	0	0	0	0	0	0	0	0	0	0	0	0
1700020A23Rik	0	0	0	0	0	0	0	0	0	0	0	0	0	0	0	0	0	0
1700020D05Rik	0	0	0	0	0	0	0	0	0	0	0	0	0	0	0	0	0	0
1700020G17Rik	0	0	0	0	0	0	0	0	0	0	0	0	0	0	0	0	0	0
1700020L24Rik	0	0	0	0	0	0	0	0	0	0	0	0	0	0	0	0	0	0
1700020N01Rik	0	0	0	0	0	0	0	0	0	0	0	0	0	0	0	0	0	0
1700020N18Rik	0	0	0	0	0	0	0	0	0	0	0	0	0	0	0	0	0	0
1700021F07Rik	0	0	0	0	0	0	0	0	0	0	0	0	0	0	0	0	0	0
1700021N21Rik	0	0	0	0	0	0	0	0	0	0	0	0	0	0	0	0	0	0
1700022A22Rik	0	0	0	0	0	0	0	0	0	0	0	0	0	0	0	0	0	0
1700022E09Rik	0	0	0	0	0	0	0	0	0	0	0	0	0	0	0	0	0	0
1700022H01Rik	0	0	0	0	0	0	0	0	0	0	0	0	0	0	0	0	0	0
1700022H16Rik	0	0	0	0	0	0	0	0	0	0	0	0	0	0	0	0	0	0
1700022I11Rik	0	0	0	0	0	0	0	0	0	0	0	0	0	0	0	0	0	0
1700023C21Rik	0	0	0	0	0	0	0	0	0	0	0	0	0	0	0	0	0	0
1700023F02Rik	0	0	0	0	0	0	0	0	0	0	0	0	0	0	0	0	0	0
1700024B18Rik	0	0	0	0	0	0	0	0	0	0	0	0	0	0	0	0	0	0
1700024G13Rik	0	0	0	0	0	0	0	0	0	0	0	0	0	0	0	0	0	0
1700024I08Rik	0	0	0	0	0	0	0	0	0	0	0	0	0	0	0	0	0	0
1700025B11Rik	0	0	0	0	0	0	0	0	0	0	0	0	0	0	0	0	0	0
1700025C18Rik	0	0	0	0	0	0	0	0	0	0	0	0	0	0	0	0	0	0
1700025F24Rik	0	0	0	0	0	0	0	0	0	0	0	0	0	0	0	0	0	0
1700025G04Rik	0	0	0	0	0	0	0	0	0	0	0	0	0	0	0	0	0	0
1700025J12Rik	0	0	0	0	0	0	0	0	0	0	0	0	0	0	0	0	0	0
1700025K24Rik	0	0	0	0	0	0	0	0	0	0	0	0	0	0	0	0	0	0
1700025M24Rik	0	0	0	0	0	0	0	0	0	0	0	0	0	0	0	0	0	0
1700025N23Rik	0	0	0	0	0	0	0	0	0	0	0	0	0	0	0	0	0	0
1700026D11Rik	0	0	0	0	0	0	0	0	0	0	0	0	0	0	0	0	0	0
1700026F02Rik	0	0	0	0	0	0	0	0	0	0	0	0	0	0	0	0	0	0
1700026J14Rik	0	0	0	0	0	0	0	0	0	0	0	0	0	0	0	0	0	0
1700027A15Rik	0	0	0	0	0	0	0	0	0	0	0	0	0	0	0	0	0	0
1700027F06Rik	0	0	0	0	0	0	0	0	0	0	0	0	0	0	0	0	0	0
1700027F09Rik	0	0	0	0	0	0	0	0	0	0	0	0	0	0	0	0	0	0
1700027H10Rik	0	0	0	0	0	0	0	0	0	0	0	0	0	0	0	0	0	0
1700027I24Rik	0	0	0	0	0	0	0	0	0	0	0	0	0	0	0	0	0	0
1700027J07Rik	0	0	0	0	0	0	0	0	0	0	0	0	0	0	0	0	0	0
1700028D13Rik	0	0	0	0	0	0	0	0	0	0	0	0	0	0	0	0	0	0
1700028E10Rik	0	0	0	0	0	0	0	0	0	0	0	0	0	0	0	0	0	0
1700028I16Rik	0	0	0	0	0	0	0	0	0	0	0	0	0	0	0	0	0	0
1700028J19Rik	0	0	0	0	0	0	0	0	0	0	0	0	0	0	0	0	0	0
1700028K03Rik	0	0	0	0	0	0	0	0	0	0	0	0	0	0	0	0	0	0
1700028M03Rik	0	0	0	0	0	0	0	0	0	0	0	0	0	0	0	0	0	0
1700028P14Rik	0	0	0	0	0	0	0	0	0	0	0	0	0	0	0	0	0	0
1700028P15Rik	0	0	0	0	0	0	0	0	0	0	0	0	0	0	0	0	0	0
1700029B22Rik	0	0	0	0	0	0	0	0	0	0	0	0	0	0	0	0	0	0
1700029F12Rik	0	0	0	0	0	0	0	0	0	0	0	0	0	0	0	0	0	0
1700029H14Rik	0	0	0	0	0	0	0	0	0	0	0	0	0	0	0	0	0	0
1700029I15Rik	0	0	0	0	0	0	0	0	0	0	0	0	0	0	0	0	0	0
1700029J03Rik	0	0	0	0	0	0	0	0	0	0	0	0	0	0	0	0	0	0
1700029J07Rik	0	0	0	0	0	0	0	0	0	0	0	0	0	0	0	0	0	0
1700029M20Rik	0	0	0	0	0	0	0	0	0	0	0	0	0	0	0	0	0	0
1700029N11Rik	0	0	0	0	0	0	0	0	0	0	0	0	0	0	0	0	0	0
1700029P11Rik	0	0	0	0	0	0	0	0	0	0	0	0	0	0	0	0	0	0
1700030A11Rik	0	0	0	0	0	0	0	0	0	0	0	0	0	0	0	0	0	0
1700030C14Rik	0	0	0	0	0	0	0	0	0	0	0	0	0	0	0	0	0	0
1700030F04Rik	0	0	0	0	0	0	0	0	0	0	0	0	0	0	0	0	0	0
1700030J22Rik	0	0	0	0	0	0	0	0	0	0	0	0	0	0	0	0	0	0
1700030K09Rik	0	0	0	0	0	0	0	0	0	0	0	0	0	0	0	0	0	0
1700030L20Rik	0	0	0	0	0	0	0	0	0	0	0	0	0	0	0	0	0	0
1700030M09Rik	0	0	0	0	0	0	0	0	0	0	0	0	0	0	0	0	0	0
1700030N03Rik	0	0	0	0	0	0	0	0	0	0	0	0	0	0	0	0	0	0
1700030O20Rik	0	0	0	0	0	0	0	0	0	0	0	0	0	0	0	0	0	0
1700031A10Rik	0	0	0	0	0	0	0	0	0	0	0	0	0	0	0	0	0	0
1700031F05Rik	0	0	0	0	0	0	0	0	0	0	0	0	0	0	0	0	0	0
1700031L13Rik	0	0	0	0	0	0	0	0	0	0	0	0	0	0	0	0	0	0
1700031P21Rik	0	0	0	0	0	0	0	0	0	0	0	0	0	0	0	0	0	0
1700034E13Rik	0	0	0	0	0	0	0	0	0	0	0	0	0	0	0	0	0	0
1700034G24Rik	0	0	0	0	0	0	0	0	0	0	0	0	0	0	0	0	0	0
1700034H15Rik	0	0	0	0	0	0	0	0	0	0	0	0	0	0	0	0	0	0
1700034I23Rik	0	0	0	0	0	0	0	0	0	0	0	0	0	0	0	0	0	0
1700034J05Rik	0	0	0	0	0	0	0	0	0	0	0	0	0	0	0	0	0	0
1700034K08Rik	0	0	0	0	0	0	0	0	0	0	0	0	0	0	0	0	0	0
1700034P13Rik	0	0	0	0	0	0	0	0	0	0	0	0	0	0	0	0	0	0
1700036G14Rik	0	0	0	0	0	0	0	0	0	0	0	0	0	0	0	0	0	0
1700037C18Rik	0	0	0	0	0	0	0	0	0	0	0	0	0	0	0	0	0	0
1700037H04Rik	0	0	0	0	0	0	0	0	0	0	0	0	0	0	0	0	0	0
1700039E22Rik	0	0	0	0	0	0	0	0	0	0	0	0	0	0	0	0	0	0
1700039M10Rik	0	0	0	0	0	0	0	0	0	0	0	0	0	0	0	0	0	0
1700040D17Rik	0	0	0	0	0	0	0	0	0	0	0	0	0	0	0	0	0	0
1700041C23Rik	0	0	0	0	0	0	0	0	0	0	0	0	0	0	0	0	0	0
1700041M19Rik	0	0	0	0	0	0	0	0	0	0	0	0	0	0	0	0	0	0
1700042G07Rik	0	0	0	0	0	0	0	0	0	0	0	0	0	0	0	0	0	0
1700042G15Rik	0	0	0	0	0	0	0	0	0	0	0	0	0	0	0	0	0	0
1700042O10Rik	0	0	0	0	0	0	0	0	0	23	0	0	0	0	0	0	0	0
1700044C05Rik	0	0	0	0	0	0	0	0	0	0	0	0	0	0	0	0	0	0
1700044K03Rik	0	0	0	0	0	0	0	0	0	0	0	0	0	0	0	0	0	0
1700045H11Rik	0	0	0	0	0	0	0	0	0	0	0	0	0	0	0	0	0	0
1700046C09Rik	0	0	0	0	0	0	0	0	0	0	0	0	0	0	0	0	0	0
1700047A11Rik	0	0	0	0	0	0	0	0	0	0	0	0	0	0	0	0	0	0
1700047E10Rik	0	0	0	0	0	0	0	0	0	0	0	0	0	0	0	0	0	0
1700047G03Rik	0	0	0	0	0	0	0	0	0	0	0	0	0	0	0	0	0	0
1700047L14Rik	0	0	0	0	0	0	0	0	0	0	0	0	0	0	0	0	0	0
1700047M11Rik	0	0	0	0	0	0	0	0	0	0	0	0	0	0	0	0	0	0
1700048M11Rik	0	0	0	0	0	0	0	0	0	0	0	0	0	0	0	0	0	0
1700048O20Rik	0	0	0	0	0	0	0	0	0	0	0	0	0	0	0	0	0	0
1700049E15Rik	0	0	0	0	0	0	0	0	0	0	0	0	0	0	0	0	0	0
1700049E22Rik	0	0	0	0	0	0	0	0	0	0	0	0	0	0	0	0	0	0
1700051A21Rik	0	0	0	0	0	0	0	0	0	0	0	0	0	0	0	0	0	0
1700052I22Rik	0	0	0	0	0	0	0	0	0	0	0	0	0	0	0	0	0	0
1700052K11Rik	0	0	0	0	0	0	0	0	0	0	0	0	0	0	0	0	0	0
1700054A03Rik	0	0	0	0	0	0	0	0	0	0	0	0	0	0	0	0	0	0
1700054K19Rik	0	0	0	0	0	0	0	0	0	0	0	0	0	0	0	0	0	0
1700054M17Rik	0	0	0	0	0	0	0	0	0	0	0	0	0	0	0	0	0	0
1700055C04Rik	0	0	0	0	0	0	0	0	0	0	0	0	0	0	0	0	0	0
1700056E22Rik	0	0	0	0	0	0	0	0	0	0	0	0	0	0	0	0	0	0
1700057G04Rik	0	0	0	0	0	0	0	0	0	0	0	0	0	0	0	0	0	0
1700057H15Rik	0	0	0	0	0	0	0	0	0	0	0	0	0	0	0	0	0	0
1700057H21Rik	0	0	0	0	0	0	0	0	0	0	0	0	0	0	0	0	0	0
1700060C16Rik	0	0	0	0	0	0	0	0	0	0	0	0	0	0	0	0	0	0
1700060C20Rik	0	0	0	0	0	0	0	0	0	0	0	0	0	0	0	0	0	0
1700061F12Rik	0	0	0	0	0	0	0	0	0	0	0	0	0	0	0	0	0	0
1700061I17Rik	0	0	0	0	0	0	0	0	0	0	0	0	0	0	0	0	0	0
1700061J23Rik	0	0	0	0	0	0	0	0	0	0	0	0	0	0	0	0	0	0
1700061N14Rik	0	0	0	0	0	0	0	0	0	0	0	0	0	0	0	0	0	0
1700063A18Rik	0	0	0	0	0	0	0	0	0	0	0	0	0	0	0	0	0	0
1700063D05Rik	0	0	0	0	0	0	0	0	0	0	0	0	0	0	0	0	0	0
1700063H04Rik	0	0	0	0	0	0	0	0	0	0	0	0	0	0	0	0	0	0
1700063O14Rik	0	0	0	0	0	0	0	0	0	0	0	0	0	0	0	0	0	0
1700064M15Rik	0	0	0	0	0	0	0	0	0	0	0	0	0	0	0	0	0	0
1700065J11Rik	0	0	0	0	0	0	0	0	0	0	0	0	0	0	0	0	0	0
1700065J18Rik	0	0	0	0	0	0	0	0	0	0	0	0	0	0	0	0	0	0
1700065L07Rik	0	0	0	0	0	0	0	0	0	0	0	0	0	0	0	0	0	0
1700065O20Rik	0	0	0	0	0	0	0	0	0	0	0	0	0	0	0	0	0	0
1700066B17Rik	0	0	0	0	0	0	0	0	0	0	0	0	0	0	0	0	0	0
1700066B19Rik	0	0	0	0	0	0	0	0	0	0	0	0	0	0	0	0	0	0
1700066J03Rik	0	0	0	0	0	0	0	0	0	0	0	0	0	0	0	0	0	0
1700066M21Rik	0	0	0	0	0	0	0	0	0	0	0	0	0	0	0	0	0	0
1700066N21Rik	0	0	0	0	0	0	0	0	0	0	0	0	0	0	0	0	0	0
1700066O22Rik	0	0	0	0	0	0	0	0	0	0	0	0	0	0	0	0	0	0
1700067G17Rik	0	0	0	0	0	0	0	0	0	0	0	0	0	0	0	0	0	0
1700067K01Rik	0	0	0	0	0	0	0	0	0	0	0	0	0	0	0	0	0	0
1700067P10Rik	0	0	0	0	0	0	0	0	0	0	0	0	0	0	0	0	0	0
1700069L16Rik	0	0	0	0	0	0	0	0	0	0	0	0	0	0	0	0	0	0
1700069P05Rik	0	0	0	0	0	0	0	0	0	0	0	0	0	0	0	0	0	0
1700071M16Rik	0	0	0	0	0	0	0	0	0	0	0	0	0	0	0	0	0	0
1700072B07Rik	0	0	0	0	0	0	0	0	0	0	0	0	0	0	0	0	0	0
1700072O05Rik	0	0	0	0	0	0	0	0	0	0	0	0	0	0	0	0	0	0
1700074H08Rik	0	0	0	0	0	0	0	0	0	0	0	0	0	0	0	0	0	0
1700074P13Rik	0	0	0	0	0	0	0	0	0	0	0	0	0	0	0	0	0	0
1700080N15Rik	0	0	0	0	0	0	0	0	0	0	0	0	0	0	0	0	0	0
1700080O16Rik	0	0	0	0	0	0	0	0	0	0	0	0	0	0	0	0	0	0
1700081H04Rik	0	0	0	0	0	0	0	0	0	0	0	0	0	0	0	0	0	0
1700083H02Rik	0	0	0	0	0	0	0	0	0	0	0	0	0	0	0	0	0	0
1700084D21Rik	0	0	0	0	0	0	0	0	0	0	0	0	0	0	0	0	0	0
1700084E18Rik	0	0	0	0	0	0	0	0	0	0	0	0	0	0	0	0	0	0
1700084F23Rik	0	0	0	0	0	0	0	0	0	0	0	0	0	0	0	0	0	0
1700084M14Rik	0	0	0	0	0	0	0	0	0	0	0	0	0	0	0	0	0	0
1700085C21Rik	0	0	0	0	0	0	0	0	0	0	0	0	0	0	0	0	0	0
1700086O06Rik	0	0	0	0	0	0	0	0	0	0	0	0	0	0	0	0	0	0
1700088E04Rik	0	0	0	0	0	0	0	0	0	0	0	0	0	0	0	0	0	0
1700092C02Rik	0	0	0	0	0	0	0	0	0	0	0	0	0	0	0	0	0	0
1700092C10Rik	0	0	0	0	0	0	0	0	0	0	0	0	0	0	0	0	0	0
1700092E19Rik	0	0	0	0	0	0	0	0	0	0	0	0	0	0	0	0	0	0
1700092K14Rik	0	0	0	0	0	0	0	0	0	0	0	0	0	0	0	0	0	0
1700092M07Rik	0	0	0	0	0	0	0	0	0	0	0	0	0	0	0	0	0	0
1700093K21Rik	0	0	0	0	0	0	0	0	0	0	0	0	0	0	0	0	0	0
1700094D03Rik	0	0	0	0	0	0	0	0	0	0	0	0	0	0	0	0	0	0
1700094J05Rik	0	0	0	0	0	0	0	0	0	0	0	0	0	0	0	0	0	0
1700094M24Rik	0	0	0	0	0	0	0	0	0	0	0	0	0	0	0	0	0	0
1700095B10Rik	0	0	0	0	0	0	0	0	0	0	0	0	0	0	0	0	0	0
1700095J03Rik	0	0	0	0	0	0	0	0	0	0	0	0	0	0	0	0	0	0
1700095J12Rik	0	0	0	0	0	0	0	0	0	0	0	0	0	0	0	0	0	0
1700096J18Rik	0	0	0	0	0	0	0	0	0	0	0	0	0	0	0	0	0	0
1700096K18Rik	0	0	0	0	0	0	0	0	0	0	0	0	0	0	0	0	0	0
1700097N02Rik	0	0	0	0	0	0	0	0	0	0	0	0	0	0	0	0	0	0
1700099I09Rik	0	0	0	0	0	0	0	0	0	0	0	0	0	0	0	0	0	0
1700100I10Rik	0	0	0	0	0	0	0	0	0	0	0	0	0	0	0	0	0	0
1700100L14Rik	0	0	0	0	0	0	0	0	0	0	0	0	0	0	0	0	0	0
1700101I11Rik	0	0	0	0	0	0	0	0	0	0	0	0	0	0	0	0	0	0
1700101O22Rik	0	0	0	0	0	0	0	0	0	0	0	0	0	0	0	0	0	0
1700102H20Rik	0	0	0	0	0	0	0	0	0	0	0	0	0	0	0	0	0	0
1700102P08Rik	0	0	0	0	0	0	0	0	0	0	0	0	0	0	0	0	0	0
1700104L18Rik	0	0	0	0	0	0	0	0	0	0	0	0	0	0	0	0	0	0
1700105P06Rik	0	0	0	0	0	0	0	0	0	0	0	0	0	0	0	0	0	0
1700108F19Rik	0	0	0	0	0	0	0	0	0	0	0	0	0	0	0	0	0	0
1700108J01Rik	0	0	0	0	0	0	0	0	0	0	0	0	0	0	0	0	0	0
1700109G14Rik	0	0	0	0	0	0	0	0	0	0	0	0	0	0	0	0	0	0
1700109G15Rik	0	0	0	0	0	0	0	0	0	0	0	0	0	0	0	0	0	0
1700109H08Rik	0	0	0	0	0	0	0	0	0	0	0	0	0	0	0	0	0	0
1700109I08Rik	0	0	0	0	0	0	0	0	0	0	0	0	0	0	0	0	0	0
1700109K24Rik	0	0	0	0	0	0	0	0	0	0	0	0	0	0	0	0	0	0
1700110C19Rik	0	0	0	0	0	0	0	0	0	0	0	0	0	0	0	0	0	0
1700110I07Rik	0	0	0	0	0	0	0	0	0	0	0	0	0	0	0	0	0	0
1700110K17Rik	0	0	0	0	0	0	0	0	0	0	0	0	0	0	0	0	0	0
1700111N16Rik	0	0	0	0	0	0	0	0	0	0	0	0	0	0	0	0	0	0
1700112H15Rik	0	0	0	0	0	0	0	0	0	0	0	0	0	0	0	0	0	0
1700112J05Rik	0	0	0	0	0	0	0	0	0	0	0	0	0	0	0	0	0	0
1700112J16Rik	0	0	0	0	0	0	0	0	0	0	0	0	0	0	0	0	0	0
1700113A16Rik	0	0	0	0	0	0	0	0	0	0	0	0	0	0	0	0	0	0
1700113B09Rik	0	0	0	0	0	0	0	0	0	0	0	0	0	0	0	0	0	0
1700113H08Rik	0	0	0	0	0	0	0	0	0	0	0	0	0	0	0	0	0	0
1700116B05Rik	0	0	0	0	0	0	0	0	0	0	0	0	0	0	0	0	0	0
1700119H24Rik	0	0	0	0	0	0	0	0	0	0	0	0	0	0	0	0	0	0
1700120C14Rik	0	0	0	0	0	0	0	0	0	0	0	0	0	0	0	0	0	0
1700120E14Rik	0	0	0	0	0	0	0	0	0	0	0	0	0	0	0	0	0	0
1700120G07Rik	0	0	0	0	0	0	0	0	0	0	0	0	0	0	0	0	0	0
1700120K04Rik	0	0	0	0	0	0	0	0	0	0	0	0	0	0	0	0	0	0
1700121L16Rik	0	0	0	0	0	0	0	0	0	0	0	0	0	0	0	0	0	0
1700121N20Rik	0	0	0	0	0	0	0	0	0	0	0	0	0	0	0	0	0	0
1700122C19Rik	0	0	0	0	0	0	0	0	0	0	0	0	0	0	0	0	0	0
1700122H20Rik	0	0	0	0	0	0	0	0	0	0	0	0	0	0	0	0	0	0
1700122O11Rik	0	0	0	0	0	0	0	0	0	0	0	0	0	0	0	0	0	0
1700123J17Rik	0	0	0	0	0	0	0	0	0	0	0	0	0	0	0	0	0	0
1700123K08Rik	0	0	0	0	0	0	0	0	0	0	0	0	0	0	0	0	0	0
1700123L14Rik	0	0	0	0	0	0	0	0	0	0	0	0	0	0	0	0	0	0
1700123M08Rik	0	0	0	0	0	0	0	0	0	0	0	0	0	0	0	0	0	0
1700123O12Rik	0	0	0	0	0	0	0	0	0	0	0	0	0	0	0	0	0	0
1700123O20Rik	0	0	0	0	0	0	0	0	0	0	0	0	0	0	0	0	0	0
1700123O21Rik	0	0	0	0	0	0	0	0	0	0	0	0	0	0	0	0	0	0
1700124L16Rik	0	0	0	0	0	0	0	0	0	0	0	0	0	0	0	0	0	0
1700125G02Rik	0	0	0	0	0	0	0	0	0	0	0	0	0	0	0	0	0	0
1700125G22Rik	0	0	0	0	0	0	0	0	0	0	0	0	0	0	0	0	0	0
1700125H03Rik	0	0	0	0	0	0	0	0	0	0	0	0	0	0	0	0	0	0
1700125H20Rik	0	0	0	0	0	0	0	0	0	0	0	0	0	0	0	0	0	0
1700126H18Rik	0	0	0	0	0	0	0	0	0	0	0	0	0	0	0	0	0	0
1700128A07Rik	0	0	0	0	0	0	0	0	0	0	0	0	0	0	0	0	0	0
1700129C05Rik	0	0	0	0	0	0	0	0	0	0	0	0	0	0	0	0	0	0
1810006J02Rik	0	0	0	0	0	0	0	0	0	0	0	0	0	0	0	0	0	0
1810007C17Rik	0	0	0	0	0	0	0	0	0	0	0	0	0	0	0	0	0	0
1810007D17Rik	0	0	0	0	0	0	0	0	0	0	0	0	0	0	0	0	0	0
1810008I18Rik	0	0	0	0	0	0	0	0	0	0	0	0	0	0	0	0	0	0
1810009A15Rik	0	0	0	0	0	0	0	0	0	0	0	0	0	0	0	0	0	0
1810009J06Rik	0	0	0	0	0	0	0	0	0	0	0	0	0	0	0	0	0	0
1810010H24Rik	0	0	0	0	0	0	0	0	0	0	0	0	0	0	0	0	0	0
1810012K16Rik	0	0	0	0	0	0	0	0	0	0	0	0	0	0	0	0	0	0
1810013L24Rik	0	0	0	0	0	0	0	0	0	0	0	0	0	0	0	0	0	0
1810019D21Rik	0	0	0	0	0	0	0	0	0	0	0	0	0	0	0	0	0	0
1810020O05Rik	0	0	0	0	0	0	0	0	0	0	0	0	0	0	0	0	0	0
1810021B22Rik	0	0	0	0	0	0	0	0	0	0	0	0	0	0	0	0	0	0
1810024B03Rik	0	0	0	0	0	0	0	0	0	0	0	0	0	0	0	0	0	0
1810026B05Rik	0	0	0	0	0	0	0	0	0	0	0	0	0	0	0	0	0	0
1810030O07Rik	0	0	0	0	0	0	0	0	0	0	0	0	0	0	0	0	0	0
1810034E14Rik	0	0	0	0	0	0	0	0	0	0	0	0	0	0	0	0	0	0
1810041H14Rik	0	0	0	0	0	0	0	0	0	0	0	0	0	0	0	0	0	0
1810044D09Rik	0	0	0	0	0	0	0	0	0	0	0	0	0	0	0	0	0	0
1810046K07Rik	0	0	0	0	0	0	0	0	0	0	0	0	0	0	0	0	0	0
1810053B23Rik	0	0	0	0	0	0	0	0	0	0	0	0	0	0	0	0	0	0
1810055G02Rik	0	0	0	0	0	0	0	0	0	0	0	0	0	0	0	0	0	0
1810058I24Rik	0	0	0	0	0	0	0	0	0	0	0	0	0	0	0	0	0	0
1810062G17Rik	0	0	0	0	0	0	0	0	0	0	0	0	0	0	0	0	0	0
1810062O18Rik	0	0	0	0	0	0	0	0	0	0	0	0	0	0	0	0	0	0
1810063I02Rik	0	0	0	0	0	0	0	0	0	0	0	0	0	0	0	0	0	0
1810064F22Rik	0	0	0	0	0	0	0	0	0	0	0	0	0	0	0	0	0	0
1810065E05Rik	0	0	0	0	0	0	0	0	0	0	0	0	0	0	0	0	0	0
2010001A14Rik	0	0	0	0	0	0	0	0	0	0	0	0	0	0	0	0	0	0
2010003K11Rik	0	0	0	0	0	0	0	0	0	0	0	0	0	0	0	0	0	0
2010009K17Rik	0	0	0	0	0	0	0	0	0	0	0	0	0	0	0	0	0	0
2010016I18Rik	0	0	0	0	0	0	0	0	0	0	0	0	0	0	0	0	0	0
2010106C02Rik	0	0	0	0	0	0	0	0	0	0	0	0	0	0	0	0	0	0
2010106E10Rik	0	0	0	0	0	0	0	0	0	0	0	0	0	0	0	0	0	0
2010109A12Rik	0	0	0	0	0	0	0	0	0	0	0	0	0	0	0	0	0	0
2010300C02Rik	0	0	0	0	36	0	0	0	3	0	0	0	0	0	0	0	0	51
2010308F09Rik	0	0	0	0	0	0	0	0	0	0	0	0	0	0	0	0	0	0
2010310C07Rik	0	0	0	0	0	0	0	0	0	0	0	0	0	0	0	0	0	0
2010315B03Rik	0	0	0	0	0	0	0	0	0	0	0	0	0	0	0	0	0	0
2010320M18Rik	0	0	0	0	0	0	0	0	0	0	0	0	0	0	0	0	0	0
2200002D01Rik	0	0	0	0	0	0	0	0	0	0	0	0	0	0	0	0	0	0
2200002J24Rik	0	0	0	0	0	0	0	0	0	0	0	0	0	0	0	0	0	0
2210010C04Rik	0	0	0	0	0	0	0	0	0	0	0	0	0	0	0	0	0	0
2210016F16Rik	0	0	0	0	0	0	0	0	0	0	0	0	0	0	0	0	0	0
2210016L21Rik	0	0	0	0	0	0	0	0	0	0	0	0	0	0	0	0	0	0
2210039B01Rik	0	0	0	0	0	0	0	0	0	0	0	0	0	0	0	0	0	0
2210404E10Rik	0	0	0	0	0	0	0	0	0	0	0	0	0	0	0	0	0	0
2210406O10Rik	0	0	0	0	0	0	0	0	0	0	0	0	0	0	0	0	0	0
2210407C18Rik	0	0	0	0	0	0	0	0	0	0	0	0	0	0	0	0	0	0
2210408F21Rik	0	0	0	0	0	0	0	0	0	0	0	0	0	0	0	0	0	0
2210408I21Rik	0	0	0	0	0	0	0	0	0	0	0	0	0	0	0	0	0	0
2210409D07Rik	0	0	0	0	0	0	0	0	0	0	0	0	0	0	0	0	0	0
2210414B05Rik	0	0	0	0	0	0	0	0	0	0	0	0	0	0	0	0	0	0
2210417A02Rik	0	0	0	0	0	0	0	0	0	0	0	0	0	0	0	0	0	0
2210420H20Rik	0	0	0	0	0	0	0	0	0	0	0	0	0	0	0	0	0	0
2300002M23Rik	0	0	0	0	0	0	0	0	0	0	0	0	0	0	0	0	0	0
2300003K06Rik	0	0	0	0	0	0	0	0	0	0	0	0	0	0	0	0	0	0
2300009A05Rik	0	0	0	0	0	0	0	0	0	0	0	0	0	0	0	0	0	0
2310001H17Rik	0	0	0	0	0	0	0	0	0	0	0	0	0	0	0	0	0	0
2310001K24Rik	0	0	0	0	0	0	0	0	0	0	0	0	0	0	0	0	0	0
2310002D06Rik	0	0	0	0	0	0	0	0	0	0	0	0	0	0	0	0	0	0
2310002F09Rik	0	0	0	0	0	0	0	0	0	0	0	0	0	0	0	0	0	0
2310002L09Rik	0	0	0	0	0	0	0	0	0	0	0	0	0	0	0	0	0	0
2310003N18Rik	0	0	0	0	0	0	0	0	0	0	0	0	0	0	0	0	0	0
2310005A03Rik	0	0	0	0	0	0	0	0	0	0	0	0	0	0	0	0	0	0
2310005E17Rik	0	0	0	0	0	0	0	0	0	0	0	0	0	0	0	0	0	0
2310008N11Rik	0	0	0	0	0	0	0	0	0	0	0	0	0	0	0	0	0	0
2310009B15Rik	0	0	0	1	0	0	0	0	0	0	0	0	0	0	0	0	0	0
2310010J17Rik	0	0	0	0	0	0	0	0	0	0	0	0	0	0	0	0	0	0
2310011J03Rik	0	0	0	0	0	0	0	0	0	0	0	0	0	0	0	0	0	0
2310015A10Rik	0	0	0	0	0	0	0	0	0	0	0	0	0	0	0	0	0	0
2310015D24Rik	0	0	0	0	0	0	0	0	0	0	0	0	0	0	0	0	0	0
2310016D03Rik	0	0	0	0	0	0	0	0	0	0	0	0	0	0	0	0	0	0
2310016G11Rik	0	0	0	0	0	0	0	0	0	0	0	0	0	0	0	0	0	0
2310020H05Rik	0	0	0	0	0	0	0	0	0	0	0	0	0	0	0	0	0	0
2310022A10Rik	0	0	0	0	0	0	0	0	0	0	0	0	0	0	0	0	0	0
2310022B05Rik	0	0	0	0	0	0	0	0	0	0	0	0	0	0	0	0	0	0
2310030A07Rik	0	0	0	0	0	0	0	0	0	0	0	0	0	0	0	0	0	0
2310030G06Rik	0	0	0	0	0	0	0	0	0	0	0	0	0	0	0	0	0	0
2310033P09Rik	0	0	0	0	0	0	0	0	0	0	0	0	0	0	0	0	0	0
2310034C09Rik	0	0	0	0	0	0	0	0	0	0	0	0	0	0	0	0	0	0
2310034G01Rik	0	0	0	0	0	0	0	0	0	0	0	0	0	0	0	0	0	0
2310034O05Rik	0	0	0	0	0	0	0	0	0	0	0	0	0	0	0	0	0	0
2310039H08Rik	0	0	0	0	0	0	0	0	0	0	0	0	0	0	0	0	0	0
2310039L15Rik	0	0	0	0	0	0	0	0	0	0	0	0	0	0	0	0	0	0
2310040G24Rik	0	0	0	0	0	0	0	0	0	0	0	0	0	0	0	0	0	0
2310043L19Rik	0	0	0	0	0	0	0	0	0	0	0	0	0	0	0	0	0	0
2310043M15Rik	0	0	0	0	0	0	0	0	0	0	0	0	0	0	0	0	0	0
2310043O21Rik	0	0	0	0	0	0	0	0	0	0	0	0	0	0	0	0	0	0
2310050C09Rik	0	0	0	0	0	0	0	0	0	0	0	0	0	0	0	0	0	0
2310057J18Rik	0	0	0	0	0	0	0	0	0	0	0	0	0	0	0	0	0	0
2310057M21Rik	0	0	0	0	0	0	0	0	0	0	0	0	0	0	0	0	0	0
2310057N15Rik	0	0	0	0	0	0	0	0	0	0	0	0	0	0	0	0	0	0
2310061I04Rik	0	0	0	0	0	0	0	0	0	0	0	0	0	0	0	0	0	0
2310061N02Rik	0	0	0	0	0	0	0	0	0	0	0	0	0	0	0	0	0	0
2310065F04Rik	0	0	0	0	0	0	0	0	0	0	0	0	0	0	0	0	0	0
2310068J16Rik	0	0	0	0	0	0	0	0	0	0	0	0	0	0	0	0	0	0
2310069B03Rik	0	0	0	0	0	0	0	0	0	0	0	0	0	0	0	0	0	0
2310075C17Rik	0	0	0	0	0	0	0	0	0	0	0	0	0	0	0	0	0	0
2310079G19Rik	0	0	0	0	0	0	0	0	0	0	0	0	0	0	0	0	0	0
2400006E01Rik	0	0	0	0	0	0	0	0	0	0	0	0	0	0	0	0	0	0
2410002F23Rik	0	0	0	0	0	0	0	0	0	0	0	0	0	0	0	0	0	0
2410003L11Rik	0	0	0	0	0	0	0	0	0	0	0	0	0	0	0	0	0	0
2410004B18Rik	0	0	0	0	0	0	0	0	0	0	0	0	0	0	0	0	0	0
2410004I01Rik	0	0	0	0	0	0	0	0	0	0	0	0	0	0	0	0	0	0
2410004P03Rik	0	0	0	0	0	0	0	0	0	0	0	0	0	0	0	0	0	0
2410006H16Rik	0	0	0	0	0	0	0	0	0	0	0	0	0	0	0	0	0	0
2410012E07Rik	0	0	0	0	0	0	0	0	0	0	0	0	0	0	0	0	0	0
2410017I17Rik	0	0	0	0	0	0	0	0	0	0	0	0	0	0	0	0	0	0
2410018L13Rik	0	0	0	0	0	0	0	0	0	0	0	0	0	0	0	0	0	0
2410021H03Rik	0	0	0	0	0	0	0	0	0	0	0	0	0	0	0	0	0	0
2410022M11Rik	0	0	0	0	0	0	0	0	0	0	0	0	0	0	0	0	0	0
2410124H12Rik	0	0	0	0	0	0	0	0	0	0	0	0	0	0	0	0	0	0
2410131K14Rik	0	0	0	0	0	0	0	0	0	0	0	0	0	0	0	0	0	0
2410137M14Rik	0	0	0	0	0	0	0	0	0	0	0	0	0	0	0	0	0	0
2500002B13Rik	0	0	0	0	0	0	0	0	0	0	0	0	0	0	0	0	0	0
2500004C02Rik	0	0	0	0	0	0	0	0	0	0	0	0	0	0	0	0	0	0
2510002D24Rik	0	0	0	0	0	0	0	0	0	0	0	0	0	0	0	0	0	0
2510009E07Rik	0	0	0	0	0	0	0	0	0	0	0	0	0	0	0	0	0	0
2510039O18Rik	0	0	0	0	0	0	0	0	0	0	0	0	0	0	0	0	0	0
2610001J05Rik	0	0	0	0	0	0	0	0	0	0	0	0	0	0	0	0	0	0
2610002M06Rik	0	0	0	0	0	0	0	0	0	0	0	0	0	0	0	0	0	0
2610008E11Rik	0	0	0	0	0	0	0	0	0	0	0	0	0	0	0	0	0	0
2610016A17Rik	0	0	0	0	0	0	0	0	0	0	0	0	0	0	0	0	0	0
2610020C07Rik	0	0	0	0	0	0	0	0	0	0	0	0	0	0	0	0	0	0
2610027K06Rik	0	0	0	0	0	0	0	0	0	0	0	0	0	0	0	0	0	0
2610028E06Rik	0	0	0	0	0	0	0	0	0	0	0	0	0	0	0	0	0	0
2610028H24Rik	0	0	0	0	0	0	0	0	0	0	0	0	0	0	0	0	0	0
2610035D17Rik	0	0	0	0	0	0	0	0	0	0	0	0	0	0	0	0	0	0
2610035F20Rik	0	0	0	0	0	0	0	0	0	0	0	0	0	0	0	0	0	0
2610037D02Rik	0	0	0	0	0	0	0	0	0	0	0	0	0	0	0	0	0	0
2610044O15Rik8	0	0	0	0	0	0	0	0	0	0	0	0	0	0	0	0	0	0
2610203C22Rik	0	0	0	0	0	0	0	0	0	0	0	0	0	0	0	0	0	0
2610206C17Rik	0	0	0	0	0	0	0	0	0	0	0	0	0	0	0	0	0	0
2610301B20Rik	0	0	0	0	0	0	0	0	0	0	0	0	0	0	0	0	0	0
2610306M01Rik	0	0	0	0	0	0	0	0	0	0	0	0	0	0	0	0	0	0
2610307P16Rik	0	0	0	0	0	0	0	0	0	0	0	0	0	0	0	0	0	0
2610316D01Rik	0	0	0	14	0	0	0	0	0	0	0	0	0	0	0	0	0	0
2610318M16Rik	0	0	0	0	0	0	0	0	0	0	0	0	0	0	0	0	0	0
2610318N02Rik	0	0	0	0	0	0	0	0	0	0	0	0	0	0	0	0	0	0
2610507B11Rik	0	0	0	0	0	0	0	0	0	0	0	0	0	0	0	0	0	0
2610507I01Rik	0	0	0	0	0	0	0	0	0	0	0	0	0	0	0	0	0	0
2610528A11Rik	0	0	0	0	0	0	0	0	0	0	0	0	0	0	0	0	0	0
2610528J11Rik	0	0	0	0	0	0	0	0	0	0	0	0	0	0	0	0	0	0
2700038G22Rik	0	0	0	0	0	0	0	0	0	0	0	0	0	0	0	0	0	0
2700046A07Rik	0	0	0	0	0	0	0	0	0	0	0	0	0	0	0	0	0	0
2700046G09Rik	0	0	0	0	0	0	0	0	0	0	0	0	0	0	0	0	0	0
2700049A03Rik	0	0	0	0	0	0	0	0	0	0	0	0	0	0	0	0	0	0
2700054A10Rik	0	0	0	0	0	0	0	0	0	0	0	0	0	0	0	0	0	0
2700062C07Rik	0	0	0	0	0	0	0	0	0	0	0	0	0	0	0	0	0	0
2700069I18Rik	0	0	0	0	0	0	0	0	0	0	0	5	0	0	0	0	0	0
2700081O15Rik	0	0	0	0	0	0	0	0	0	0	0	0	0	0	0	0	0	0
2700089I24Rik	0	0	0	0	0	0	0	0	0	0	0	0	0	0	0	0	0	0
2700097O09Rik	0	0	0	0	0	0	0	0	0	0	0	0	0	0	0	0	0	0
2810001G20Rik	0	0	0	0	0	0	0	0	0	0	0	0	0	0	0	0	0	0
2810002D19Rik	0	0	0	0	0	0	0	0	0	0	0	0	0	0	0	0	0	0
2810004N23Rik	0	0	0	0	0	0	0	0	0	0	0	0	0	0	0	0	0	0
2810006K23Rik	0	0	0	0	0	0	0	0	0	0	0	0	0	0	0	0	0	0
2810013P06Rik	0	0	0	0	0	0	0	0	0	0	0	0	0	0	0	0	0	0
2810021J22Rik	0	0	0	0	0	0	0	0	0	0	0	0	0	0	0	0	0	0
2810029C07Rik	0	0	0	0	0	0	0	0	0	0	0	0	0	0	0	0	0	0
2810032G03Rik	0	0	0	0	0	0	0	0	0	0	0	0	0	0	0	0	0	0
2810049E08Rik	0	0	0	0	0	0	0	0	0	0	0	0	0	0	0	0	0	0
2810403D21Rik	0	0	0	0	0	0	0	0	0	0	0	0	0	0	0	0	0	0
2810404M03Rik	0	0	0	0	0	0	0	0	0	0	0	0	0	0	0	0	0	0
2810408A11Rik	0	0	0	0	0	0	0	0	0	0	0	0	0	0	0	0	0	0
2810408I11Rik	0	0	0	0	0	0	0	0	0	0	0	0	0	0	0	0	0	0
2810410L24Rik	0	0	0	0	0	0	0	0	0	0	0	0	0	0	0	0	0	0
2810414N06Rik	0	0	0	0	0	0	0	0	0	0	0	0	0	0	0	0	0	0
2810429I04Rik	0	0	0	0	0	0	0	0	0	0	0	0	0	0	0	0	0	0
2810433D01Rik	0	0	0	0	0	0	0	0	0	0	0	0	0	0	0	0	0	0
2810442N19Rik	0	0	0	0	0	0	0	0	0	0	0	0	0	0	0	0	0	0
2810454H06Rik	0	0	0	0	0	0	0	0	0	0	0	0	0	0	0	0	0	0
2810459M11Rik	0	0	0	0	0	0	0	0	0	0	0	0	0	0	0	0	0	0
2810471M01Rik	0	0	0	0	0	0	0	0	0	0	0	0	0	0	0	0	0	0
2900005J15Rik	0	0	0	0	0	0	0	0	0	0	0	0	0	0	0	0	0	0
2900009J06Rik	0	0	0	0	0	0	0	0	0	0	0	0	0	0	0	0	0	0
2900026A02Rik	0	0	0	0	0	0	0	0	0	0	0	0	0	0	0	0	0	0
2900040C04Rik	0	0	0	0	0	0	0	0	0	0	0	0	0	0	0	0	0	0
2900041M22Rik	0	0	0	0	0	0	0	0	0	0	0	0	0	0	0	0	0	0
2900052L18Rik	0	0	0	0	0	0	0	0	0	0	0	0	0	0	0	0	0	0
2900052N01Rik	0	0	0	0	0	0	0	0	0	0	0	0	0	0	0	0	0	0
2900057B20Rik	0	0	0	0	0	0	0	0	0	0	0	0	0	0	0	0	0	0
2900060B14Rik	0	0	0	0	0	0	0	0	0	0	0	0	0	0	0	0	0	0
2900076A07Rik	0	0	0	0	0	0	0	0	0	0	0	0	0	0	0	0	0	0
2900079G21Rik	0	0	0	0	0	0	0	0	0	0	0	0	0	0	0	0	0	0
2900092C05Rik	0	0	0	0	0	0	0	0	0	0	0	0	0	0	0	0	0	0
2900093K20Rik	0	0	0	0	0	0	0	0	0	0	0	0	0	0	0	0	0	0
2900097C17Rik	0	0	0	0	0	0	0	0	0	0	0	0	0	0	0	0	0	0
3010001F23Rik	0	0	0	0	0	0	0	0	0	0	0	0	0	0	0	0	0	0
3010003L21Rik	0	0	0	0	0	0	0	0	0	0	0	0	0	0	0	0	0	0
3100003L05Rik	0	0	0	0	0	0	0	0	0	0	0	0	0	0	0	0	0	0
3110009E18Rik	0	0	0	0	0	0	0	0	0	0	0	0	0	0	0	0	0	0
3110009F21Rik	0	0	0	0	0	0	0	0	0	0	0	0	0	0	0	0	0	0
3110015C05Rik	0	0	0	0	0	0	0	0	0	0	0	0	0	0	0	0	0	0
3110039M20Rik	0	0	0	0	0	0	0	0	0	0	0	0	0	0	0	0	0	15
3110040N11Rik	0	0	0	0	0	0	0	0	0	0	0	0	0	0	0	0	0	0
3110045C21Rik	0	0	0	0	0	0	0	0	0	0	0	0	0	0	0	0	0	0
3110056K07Rik	0	0	0	0	0	0	0	0	0	0	0	0	0	0	0	0	0	0
3110070M22Rik	0	0	0	0	0	0	0	0	0	0	0	0	0	0	0	0	0	0
3110082I17Rik	0	0	0	0	0	0	0	0	0	0	0	0	0	0	0	0	0	0
3110082J24Rik	0	0	0	0	0	0	0	0	0	0	0	0	0	0	0	0	0	0
3110099E03Rik	0	0	0	0	0	0	0	0	0	0	0	0	0	0	0	0	0	0
3200001D21Rik	0	0	0	0	0	0	0	0	0	0	0	0	0	0	0	0	0	0
3300002I08Rik	0	0	0	0	0	0	0	0	0	0	0	0	0	0	0	0	0	0
3300002P13Rik	0	0	0	0	0	0	0	0	0	0	0	0	0	0	0	0	0	0
3300005D01Rik	0	0	0	0	0	0	0	0	0	0	0	0	0	0	0	0	0	0
3425401B19Rik	0	0	0	0	0	0	0	0	0	0	0	0	0	0	0	0	0	0
3632454L22Rik	0	0	0	0	0	0	0	0	0	0	0	0	0	0	0	0	0	0
3830403N18Rik	0	0	0	0	0	0	0	0	0	0	0	0	0	0	0	0	0	0
3830406C13Rik	0	0	0	0	0	0	0	0	0	0	0	0	0	0	0	0	0	0
3830408C21Rik	0	0	0	0	0	0	0	0	0	0	0	0	0	0	0	0	0	0
3830417A13Rik	0	0	0	0	0	0	0	0	0	0	0	0	0	0	0	0	0	0
3830432H09Rik	0	0	0	0	0	0	0	0	0	0	0	0	0	0	0	0	0	0
3930402G23Rik	0	0	0	0	0	0	0	0	0	0	0	0	0	0	0	0	0	0
4430402I18Rik	0	0	0	0	0	0	0	0	0	0	0	0	0	0	0	0	0	0
4631405J19Rik	0	0	0	0	0	0	0	0	0	0	0	0	0	0	0	0	0	0
4632404H12Rik	0	0	0	0	0	0	0	0	0	0	0	0	0	0	0	0	0	0
4632427E13Rik	0	0	0	0	0	0	0	0	0	0	0	0	0	0	0	0	0	0
4632428C04Rik	0	0	0	0	0	0	0	0	0	0	0	0	0	0	0	0	0	0
4732414G09Rik	0	0	0	0	0	0	0	0	0	0	0	0	0	0	0	0	0	0
4732471J01Rik	0	0	0	0	0	0	0	0	0	0	0	0	0	0	0	0	0	0
4732490B19Rik	0	0	0	0	0	0	0	0	0	0	0	0	0	0	0	0	0	0
4732491K20Rik	0	0	0	0	0	0	0	0	0	0	0	0	0	0	0	0	0	0
4833411C07Rik	0	0	0	0	0	0	0	0	0	0	0	0	0	0	0	0	0	0
4833412C05Rik	0	0	0	0	0	0	0	0	0	0	0	0	0	0	0	0	0	0
4833415N18Rik	0	0	0	0	0	0	0	0	0	0	0	0	0	0	0	0	0	0
4833417C18Rik	0	0	0	0	0	0	0	0	0	0	0	0	0	0	0	0	0	0
4833418N02Rik	0	0	0	0	0	0	0	0	0	0	0	0	0	0	0	0	0	0
4833419F23Rik	0	0	0	0	0	0	0	0	0	0	0	0	0	0	0	0	0	0
4833420G17Rik	0	0	0	0	0	0	0	0	0	0	0	0	0	0	0	0	0	0
4833422C13Rik	0	0	0	0	0	0	0	0	0	0	0	0	0	0	0	0	0	0
4833422M21Rik	0	0	0	0	0	0	0	0	0	0	0	0	0	0	0	0	0	0
4833427F10Rik	0	0	0	0	0	0	0	0	0	0	0	0	0	0	0	0	0	0
4833427G06Rik	0	0	0	0	0	0	0	0	0	0	0	0	0	0	0	0	0	0
4833428L15Rik	0	0	0	0	0	0	0	0	0	0	0	0	0	0	0	0	0	0
4833438C02Rik	0	0	0	0	0	0	0	0	0	0	0	0	0	0	0	0	0	0
4833439L19Rik	0	0	0	0	0	0	0	0	0	0	0	0	0	0	0	0	0	0
4921504A21Rik	0	0	0	0	0	0	0	0	0	0	0	0	0	0	0	0	0	0
4921504E06Rik	0	0	0	0	0	0	0	0	0	0	0	0	0	0	0	0	0	0
4921507G05Rik	0	0	0	0	0	0	0	0	0	0	0	0	0	0	0	0	0	0
4921507P07Rik	0	0	0	0	0	0	0	0	0	0	0	0	0	0	0	0	0	0
4921508D12Rik	0	0	0	0	0	0	0	0	0	0	0	0	0	0	0	0	0	0
4921509C19Rik	0	0	0	0	0	0	0	0	0	0	0	0	0	0	0	0	0	0
4921509O07Rik	0	0	0	0	0	0	0	0	0	0	0	0	0	0	0	0	0	0
4921511C10Rik	0	0	0	0	0	0	0	0	0	0	0	0	0	0	0	0	0	0
4921511C20Rik	0	0	0	0	0	0	0	0	0	0	0	0	0	0	0	0	0	0
4921511I17Rik	0	0	0	0	0	0	0	0	0	0	0	0	0	0	0	0	0	0
4921513I03Rik	0	0	0	0	0	0	0	0	0	0	0	0	0	0	0	0	0	0
4921515E04Rik	0	0	0	0	0	0	0	0	0	0	0	0	0	0	0	0	0	0
4921517D22Rik	0	0	0	0	0	0	0	0	0	0	0	0	0	0	0	0	0	0
4921518K17Rik	0	0	0	0	0	0	0	0	0	0	0	0	0	0	0	0	0	0
4921524J17Rik	0	0	0	0	0	0	0	0	0	0	0	0	0	0	0	0	0	0
4921524L21Rik	0	0	0	0	0	0	0	0	0	0	0	0	0	0	0	0	0	0
4921525O09Rik	0	0	0	0	0	0	0	0	0	0	0	0	0	0	0	0	0	0
4921529L05Rik	0	0	0	0	0	0	0	0	0	0	0	0	0	0	0	0	0	0
4921531C22Rik	0	0	0	0	0	0	0	0	0	0	0	0	0	0	0	0	0	0
4921531P14Rik	0	0	0	0	0	0	0	0	0	0	0	0	0	0	0	0	0	0
4921534H16Rik	0	0	0	0	0	0	0	0	0	0	0	0	0	0	0	0	0	0
4921536K21Rik	0	0	0	0	0	0	0	0	0	0	0	0	0	0	0	0	0	0
4921539E11Rik	0	0	0	0	0	0	0	0	0	0	0	0	0	0	0	0	0	0
4922502N22Rik	0	0	0	0	0	0	0	0	0	0	0	0	0	0	0	0	0	0
4930401C15Rik	0	0	0	0	0	0	0	0	0	0	0	0	0	0	0	0	0	0
4930401G09Rik	0	0	0	0	0	0	0	0	0	0	0	0	0	0	0	0	0	0
4930401O10Rik	0	0	0	0	0	0	0	0	0	0	0	0	0	0	0	0	0	0
4930401O12Rik	0	0	0	0	0	0	0	0	0	0	0	0	0	0	0	0	0	0
4930402F06Rik	0	0	0	0	0	0	0	0	0	0	0	0	0	0	0	0	0	0
4930402F11Rik	0	0	0	0	0	0	0	0	0	0	0	0	0	0	0	0	0	0
4930402H24Rik	0	0	0	0	0	0	0	0	0	0	0	0	0	0	0	0	0	0
4930402K13Rik	0	0	0	0	0	0	0	0	0	0	0	0	0	0	0	0	0	0
4930404A05Rik	0	0	0	0	0	0	0	0	0	0	0	0	0	0	0	0	0	0
4930404H11Rik	0	0	0	0	0	0	0	0	0	0	0	0	0	0	0	0	0	0
4930404I05Rik	0	0	0	0	0	0	0	0	0	0	0	0	0	0	0	0	0	0
4930404N11Rik	0	0	0	0	0	0	0	0	0	0	0	0	0	0	0	0	0	0
4930405A10Rik	0	0	0	0	0	0	0	0	0	0	0	0	0	0	0	0	0	0
4930405A21Rik	0	0	0	0	0	0	0	0	0	0	0	0	0	0	0	0	0	0
4930405D11Rik	0	0	0	0	0	0	0	0	0	0	0	0	0	0	0	0	0	0
4930405J17Rik	0	0	0	0	0	0	0	0	0	0	0	0	0	0	0	0	0	0
4930405L22Rik	0	0	0	0	0	0	0	0	0	0	0	0	0	0	0	0	0	0
4930405O22Rik	0	0	0	0	0	0	0	0	0	0	0	0	0	0	0	0	0	0
4930406D18Rik	0	0	0	0	0	0	0	0	0	0	0	0	0	0	0	0	0	0
4930407I10Rik	0	0	0	0	0	0	0	0	0	0	0	0	0	0	0	0	0	0
4930407I19Rik	0	0	0	0	0	0	0	0	0	0	0	0	0	0	0	0	0	0
4930412B13Rik	0	0	0	0	0	0	0	0	0	0	0	0	0	0	0	0	0	0
4930412C18Rik	0	0	0	0	0	0	0	0	0	0	0	0	0	0	0	0	0	0
4930412M03Rik	0	0	0	0	0	0	0	0	0	0	0	0	0	0	0	0	0	0
4930412O13Rik	0	0	0	0	0	0	0	0	0	0	0	0	0	0	0	0	0	0
4930413E15Rik	0	0	0	0	0	0	0	0	0	0	0	0	0	0	0	0	0	0
4930413F20Rik	0	0	0	0	0	0	0	0	0	0	0	0	0	0	0	0	0	0
4930414N06Rik	0	0	0	0	0	0	0	0	0	0	0	0	0	0	0	0	0	0
4930415L06Rik	0	0	0	0	0	0	0	0	0	0	0	0	0	0	0	0	0	0
4930415O20Rik	0	0	0	0	0	0	0	0	0	0	0	0	0	0	0	0	0	0
4930417O13Rik	0	0	0	0	0	0	0	0	0	0	0	0	0	0	0	0	0	0
4930417O22Rik	0	0	0	0	0	0	0	0	0	0	0	0	0	0	0	0	0	0
4930419G24Rik	0	0	0	0	0	0	0	0	0	0	0	0	0	0	0	0	0	0
4930422M22Rik	0	0	0	0	0	0	0	0	0	0	0	0	0	0	0	0	0	0
4930423M02Rik	0	0	0	0	0	0	0	0	0	0	0	0	0	0	0	0	0	0
4930425K10Rik	0	0	0	0	0	0	0	0	0	0	0	0	0	0	0	0	0	0
4930425L21Rik	0	0	0	0	0	0	0	0	0	0	0	0	0	0	0	0	0	0
4930425O10Rik	0	0	0	0	0	0	0	0	0	0	0	0	0	0	0	0	0	0
4930426D05Rik	0	0	0	0	0	0	0	0	0	0	0	0	0	0	0	0	0	0
4930426L09Rik	0	0	0	0	0	0	0	0	0	0	0	0	0	0	0	0	0	0
4930428D20Rik	0	0	0	0	0	0	0	0	0	0	0	0	0	0	0	0	0	0
4930428E07Rik	0	0	0	0	0	0	0	0	0	0	0	0	0	0	0	0	0	0
4930428O21Rik	0	0	0	0	0	0	0	0	0	0	0	0	0	0	0	0	0	0
4930429D17Rik	0	0	0	0	0	0	0	0	0	0	0	0	0	0	0	0	0	0
4930429F24Rik	0	0	0	0	0	0	0	0	0	0	0	0	0	0	0	0	0	0
4930429H19Rik	0	0	0	0	0	0	0	0	0	0	0	0	0	0	0	0	0	0
4930430F08Rik	0	0	0	0	0	0	0	0	0	0	0	0	0	0	0	0	0	0
4930430F21Rik	0	0	0	0	0	0	0	0	0	0	0	0	0	0	0	0	0	0
4930431F12Rik	0	0	0	0	0	0	0	0	0	0	0	0	0	0	0	0	0	0
4930431P03Rik	0	0	0	0	0	0	0	0	0	0	0	0	0	0	0	0	0	0
4930431P22Rik	0	0	0	0	0	0	0	0	0	0	0	0	0	0	0	0	0	0
4930432J09Rik	0	0	0	0	0	0	0	0	0	0	0	0	0	0	0	0	0	0
4930432K21Rik	0	0	0	0	0	0	0	0	0	0	0	0	0	0	0	0	0	0
4930432L08Rik	0	0	0	0	0	0	0	0	0	0	0	0	0	0	0	0	0	0
4930432M17Rik	0	0	0	0	0	0	0	0	0	0	0	0	0	0	0	0	0	0
4930432O09Rik	0	0	0	0	0	0	0	0	0	0	0	0	0	0	0	0	0	0
4930433B08Rik	0	0	0	0	0	0	0	0	0	0	0	0	0	0	0	0	0	0
4930433I11Rik	0	0	0	0	0	0	0	0	0	0	0	0	0	0	0	0	0	0
4930433N12Rik	0	0	0	0	0	0	0	0	0	0	0	0	0	0	0	0	0	0
4930434J06Rik	0	0	0	0	0	0	0	0	0	0	0	0	0	0	0	0	0	0
4930435F18Rik	0	0	0	0	0	0	0	0	0	0	0	0	0	0	0	0	0	0
4930438A08Rik	0	0	0	0	0	0	0	0	0	0	0	0	0	0	0	0	0	0
4930438E09Rik	0	0	0	0	0	0	0	0	0	0	0	0	0	0	0	0	0	0
4930440C22Rik	0	0	0	0	0	0	0	0	0	0	0	0	0	0	0	0	0	0
4930440I19Rik	0	0	0	0	0	0	0	0	0	0	0	0	0	0	0	0	0	0
4930441H08Rik	0	0	0	0	0	0	0	0	0	0	0	0	0	0	0	0	0	0
4930441J16Rik	0	0	0	0	0	0	0	0	0	0	0	0	0	0	0	0	0	0
4930442L01Rik	0	0	0	0	0	0	0	0	0	0	0	0	0	0	0	0	0	0
4930443O20Rik	0	0	0	0	0	0	0	0	0	0	0	0	0	0	0	0	0	0
4930444F02Rik	0	0	0	0	0	0	0	0	0	0	0	0	0	0	0	0	0	0
4930444G20Rik	0	0	0	0	0	0	0	0	0	0	0	0	0	0	0	0	0	0
4930444P10Rik	0	0	0	0	0	0	0	0	0	0	0	0	0	0	0	0	0	0
4930445N18Rik	0	0	0	0	0	0	0	0	0	0	0	0	0	0	0	0	0	0
4930447A16Rik	0	0	0	0	0	0	0	0	0	0	0	0	0	0	0	0	0	0
4930447C04Rik	0	0	0	0	0	0	0	0	0	0	0	8	0	0	0	0	0	0
4930447F24Rik	0	0	0	0	0	0	0	0	0	0	0	0	0	0	0	0	0	0
4930447J18Rik	0	0	0	0	0	0	0	0	0	0	0	0	0	0	0	0	0	0
4930447K03Rik	0	0	0	0	0	0	0	0	0	0	0	0	0	0	0	0	0	0
4930447M23Rik	0	0	0	0	0	0	0	0	0	0	0	0	0	0	0	0	0	0
4930447N08Rik	0	0	0	0	0	0	0	0	0	0	0	0	0	0	0	0	0	0
4930448C13Rik	0	0	0	0	0	0	0	0	0	0	0	0	0	0	0	0	0	0
4930448F12Rik	0	0	0	0	0	0	0	0	0	0	0	0	0	0	0	0	0	0
4930448H16Rik	0	0	0	0	0	0	0	0	0	0	0	0	0	0	0	0	0	0
4930448I06Rik	0	0	0	0	0	0	0	0	0	0	0	0	0	0	0	0	0	0
4930448I18Rik	0	0	0	0	0	0	0	0	0	0	0	0	0	0	0	0	0	0
4930449E01Rik	0	0	0	0	0	0	0	0	0	0	0	0	0	0	0	0	0	0
4930449I24Rik	0	0	0	0	0	0	0	0	0	0	0	0	0	0	0	0	0	0
4930451I11Rik	0	0	0	0	0	0	0	0	0	0	0	0	0	0	0	0	0	0
4930452A19Rik	0	0	0	0	0	0	0	0	0	0	0	0	0	0	0	0	0	0
4930452B06Rik	0	0	0	0	0	0	0	0	0	0	0	0	0	0	0	0	0	0
4930452G13Rik	0	0	0	0	0	0	0	0	0	0	0	0	0	0	0	0	0	0
4930452N14Rik	0	0	0	0	0	0	0	0	0	0	0	0	0	0	0	0	0	0
4930453H23Rik	0	0	0	0	0	0	0	0	0	0	0	0	0	0	0	0	0	0
4930453L07Rik	0	0	0	0	0	0	0	0	0	0	0	0	0	0	0	0	0	0
4930453N24Rik	0	0	0	0	0	0	0	0	0	0	0	0	0	0	0	0	0	0
4930455B14Rik	0	0	0	0	0	0	0	0	0	0	0	0	0	0	0	0	0	0
4930455C13Rik	0	0	0	0	0	0	0	0	0	0	0	0	0	0	0	0	0	0
4930455G09Rik	0	0	0	0	0	0	0	0	0	0	0	0	0	0	0	0	0	0
4930455H04Rik	0	0	0	0	0	0	0	0	0	0	0	0	0	0	0	0	0	0
4930455J16Rik	0	0	0	0	0	0	0	0	0	0	0	0	0	0	0	0	0	0
4930456L15Rik	0	0	0	0	0	0	0	0	0	0	0	0	0	0	0	0	0	0
4930459C07Rik	0	0	0	0	0	0	0	0	0	0	0	0	0	0	0	0	0	0
4930459L07Rik	0	0	0	0	0	0	0	0	0	0	0	0	0	0	0	0	0	0
4930461G14Rik	0	0	0	0	0	0	0	0	0	0	0	0	0	0	0	0	0	0
4930463O16Rik	0	0	0	0	0	0	0	0	0	0	0	0	0	0	0	0	0	0
4930465M20Rik	0	0	0	0	0	0	0	0	0	0	0	0	0	0	0	0	0	0
4930467D21Rik	0	0	0	0	0	0	0	0	0	0	0	0	0	0	0	0	0	0
4930467J12Rik	0	0	0	0	0	0	0	0	0	0	0	0	0	0	0	0	0	0
4930467K11Rik	0	0	0	0	0	0	0	0	0	0	0	0	0	0	0	0	0	0
4930469K13Rik	0	0	0	0	0	0	0	0	0	0	0	0	0	0	0	0	0	0
4930470G03Rik	0	0	0	0	0	0	0	0	0	0	0	0	0	0	0	0	0	0
4930470H14Rik	0	0	0	0	0	0	0	0	0	0	0	0	0	0	0	0	0	0
4930470O06Rik	0	0	0	0	0	0	0	0	0	0	0	0	0	0	0	0	0	0
4930470P17Rik	0	0	0	0	0	0	0	0	0	0	0	0	0	0	0	0	0	0
4930471C04Rik	0	0	0	0	0	0	0	0	0	0	0	0	0	0	0	0	0	0
4930471G03Rik	0	0	0	0	0	0	0	0	0	0	0	0	0	0	0	0	0	0
4930471G24Rik	0	0	0	0	0	0	0	0	0	0	0	0	0	0	0	0	0	0
4930473A02Rik	0	0	0	0	0	0	0	0	0	0	0	0	0	0	0	0	0	0
4930473O22Rik	0	0	0	0	0	0	0	0	0	0	0	0	0	0	0	0	0	0
4930474H20Rik	0	0	0	0	0	0	0	0	0	0	0	0	0	0	0	0	0	0
4930474M22Rik	0	0	0	0	0	0	0	0	0	0	0	0	0	0	0	0	0	0
4930474N05Rik	0	0	0	0	0	0	0	0	0	0	0	0	0	0	0	0	0	0
4930474N09Rik	0	0	0	0	0	0	0	0	0	0	0	0	0	0	0	0	0	0
4930477N07Rik	0	0	0	0	0	0	0	0	0	0	0	0	0	0	0	0	0	0
4930478L05Rik	0	0	0	0	0	0	0	0	0	0	0	0	0	0	0	0	0	0
4930478P22Rik	0	0	0	0	0	0	0	0	0	0	0	0	0	0	0	0	0	0
4930479D17Rik	0	0	0	0	0	0	0	0	0	0	0	0	0	0	0	0	0	0
4930480E11Rik	0	0	0	0	0	0	0	0	0	0	0	0	0	0	0	0	0	0
4930480G23Rik	0	0	0	0	0	0	0	0	0	0	0	0	0	0	0	0	0	0
4930480K15Rik	0	0	0	0	0	0	0	0	0	0	0	0	0	0	0	0	0	0
4930481A15Rik	0	0	0	0	0	0	0	0	0	0	0	0	0	0	0	0	0	0
4930483J18Rik	0	0	0	0	0	0	0	0	0	0	0	0	0	0	0	0	0	0
4930483K19Rik	0	0	0	0	0	0	0	0	0	0	0	0	0	0	0	0	0	0
4930483O08Rik	0	0	0	0	0	0	0	0	0	0	0	0	0	0	0	0	0	0
4930484H19Rik	0	0	0	0	0	0	0	0	0	0	0	0	0	0	0	0	0	0
4930486F22Rik	0	0	0	0	0	0	0	0	0	0	0	0	0	0	0	0	0	0
4930486I03Rik	0	0	0	0	0	0	0	0	0	0	0	0	0	0	0	0	0	0
4930486L24Rik	0	0	0	0	0	0	0	0	0	0	0	0	0	0	0	0	0	0
4930487D11Rik	0	0	0	0	0	0	0	0	0	0	0	0	0	0	0	0	0	0
4930488B22Rik	0	0	0	0	0	0	0	0	0	0	0	0	0	0	0	0	0	0
4930488L21Rik	0	0	0	0	0	0	0	0	0	0	0	0	0	0	0	0	0	0
4930500F04Rik	0	0	0	0	0	0	0	0	0	0	0	0	0	0	0	0	0	0
4930500L23Rik	0	0	0	0	0	0	0	0	0	0	0	0	0	0	0	0	0	0
4930502A04Rik	0	0	0	0	0	0	0	0	0	0	0	0	0	0	0	0	0	0
4930502E09Rik	0	0	0	0	0	0	0	0	0	0	0	0	0	0	0	0	0	0
4930503B20Rik	0	0	0	0	0	0	0	0	0	0	0	0	0	0	0	0	0	0
4930503E14Rik	0	0	0	0	0	0	0	0	0	0	0	0	0	0	0	0	0	0
4930503F20Rik	0	0	0	0	0	0	0	0	0	0	0	0	0	0	0	0	0	0
4930503L19Rik	0	0	0	0	0	0	0	0	0	0	0	0	0	0	0	0	0	0
4930503O07Rik	0	0	0	0	0	0	0	0	0	0	0	0	0	0	0	0	0	0
4930504C09Rik	0	0	0	0	0	0	0	0	0	0	0	0	0	0	0	0	0	0
4930505A04Rik	0	0	0	0	0	0	0	0	0	0	0	0	0	0	0	0	0	0
4930505G20Rik	0	0	0	0	0	0	0	0	0	0	0	0	0	0	0	0	0	0
4930505K13Rik	0	0	0	0	0	0	0	0	0	0	0	0	0	0	0	0	0	0
4930505K14Rik	0	0	0	0	0	0	0	0	0	0	0	0	0	0	0	0	0	0
4930505N22Rik	0	0	0	0	0	0	0	0	0	0	0	0	0	0	0	0	0	0
4930506C21Rik	0	0	0	0	0	0	0	0	0	0	0	0	0	0	0	0	0	0
4930507D05Rik	0	0	0	0	0	0	0	0	0	0	0	0	0	0	0	0	0	0
4930507D10Rik	0	0	0	0	0	0	0	0	0	0	0	0	0	0	0	0	0	0
4930509E16Rik	0	0	0	0	0	0	0	0	0	0	0	0	0	0	0	0	0	0
4930509G22Rik	0	0	0	0	0	0	0	0	0	0	0	0	0	0	0	0	0	0
4930509J09Rik	0	0	0	0	0	0	0	0	0	0	0	0	0	0	0	0	0	0
4930509K18Rik	0	0	0	0	0	0	0	0	0	0	0	0	0	0	0	0	0	0
4930511A02Rik	0	0	0	0	0	0	0	0	0	0	0	0	0	0	0	0	0	0
4930511E03Rik	0	0	0	0	0	0	0	0	0	0	0	0	0	0	0	0	0	0
4930511M06Rik	0	0	0	0	0	0	0	0	0	0	0	0	0	0	0	0	0	0
4930512B01Rik	0	0	0	0	0	0	0	0	0	0	0	0	0	0	0	0	0	0
4930512J16Rik	0	0	0	0	0	0	0	0	0	0	0	0	0	0	0	0	0	0
4930512M02Rik	0	0	0	0	0	0	0	0	0	0	0	0	0	0	0	0	0	0
4930513D17Rik	0	0	0	0	0	0	0	0	0	0	0	0	0	0	0	0	0	0
4930513N10Rik	0	0	0	0	0	0	0	0	0	0	0	0	0	0	0	0	0	0
4930513O06Rik	0	0	0	0	0	0	0	0	0	0	0	0	0	0	0	0	0	0
4930515B02Rik	0	0	0	0	0	0	0	0	0	0	0	0	0	0	0	0	0	0
4930515G01Rik	0	0	0	0	0	0	0	0	0	0	0	0	0	0	0	0	0	0
4930515L19Rik	0	0	0	0	0	0	0	0	0	0	0	0	0	0	0	0	0	0
4930517E11Rik	0	0	0	0	0	0	0	0	0	0	0	0	0	0	0	0	0	0
4930517M08Rik	0	0	0	0	0	0	0	0	0	0	0	0	0	0	0	0	0	0
4930518J21Rik	0	0	0	0	0	0	0	0	0	0	0	0	0	0	0	0	0	0
4930518P08Rik	0	0	0	0	0	0	0	0	0	0	0	0	0	0	0	0	0	0
4930519D14Rik	0	0	0	0	0	0	0	0	0	0	0	0	0	0	0	0	0	0
4930519F24Rik	0	0	0	0	0	0	0	0	0	0	0	0	0	0	0	0	0	0
4930519G04Rik	0	0	0	0	0	0	0	0	0	0	0	0	0	0	0	0	0	0
4930519H02Rik	0	0	0	0	0	0	0	0	0	0	0	0	0	0	0	0	0	0
4930519K11Rik	0	0	0	0	0	0	0	0	0	0	0	0	0	0	0	0	0	0
4930519L02Rik	0	0	0	0	0	0	0	0	0	0	0	0	0	0	0	0	0	0
4930520O04Rik	0	0	0	0	0	0	0	0	0	0	0	0	0	0	0	0	0	0
4930520P13Rik	0	0	0	0	0	0	0	0	0	0	0	0	0	0	0	0	0	0
4930521E06Rik	0	0	0	0	0	0	0	0	0	0	0	0	0	0	0	0	0	0
4930521O17Rik	0	0	0	0	0	0	0	0	0	0	0	0	0	0	0	0	0	0
4930522H14Rik	0	0	0	0	0	0	0	0	0	0	0	0	0	0	0	0	0	0
4930522O17Rik	0	0	0	0	0	0	0	0	0	0	0	0	0	0	0	0	0	0
4930523C07Rik	0	0	0	0	0	0	0	0	0	0	0	0	0	0	0	0	0	0
4930523O13Rik	0	0	0	0	0	0	0	0	0	0	0	0	0	0	0	0	0	0
4930524B15Rik	0	0	0	0	0	0	0	0	0	0	0	0	0	0	0	0	0	0
4930524B17Rik	0	0	0	0	0	0	0	0	0	0	0	0	0	0	0	0	0	0
4930524C18Rik	0	0	0	0	0	0	0	0	0	0	0	0	0	0	0	0	0	0
4930524O05Rik	0	0	0	0	0	0	0	0	0	0	0	0	0	0	0	0	0	0
4930524O08Rik	0	0	0	0	0	0	0	0	0	0	0	0	0	0	0	0	0	0
4930525C09Rik	0	0	0	0	0	0	0	0	0	0	0	0	0	0	0	0	0	0
4930525G20Rik	0	0	0	0	0	0	0	0	0	0	0	0	0	0	0	0	0	0
4930526H09Rik	0	0	0	0	0	0	0	0	0	0	0	0	0	0	0	0	0	0
4930526L06Rik	0	0	0	0	0	0	0	0	0	0	0	0	0	0	0	0	0	0
4930527F14Rik	0	0	0	0	0	0	0	0	0	0	0	0	0	0	0	0	0	0
4930527G23Rik	0	0	0	0	0	0	0	0	0	0	0	0	0	0	0	0	0	0
4930528D03Rik	0	0	0	0	0	0	0	0	0	0	0	0	0	0	0	0	0	0
4930528G23Rik	0	0	0	0	0	0	0	0	0	0	0	0	0	0	0	0	0	0
4930528H21Rik	0	0	0	0	0	0	0	0	0	0	0	0	0	0	0	0	0	0
4930528P14Rik	0	0	0	0	0	0	0	0	0	0	0	0	0	0	0	0	0	0
4930529K09Rik	0	0	0	0	0	0	0	0	0	0	0	0	0	0	0	0	0	0
4930529N20Rik	0	0	0	0	0	0	0	0	0	0	0	0	0	0	0	0	0	0
4930532I03Rik	0	0	0	0	0	0	0	0	0	0	0	0	0	0	0	0	0	0
4930532M18Rik	0	0	0	0	0	0	0	0	0	0	0	0	0	0	0	0	0	0
4930533B01Rik	0	0	0	0	0	0	0	0	0	0	0	0	0	0	0	0	0	0
4930533N22Rik	0	0	0	0	0	0	0	0	0	0	0	0	0	0	0	0	0	0
4930533P14Rik	0	0	0	0	0	0	0	0	0	0	0	0	0	0	0	0	0	0
4930534H03Rik	0	0	0	0	0	0	0	0	0	0	0	0	0	0	0	0	0	0
4930539C22Rik	0	0	0	0	0	0	0	0	0	0	0	0	0	0	0	0	0	0
4930539J05Rik	0	0	0	0	0	0	0	0	0	0	0	0	0	0	0	0	0	0
4930539M17Rik	0	0	0	0	0	0	0	0	0	0	0	0	0	0	0	0	0	0
4930540M03Rik	0	0	0	0	0	0	0	0	0	0	0	0	0	0	0	0	0	0
4930542D17Rik	0	0	0	0	0	0	0	0	0	0	0	0	0	0	0	0	0	0
4930542M03Rik	0	0	0	0	0	0	0	0	0	0	0	0	0	0	0	0	0	0
4930543E12Rik	0	0	0	0	0	0	0	0	0	0	0	0	0	0	0	0	0	0
4930543N07Rik	0	0	0	0	0	0	0	0	0	0	0	0	0	0	0	0	0	0
4930544D05Rik	0	0	0	0	0	0	0	0	0	0	0	0	0	0	0	0	0	0
4930544G11Rik	0	0	0	0	0	0	0	0	0	0	0	0	0	0	0	0	0	0
4930544M13Rik	0	0	0	0	0	0	0	0	0	0	0	0	0	0	0	0	0	0
4930545E07Rik	0	0	0	0	0	0	0	0	0	0	0	0	0	0	0	0	0	0
4930545H06Rik	0	0	0	0	0	0	0	0	0	0	0	0	0	0	0	0	0	0
4930545L23Rik	0	0	0	0	0	0	0	0	0	0	0	0	0	0	0	0	0	0
4930546C10Rik	0	0	0	0	0	0	0	0	0	0	0	0	0	0	0	0	0	0
4930546K05Rik	0	0	0	0	0	0	0	0	0	0	0	0	0	0	0	0	0	0
4930547E08Rik	0	0	0	0	0	0	0	0	0	0	0	0	0	0	0	0	0	0
4930547E14Rik	0	0	0	0	0	0	0	0	0	0	0	0	0	0	0	0	0	0
4930548G14Rik	0	0	0	0	0	0	0	0	0	0	0	0	0	0	0	0	0	0
4930548H24Rik	0	0	0	0	0	0	0	0	0	0	0	0	0	0	0	0	0	0
4930548J01Rik	0	0	0	0	0	0	0	0	0	0	0	0	0	0	0	0	0	0
4930548K13Rik	0	0	0	0	0	0	0	0	0	0	0	0	0	0	0	0	0	0
4930549C15Rik	0	0	0	0	0	0	0	0	0	0	0	0	0	0	0	0	0	0
4930549G23Rik	0	0	0	0	0	0	0	0	0	0	0	0	0	0	0	0	0	0
4930550C14Rik	0	0	0	0	0	0	0	0	0	0	0	0	0	0	0	0	0	0
4930550C17Rik	0	0	0	0	0	0	0	0	0	0	0	0	0	0	0	0	0	0
4930550L24Rik	0	0	0	0	0	0	0	0	0	0	0	0	0	0	0	0	0	0
4930553E22Rik	0	0	0	0	0	0	0	0	0	0	0	0	0	0	0	0	0	0
4930553J12Rik	0	0	0	0	0	0	0	0	0	0	0	0	0	0	0	0	0	0
4930553P18Rik	0	0	0	0	0	0	0	0	0	0	0	0	0	0	0	0	0	0
4930554C24Rik	0	0	0	0	0	0	0	0	0	0	0	0	0	0	0	0	0	0
4930554G24Rik	0	0	0	0	0	0	0	0	0	0	0	0	0	0	0	0	0	0
4930554H23Rik	0	0	0	0	0	0	0	0	0	0	0	0	0	0	0	0	0	0
4930554I06Rik	0	0	0	0	0	0	0	0	0	0	0	0	0	0	0	0	0	0
4930555B11Rik	0	0	0	0	0	0	0	0	0	0	0	0	0	0	0	0	0	0
4930555B12Rik	0	0	0	0	0	0	0	0	0	0	0	0	0	0	0	0	0	0
4930555G21Rik	0	0	0	0	0	0	0	0	0	0	0	0	0	0	0	0	0	0
4930556C24Rik	0	0	0	0	0	0	0	0	0	0	0	0	0	0	0	0	0	0
4930556G01Rik	0	0	0	0	0	0	0	0	0	0	0	0	0	0	0	0	0	0
4930556J02Rik	0	0	0	0	0	0	0	0	0	0	0	0	0	0	0	0	0	0
4930556L07Rik	0	0	0	0	0	0	0	0	0	0	0	0	0	0	0	0	0	0
4930556M19Rik	0	0	0	0	0	0	0	0	0	0	0	0	0	0	0	0	0	0
4930556N09Rik	0	0	0	0	0	0	0	0	0	0	0	0	0	0	0	0	0	0
4930556N13Rik	0	0	0	0	0	0	0	0	0	0	0	0	0	0	0	0	0	0
4930557F10Rik	0	0	0	0	0	0	0	0	0	0	0	0	0	0	0	0	0	0
4930557J02Rik	0	0	0	0	0	0	0	0	0	0	0	0	0	0	0	0	0	0
4930557K07Rik	0	0	0	0	0	0	0	0	0	0	0	0	0	0	0	0	0	0
4930558C23Rik	0	0	0	0	0	0	0	0	0	0	0	0	0	0	0	0	0	0
4930558G05Rik	0	0	0	0	0	0	0	0	0	0	0	0	0	0	0	0	0	0
4930558J18Rik	0	0	0	0	0	0	0	0	0	0	0	0	0	0	0	0	0	0
4930558K02Rik	0	0	0	0	0	0	0	0	0	0	0	0	0	0	0	0	0	0
4930559C10Rik	0	0	0	0	0	0	0	0	0	0	0	0	0	0	0	0	0	0
4930562C15Rik	0	0	0	0	0	0	0	0	0	0	0	0	0	0	0	0	0	0
4930562F07Rik	0	0	0	0	0	0	0	0	0	0	0	0	0	0	0	0	0	0
4930563E18Rik	0	0	0	0	0	0	0	0	0	0	0	0	0	0	0	0	0	0
4930563E22Rik	0	0	0	0	0	0	0	0	0	0	0	0	0	0	0	0	0	0
4930563F08Rik	0	0	0	0	0	0	0	0	0	0	0	0	0	0	0	0	0	0
4930563H07Rik	0	0	0	0	0	0	0	0	0	0	0	0	0	0	0	0	0	0
4930563J15Rik	0	0	0	0	0	0	0	0	0	0	0	0	0	0	0	0	0	0
4930563M21Rik	0	0	0	0	0	0	0	0	0	0	0	0	0	0	0	0	0	0
4930564D02Rik	0	0	0	0	0	0	0	0	0	0	0	0	0	0	0	0	0	0
4930565D16Rik	0	0	0	0	0	0	0	0	0	0	0	0	0	0	0	0	0	0
4930565N06Rik	0	0	0	0	0	0	0	0	0	0	0	0	0	0	0	0	0	0
4930567H12Rik	0	0	0	0	0	0	0	0	0	0	0	0	0	0	0	0	0	0
4930567J20Rik	0	0	0	0	0	0	0	0	0	0	0	0	0	0	0	0	0	0
4930567K12Rik	0	0	0	0	0	0	0	0	0	0	0	0	0	0	0	0	0	0
4930567K20Rik	0	0	0	0	0	0	0	0	0	0	0	0	0	0	0	0	0	0
4930568D16Rik	0	0	0	0	0	0	0	0	0	0	0	0	0	0	0	0	0	0
4930568E12Rik	0	0	0	0	0	0	0	0	0	0	0	0	0	0	0	0	0	0
4930568G15Rik	0	0	0	0	0	0	0	0	0	0	0	0	0	0	0	0	0	0
4930570G19Rik	0	0	0	0	0	0	0	0	0	0	0	0	0	0	0	0	0	0
4930571K23Rik	0	0	0	0	0	0	0	0	0	0	0	0	0	0	0	0	0	0
4930572K03Rik	0	0	0	0	0	0	0	0	0	0	0	0	0	0	0	0	0	0
4930572O03Rik	0	0	0	0	0	0	0	0	0	0	0	0	0	0	0	0	0	0
4930572O13Rik	0	0	0	0	0	0	0	0	0	0	0	0	0	0	0	0	0	0
4930573H18Rik	0	0	0	0	0	0	0	0	0	0	0	0	0	0	0	0	0	0
4930578E11Rik	0	0	0	0	0	0	0	0	0	0	0	0	0	0	0	0	0	0
4930578G10Rik	0	0	0	0	0	0	0	0	0	0	0	0	0	0	0	0	0	0
4930578I06Rik	0	0	0	0	0	0	0	0	0	0	0	0	0	0	0	0	0	0
4930578M01Rik	0	0	0	0	0	0	0	0	0	0	0	0	0	0	0	0	0	0
4930578N18Rik	0	0	0	0	0	0	0	0	0	0	0	0	0	0	0	0	0	0
4930579D09Rik	0	0	0	0	0	0	0	0	0	0	0	0	0	0	0	0	0	0
4930579F01Rik	0	0	0	0	0	0	0	0	0	0	0	0	0	0	0	0	0	0
4930579G18Rik	0	0	0	0	0	0	0	0	0	0	0	0	0	0	0	0	0	0
4930579G24Rik	0	0	0	0	0	0	0	0	0	0	0	0	0	0	0	0	0	0
4930579H20Rik	0	0	0	0	0	0	0	0	0	0	0	0	0	0	0	0	0	0
4930579J19Rik	0	0	0	0	0	0	0	0	0	0	0	0	0	0	0	0	0	0
4930579K19Rik	0	0	0	0	0	0	0	0	0	0	0	0	0	0	0	0	0	0
4930579P08Rik	0	0	0	0	0	0	0	0	0	0	0	0	0	0	0	0	0	0
4930581F22Rik	0	0	0	0	0	0	0	0	0	0	0	0	0	0	0	0	0	0
4930583I09Rik	0	0	0	0	0	0	0	0	0	0	0	0	0	0	0	0	0	0
4930583K01Rik	0	0	0	0	0	0	0	0	0	0	0	0	0	0	0	0	0	0
4930583P06Rik	0	0	0	0	0	0	0	0	0	0	0	0	0	0	0	0	0	0
4930584F24Rik	0	0	0	0	0	0	0	0	0	0	0	0	0	0	0	0	0	0
4930586N03Rik	0	0	0	0	0	0	0	0	0	0	0	0	0	0	0	0	0	0
4930587E11Rik	0	0	0	0	0	0	0	0	0	0	0	0	0	0	0	0	0	0
4930589L23Rik	0	0	0	0	0	0	0	0	0	0	0	0	0	0	0	0	0	0
4930590J08Rik	0	0	0	0	0	0	0	0	0	0	0	0	0	0	0	0	0	0
4930590L20Rik	0	0	0	0	0	0	0	0	0	0	0	0	0	0	0	0	0	0
4930591A17Rik	0	0	0	0	0	0	0	0	0	0	0	0	0	0	0	0	0	0
4930591E09Rik	0	0	0	0	0	0	0	0	0	0	0	0	0	0	0	0	0	0
4930592A05Rik	0	0	0	0	0	0	0	0	0	0	0	0	0	0	0	0	0	0
4930592C13Rik	0	0	0	0	0	0	0	0	0	0	0	0	0	0	0	0	0	0
4930592I03Rik	0	0	0	0	0	0	0	0	0	0	0	0	0	0	0	0	0	0
4930593A02Rik	0	0	0	0	0	0	0	0	0	0	0	0	0	0	0	0	0	0
4930593C16Rik	0	0	0	0	0	0	0	0	0	0	0	0	0	0	0	0	0	0
4930594M22Rik	0	0	0	0	0	0	0	0	0	0	0	0	0	0	0	0	0	0
4930594O21Rik	0	0	0	0	0	0	0	0	0	0	0	0	0	0	0	0	0	0
4930595D18Rik	0	0	0	0	0	0	0	0	0	0	0	0	0	0	0	0	0	0
4930595M18Rik	0	0	0	0	0	0	0	0	0	0	0	0	0	0	0	0	0	0
4930596D02Rik	0	0	0	0	0	0	0	0	0	0	0	0	0	0	0	0	0	0
4930596I21Rik	0	0	0	0	0	0	0	0	0	0	0	0	0	0	0	0	0	0
4930597A21Rik	0	0	0	0	0	0	0	0	0	0	0	0	0	0	0	0	0	0
4930597G03Rik	0	0	0	0	0	0	0	0	0	0	0	0	0	0	0	0	0	0
4930598F16Rik	0	0	0	0	0	0	0	0	0	0	0	0	0	0	0	0	0	0
4930599N23Rik	0	0	0	0	0	0	0	0	0	0	0	0	0	0	0	0	0	0
4931400O07Rik	0	0	0	0	0	0	0	0	0	0	0	0	0	0	0	0	0	0
4931403E22Rik	0	0	0	0	0	0	0	0	0	0	0	0	0	0	0	0	0	0
4931406B18Rik	0	0	0	0	0	0	0	0	0	0	0	0	0	0	0	0	0	0
4931406C07Rik	0	0	0	0	0	0	0	0	0	0	0	0	0	0	0	0	0	0
4931406P16Rik	0	0	0	0	0	0	0	0	0	0	0	0	0	0	0	0	0	0
4931408C20Rik	0	0	0	0	0	0	0	0	0	0	0	0	0	0	0	0	0	0
4931414P19Rik	0	0	0	0	0	0	0	0	0	0	0	0	0	0	0	0	0	0
4931417E11Rik	0	0	0	0	0	0	0	0	0	0	0	0	0	0	0	0	0	0
4931419H13Rik	0	0	0	0	0	0	0	0	0	0	0	0	0	0	0	0	0	0
4931420L22Rik	0	0	0	0	0	0	0	0	0	0	0	0	0	0	0	0	0	0
4931422A03Rik	0	0	0	0	0	0	0	0	0	0	0	0	0	0	0	0	0	0
4931428F04Rik	0	0	0	0	0	0	0	0	0	0	0	0	0	0	0	0	0	0
4931428L18Rik	0	0	0	0	0	0	0	0	0	0	0	0	0	0	0	0	0	0
4931429L15Rik	0	0	0	0	0	0	0	0	0	0	0	0	0	0	0	0	0	0
4931429P17Rik	0	0	0	0	0	0	0	0	0	0	0	0	0	0	0	0	0	0
4931431B13Rik	0	0	0	0	0	0	0	0	0	0	0	0	0	0	0	0	0	0
4931431C16Rik	0	0	0	0	0	0	0	0	0	0	0	0	0	0	0	0	0	0
4931440F15Rik	0	0	0	0	0	0	0	0	0	0	0	0	0	0	0	0	0	0
4932411N23Rik	0	0	0	0	0	0	0	0	0	0	0	0	0	0	0	0	0	0
4932412D23Rik	0	0	0	0	0	0	0	0	0	0	0	0	0	0	0	0	0	0
4932413F04Rik	0	0	0	0	0	0	0	0	0	0	0	0	0	0	0	0	0	0
4932414J04Rik	0	0	0	0	0	0	0	0	0	0	0	0	0	0	0	0	0	0
4932414N04Rik	0	0	0	0	0	0	0	0	0	0	0	0	0	0	0	0	0	0
4932429P05Rik	0	0	0	0	0	0	0	0	0	0	0	0	0	0	0	0	0	0
4932435O22Rik	0	0	0	0	0	0	0	0	0	0	0	0	0	0	0	0	0	0
4932438A13Rik	0	0	0	0	0	0	0	0	0	0	0	0	0	0	0	0	0	0
4932438H23Rik	0	0	0	0	0	0	0	0	0	0	0	0	0	0	0	0	0	0
4932441J04Rik	0	0	0	0	0	0	0	0	0	0	0	0	0	0	0	0	0	0
4932702P03Rik	0	0	0	0	0	0	0	0	0	0	0	0	0	0	0	0	0	0
4933400A11Rik	0	0	0	0	0	0	0	0	0	0	0	0	0	0	0	0	0	0
4933400B14Rik	0	0	0	0	0	0	0	0	0	0	0	0	0	0	0	0	0	0
4933400C23Rik	0	0	0	0	0	0	0	0	0	0	0	0	0	0	0	0	0	0
4933400F21Rik	0	0	0	0	0	0	0	0	0	0	0	0	0	0	0	0	0	0
4933400L20Rik	0	0	0	0	0	0	0	0	0	0	0	0	0	0	0	0	0	0
4933401D09Rik	0	0	0	0	0	0	0	0	0	0	0	0	0	0	0	0	0	0
4933401H06Rik	0	0	0	0	0	0	0	0	0	0	0	0	0	0	0	0	0	0
4933402C06Rik	0	0	0	0	0	0	0	0	0	0	0	0	0	0	0	0	0	0
4933402D24Rik	0	0	0	0	0	0	0	0	0	0	0	0	0	0	0	0	0	0
4933402E13Rik	0	0	0	0	0	0	0	0	0	0	0	0	0	0	0	0	0	0
4933402J07Rik	0	0	0	0	0	0	0	0	0	0	0	0	0	0	0	0	0	0
4933402J10Rik	0	0	0	0	0	0	0	0	0	0	0	0	0	0	0	0	0	0
4933402J15Rik	0	0	0	0	0	0	0	0	0	0	0	0	0	0	0	0	0	0
4933402N03Rik	0	0	0	0	0	0	0	0	0	0	0	0	0	0	0	0	0	0
4933403O08Rik	0	0	0	0	0	0	0	0	0	0	0	0	0	0	0	0	0	0
4933404G15Rik	0	0	0	0	0	0	0	0	0	0	0	0	0	0	0	0	0	0
4933404K08Rik	0	0	0	0	0	0	0	0	0	0	0	0	0	0	0	0	0	0
4933404K13Rik	0	0	0	0	0	0	0	0	0	0	0	0	0	0	0	0	0	0
4933404O12Rik	0	0	0	0	0	0	0	0	0	0	0	0	0	0	0	0	0	0
4933405D12Rik	0	0	0	0	0	0	0	0	0	0	0	0	0	0	0	0	0	0
4933405E24Rik	0	0	0	0	0	0	0	0	0	0	0	0	0	0	0	0	0	0
4933405L10Rik	0	0	0	0	0	0	0	0	0	0	0	0	0	0	0	0	0	0
4933405O20Rik	0	0	0	0	0	0	0	0	0	0	0	0	0	0	0	0	0	0
4933406C10Rik	0	0	0	0	0	0	0	0	0	0	0	0	0	0	0	0	0	0
4933406D12Rik	0	0	0	0	0	0	0	0	0	0	0	0	0	0	0	0	0	0
4933406G16Rik	0	0	0	0	0	0	0	0	0	0	0	0	0	0	0	0	0	0
4933406I18Rik	0	0	0	0	0	0	0	0	0	0	0	0	0	0	0	0	0	0
4933406J09Rik	0	0	0	0	0	0	0	0	0	0	0	0	0	0	0	0	0	0
4933406J10Rik	0	0	0	0	0	0	0	0	0	0	0	0	0	0	0	0	0	0
4933406K04Rik	0	0	0	0	0	0	0	0	0	0	0	0	0	0	0	0	0	0
4933407E24Rik	0	0	0	0	0	0	0	0	0	0	0	0	0	0	0	0	0	0
4933407I05Rik	0	0	0	0	0	0	0	0	0	0	0	0	0	0	0	0	0	0
4933407K13Rik	0	0	0	0	0	0	0	0	0	0	0	0	0	0	0	0	0	0
4933407L21Rik	0	0	0	0	0	0	0	0	0	0	0	0	0	0	0	0	0	0
4933408J17Rik	0	0	0	0	0	0	0	0	0	0	0	0	0	0	0	0	0	0
4933408N05Rik	0	0	0	0	0	0	0	0	0	0	0	0	0	0	0	0	0	0
4933409F18Rik	0	0	0	0	0	0	0	0	0	0	0	0	0	0	0	0	0	0
4933409G03Rik	0	0	0	0	0	0	0	0	0	0	0	0	0	0	0	0	0	0
4933411E08Rik	0	0	0	0	0	0	0	0	0	0	0	0	0	0	0	0	0	0
4933411G06Rik	0	0	0	0	0	0	0	0	0	0	0	0	0	0	0	0	0	0
4933411K16Rik	0	0	0	0	0	0	0	0	0	0	0	0	0	0	0	0	0	0
4933412E12Rik	0	0	0	0	0	0	0	0	0	0	0	0	0	0	0	0	0	0
4933412E24Rik	0	0	0	0	0	0	0	0	0	0	0	0	0	0	0	0	0	0
4933412O06Rik	0	0	0	0	0	0	0	0	0	0	0	0	0	0	0	0	0	0
4933413J09Rik	0	0	0	0	0	0	0	0	0	0	0	0	0	0	0	0	0	0
4933413L06Rik	0	0	0	0	0	0	0	0	0	0	0	0	0	0	0	0	0	0
4933416E03Rik	0	0	0	0	0	0	0	0	0	0	0	0	0	0	0	0	0	0
4933416M07Rik	0	0	0	0	0	0	0	0	0	0	0	0	0	0	0	0	0	0
4933416O17Rik	0	0	0	0	0	0	0	0	0	0	0	0	0	0	0	0	0	0
4933417A18Rik	0	0	0	0	0	0	0	0	0	0	0	0	0	0	0	0	0	0
4933417D19Rik	0	0	0	0	0	0	0	0	0	0	0	0	0	0	0	0	0	0
4933417E11Rik	0	0	0	0	0	0	0	0	0	0	0	0	0	0	0	0	0	0
4933417O13Rik	0	0	0	0	0	0	0	0	0	0	0	0	0	0	0	0	0	0
4933421I07Rik	0	0	0	0	0	0	0	0	0	0	0	0	0	0	0	0	0	0
4933421O10Rik	0	0	0	0	0	0	0	0	0	0	0	0	0	0	0	0	0	0
4933422A05Rik	0	0	0	0	0	0	0	0	0	0	0	0	0	0	0	0	0	0
4933424G05Rik	0	0	0	0	0	0	0	0	0	0	0	0	0	0	0	0	0	0
4933424G06Rik	0	0	0	0	0	0	0	0	0	0	0	0	0	0	0	0	0	0
4933424L21Rik	0	0	0	0	0	0	0	0	0	0	0	0	0	0	0	0	0	0
4933425B07Rik	0	0	0	0	0	0	0	0	0	0	0	0	0	0	0	0	0	0
4933427D06Rik	0	0	0	0	0	0	0	0	0	0	0	0	0	0	0	0	0	0
4933427D14Rik	0	0	0	0	0	0	0	0	0	0	0	0	0	0	0	0	0	0
4933427E11Rik	0	0	0	0	0	0	0	0	0	0	0	0	0	0	0	0	0	0
4933427E13Rik	0	0	0	0	0	0	0	0	0	0	0	0	0	0	0	0	0	0
4933427I22Rik	0	0	0	0	0	0	0	0	0	0	0	0	0	0	0	0	0	0
4933428C19Rik	0	0	0	0	0	0	0	0	0	0	0	0	0	0	0	0	0	0
4933428G20Rik	0	0	0	0	0	0	0	0	0	0	0	0	0	0	0	0	0	0
4933428M09Rik	0	0	0	0	0	0	0	0	0	0	0	0	0	0	0	0	0	0
4933429O19Rik	0	0	0	0	0	0	0	0	0	0	0	0	0	0	0	0	0	0
4933430H16Rik	0	0	0	0	0	0	0	0	0	0	0	0	0	0	0	0	0	0
4933430I17Rik	0	0	0	0	0	0	0	0	0	0	0	0	0	0	0	0	0	0
4933430M04Rik	0	0	0	0	0	0	0	0	0	0	0	0	0	0	0	0	0	0
4933430N04Rik	0	0	0	0	0	0	0	0	0	0	0	0	0	0	0	0	0	0
4933431E20Rik	0	0	0	0	0	0	0	0	0	0	0	0	0	0	0	0	0	0
4933431G14Rik	0	0	0	0	0	0	0	0	0	0	0	0	0	0	0	0	0	0
4933432G23Rik	0	0	0	0	0	0	0	0	0	0	0	0	0	0	0	0	0	0
4933432I03Rik	0	0	0	0	0	0	0	0	0	0	0	0	0	0	0	0	0	0
4933432I09Rik	0	0	0	0	0	0	0	0	0	0	0	0	0	0	0	0	0	0
4933432K03Rik	0	0	0	0	0	0	0	0	0	0	0	0	0	0	0	0	0	0
4933433F19Rik	0	0	0	0	0	0	0	0	0	0	0	0	0	0	0	0	0	0
4933433G08Rik	0	0	0	0	0	0	0	0	0	0	0	0	0	0	0	0	0	0
4933433G15Rik	0	0	0	0	0	0	0	0	0	0	0	0	0	0	0	0	0	0
4933433G19Rik	0	0	0	0	0	0	0	0	0	0	0	0	0	0	0	0	0	0
4933433H22Rik	0	0	0	0	0	0	0	0	0	0	0	0	0	0	0	0	0	0
4933434E20Rik	0	0	0	0	0	0	0	0	0	0	0	0	0	0	0	0	0	0
4933436E23Rik	0	0	0	0	0	0	0	0	0	0	0	0	0	0	0	0	0	0
4933436H12Rik	0	0	0	0	0	0	0	0	0	0	0	0	0	0	0	0	0	0
4933436I01Rik	0	0	0	0	0	0	0	0	0	0	0	0	0	0	0	0	0	0
4933438B17Rik	0	0	0	0	0	0	0	0	0	0	0	0	0	0	0	0	0	0
4933439C10Rik	0	0	0	0	0	0	0	0	0	0	0	0	0	0	0	0	0	0
4933439K11Rik	0	0	0	0	0	0	0	0	0	0	0	0	0	0	0	0	0	0
4933440J02Rik	0	0	0	0	0	0	0	0	0	0	0	0	0	0	0	0	0	0
4933440M02Rik	0	0	0	0	0	0	0	0	0	0	0	0	0	0	0	0	0	0
5031425E22Rik	0	0	0	0	0	0	0	0	0	0	0	0	0	0	0	0	0	0
5031425F14Rik	0	0	0	0	0	0	0	0	0	0	0	0	0	0	0	0	0	0
5031434C07Rik	0	0	0	0	0	0	0	0	0	0	0	0	0	0	0	0	0	0
5031434O11Rik	0	0	0	0	0	0	0	0	0	0	0	0	0	0	0	0	0	0
5031439G07Rik	0	0	0	0	0	0	0	0	0	0	0	0	0	0	0	0	0	0
5033403F01Rik	0	0	0	0	0	0	0	0	0	0	0	0	0	0	0	0	0	0
5033403H07Rik	0	0	0	0	0	0	0	0	0	0	0	0	0	0	0	0	0	0
5033406O09Rik	0	0	0	0	0	0	0	0	0	0	0	0	0	0	0	0	0	0
5033417F24Rik	0	0	0	0	0	0	0	0	0	0	0	0	0	0	0	0	0	0
5033428I22Rik	0	0	0	0	0	0	0	0	0	0	0	0	0	0	0	0	0	0
5330411J11Rik	0	0	0	0	0	0	0	0	0	0	0	0	0	0	0	0	0	0
5330413P13Rik	0	0	0	0	0	0	0	0	0	0	0	0	0	0	0	0	0	0
5330416C01Rik	0	0	0	0	0	0	0	0	0	0	0	0	0	0	0	0	0	0
5330417C22Rik	0	0	15	0	0	0	0	0	0	0	0	0	0	0	0	0	0	0
5330434G04Rik	0	0	0	0	0	0	0	0	0	0	0	0	0	0	0	0	0	0
5330439B14Rik	0	0	0	0	0	0	0	0	0	0	0	0	0	0	0	0	0	0
5430402O13Rik	0	0	0	0	0	0	0	0	0	0	0	0	0	0	0	0	0	0
5430403N17Rik	0	0	0	0	0	0	0	0	0	0	0	0	0	0	0	0	0	0
5430405H02Rik	0	0	0	0	0	0	0	0	0	0	0	0	0	0	0	0	0	0
5430416N02Rik	0	0	0	0	0	0	0	0	0	0	0	0	0	0	0	0	0	0
5430421F17Rik	0	0	0	0	0	0	0	0	0	0	0	0	0	0	0	0	0	0
5430425K12Rik	0	0	0	0	0	0	0	0	0	0	0	0	0	0	0	0	0	0
5430427M07Rik	0	0	0	0	0	0	0	0	0	0	0	0	0	0	0	0	0	0
5430427O19Rik	0	0	0	0	0	0	0	0	0	0	0	0	0	0	0	0	0	0
5430431A17Rik	0	0	0	0	0	0	0	0	0	0	0	0	0	0	0	0	0	0
5430434I15Rik	0	0	0	0	0	0	0	0	0	0	0	0	0	0	0	0	0	0
5430440P10Rik	0	0	0	0	0	0	0	0	0	0	0	0	0	0	0	0	0	0
5530400C23Rik	0	0	0	0	0	0	0	0	0	0	0	0	0	0	0	0	0	0
5530401A14Rik	0	0	0	0	0	0	0	0	0	0	0	0	0	0	0	0	0	0
5530601H04Rik	0	0	0	0	0	0	0	0	0	0	0	0	0	0	0	0	0	0
5730403I07Rik	0	0	0	0	0	0	0	0	0	0	0	0	0	0	0	0	0	0
5730405O15Rik	0	0	0	0	0	0	0	0	0	0	0	0	0	0	0	0	0	0
5730409E04Rik	0	0	0	0	0	0	0	0	0	0	0	0	0	0	0	0	0	0
5730412P04Rik	0	0	0	0	0	0	0	0	0	0	0	0	0	0	0	0	0	0
5730420D15Rik	0	0	0	0	0	0	0	0	0	0	0	0	0	0	0	0	0	0
5730435O14Rik	0	0	0	0	0	0	0	0	0	0	0	0	0	0	0	0	0	0
5730455P16Rik	0	0	0	0	0	0	0	0	0	0	0	0	0	0	0	0	0	0
5730460C07Rik	0	0	0	0	0	0	0	0	0	0	0	0	0	0	0	0	0	0
5730480H06Rik	0	0	0	0	0	0	0	0	0	0	0	0	0	0	0	0	0	0
5730507C01Rik	0	0	0	0	0	0	0	0	0	0	0	0	0	0	0	0	0	0
5730522E02Rik	0	0	0	0	0	0	0	0	0	0	0	0	0	0	0	0	15	0
5830408C22Rik	0	0	0	0	0	0	0	0	0	0	0	0	0	0	0	0	0	0
5830411N06Rik	0	0	0	0	0	0	0	0	0	0	0	0	0	0	0	0	0	0
5830416I19Rik	0	0	0	0	0	0	0	0	0	0	0	0	0	0	0	0	0	0
5830418P13Rik	0	0	0	0	0	0	0	0	0	0	0	0	0	0	0	0	0	0
5830428M24Rik	0	0	0	0	0	0	0	0	0	0	0	0	0	0	0	0	0	0
5830432E09Rik	0	0	0	0	0	0	0	0	0	0	0	0	0	0	0	0	0	0
5830454E08Rik	0	0	0	0	0	0	0	0	0	0	0	0	0	0	0	0	0	0
5930430L01Rik	0	0	0	0	0	0	0	0	0	0	0	0	0	0	0	0	0	0
5930438M14Rik	0	0	0	0	0	0	0	0	0	0	0	0	0	0	0	0	0	0
6030407O03Rik	0	0	0	0	0	0	0	0	0	0	0	0	0	0	0	0	0	0
6030440G07Rik	0	0	0	0	0	0	0	0	0	0	0	0	0	0	0	0	0	0
6030443J06Rik	0	0	0	0	0	0	0	0	0	0	0	0	0	0	0	0	0	0
6030458C11Rik	0	0	0	0	0	0	0	0	0	0	0	0	0	0	0	0	0	0
6030466F02Rik	0	0	0	0	0	0	0	0	0	0	0	0	0	0	0	0	0	0
6030468B19Rik	0	0	0	0	0	0	0	0	0	0	0	0	0	0	0	0	0	0
6030469F06Rik	0	0	0	0	0	0	0	0	0	0	0	0	0	0	0	0	0	0
6030471H07Rik	0	0	0	0	0	0	0	0	0	0	0	0	0	0	0	0	0	0
6030498E09Rik	0	0	0	0	0	0	0	0	0	0	0	0	0	0	0	0	0	0
6230400D17Rik	0	0	0	0	0	0	0	0	0	0	0	0	0	0	0	0	0	0
6330403K07Rik	0	4	32	0	0	0	0	0	0	0	0	0	0	0	0	0	0	0
6330409D20Rik	0	0	0	0	0	0	0	0	0	0	0	0	0	0	0	0	0	0
6330410L21Rik	0	0	0	0	0	0	0	0	0	0	0	0	0	0	0	0	0	0
6330415G19Rik	0	0	0	0	0	0	0	0	0	0	0	0	0	0	0	0	0	0
6330418K02Rik	0	0	0	0	0	0	0	0	0	0	0	0	0	0	0	0	0	0
6430503K07Rik	0	0	0	0	0	0	0	0	0	0	0	0	0	0	0	0	0	0
6430548M08Rik	0	0	0	0	0	0	0	0	0	0	0	0	0	0	0	0	0	0
6430550D23Rik	0	0	0	0	0	0	0	0	0	0	0	0	0	0	0	0	0	0
6430553K19Rik	0	0	0	0	0	0	0	0	0	0	0	0	0	0	0	0	0	0
6430562O15Rik	0	0	0	0	0	0	0	0	0	0	0	0	0	0	0	0	0	0
6430571L13Rik	0	0	0	0	0	0	0	0	0	0	0	0	0	0	0	0	0	0
6430584L05Rik	0	0	0	0	0	0	0	0	0	0	0	0	0	0	0	0	0	0
6430628N08Rik	0	0	0	0	0	0	0	0	0	0	0	0	0	0	0	0	0	0
6430710C18Rik	0	0	0	0	0	0	0	0	0	0	0	0	0	0	0	0	0	0
6530402F18Rik	0	0	0	0	0	0	0	0	0	0	0	0	0	0	0	0	0	0
6530403H02Rik	33	0	0	0	0	0	0	0	0	0	0	0	0	0	0	0	0	0
6530411M01Rik	0	0	0	0	0	0	0	0	0	0	0	0	0	0	0	0	0	0
6720468P15Rik	0	0	0	0	0	0	0	0	0	0	0	0	0	0	0	0	0	0
6720483E21Rik	0	0	0	0	0	0	0	0	0	0	0	0	0	0	0	0	0	0
6720489N17Rik	0	0	0	0	0	0	0	0	0	0	0	0	0	0	0	0	0	0
6820408C15Rik	0	0	0	0	0	0	0	0	0	0	0	0	0	0	0	0	0	0
6820426E19Rik	0	0	0	0	0	0	0	0	0	0	0	0	0	0	0	0	0	0
7420426K07Rik	0	0	0	0	0	0	0	0	0	0	0	0	0	0	0	0	0	0
7420700N18Rik	0	0	0	0	0	0	0	0	0	0	0	0	0	0	0	0	0	0
7420701I03Rik	0	0	0	0	0	0	0	0	0	0	0	0	0	0	0	0	0	0
7530416G11Rik	0	0	0	0	0	0	0	0	0	0	0	0	0	0	0	0	0	0
7630403G23Rik	0	0	0	0	0	0	0	0	0	0	0	0	0	0	0	0	0	0
8030423F21Rik	0	0	0	0	0	0	0	0	0	0	0	0	0	0	0	0	0	0
8030423J24Rik	0	0	0	0	0	0	0	0	0	0	0	0	0	0	0	0	0	0
8030442B05Rik	0	0	0	0	0	0	0	0	0	0	0	0	0	0	0	0	0	0
8030443G20Rik	0	0	0	0	0	0	0	0	0	0	0	0	0	0	0	0	0	0
8030451O07Rik	0	0	0	0	0	0	0	0	0	0	0	0	0	0	0	0	0	0
8030455M16Rik	0	0	0	0	0	0	0	0	0	0	0	0	0	0	0	0	0	0
8030462N17Rik	0	0	0	0	0	0	0	0	0	0	0	0	0	0	0	0	0	0
8030474K03Rik	0	0	0	0	0	0	0	0	0	0	0	0	0	0	0	0	0	0
8430422H06Rik	0	0	0	0	0	0	0	0	0	0	0	0	0	0	0	0	0	0
8430423G03Rik	0	0	0	0	0	0	0	0	0	0	0	0	0	0	0	0	0	0
8430426J06Rik	0	0	0	0	0	0	0	0	0	0	0	0	0	0	0	0	0	0
8430429K09Rik	0	0	0	0	0	0	0	0	0	0	0	0	0	0	0	0	0	0
8430430B14Rik	0	0	0	0	0	0	0	0	0	0	0	0	0	0	0	0	0	0
8430436N08Rik	0	0	0	0	0	0	0	0	0	0	0	0	0	0	0	0	0	0
8430437L04Rik	0	0	0	0	0	0	0	0	0	0	0	0	0	0	0	0	0	0
9030204H09Rik	0	0	0	0	0	0	0	0	0	0	0	0	0	0	0	0	0	0
9030404E10Rik	0	0	0	0	0	0	0	0	0	0	0	0	0	0	0	0	0	0
9030612E09Rik	0	0	0	0	0	0	0	0	0	0	0	0	0	0	0	0	0	0
9030616G12Rik	0	0	0	0	0	0	0	0	0	0	0	0	0	0	0	0	0	0
9030625G05Rik	0	0	0	0	0	0	0	0	0	0	0	0	0	0	0	0	0	0
9130008F23Rik	0	0	0	0	0	0	0	0	0	0	0	0	0	0	0	0	0	0
9130015A21Rik	0	0	0	0	0	0	0	0	0	0	0	0	0	0	0	0	0	0
9130015G15Rik	0	0	0	0	0	0	0	0	0	0	0	0	0	0	0	0	0	0
9130015L21Rik	0	0	0	0	0	0	0	0	0	0	0	0	0	0	0	0	0	0
9130019O22Rik	0	0	0	0	0	0	0	0	0	0	0	0	0	0	0	0	0	0
9130019P16Rik	0	0	0	0	0	0	0	0	0	0	0	0	0	0	0	0	0	0
9130023H24Rik	0	0	0	0	0	0	0	0	0	0	0	0	0	0	0	0	0	0
9130024F11Rik	0	0	0	0	0	0	0	0	0	0	0	0	0	0	0	0	0	10
9130209A04Rik	0	0	0	0	0	0	0	0	0	0	0	0	0	0	0	0	0	0
9130221F21Rik	0	0	0	0	0	0	0	0	0	0	0	0	0	0	0	0	0	0
9130221H12Rik	0	0	0	0	0	0	0	0	0	0	0	0	0	0	0	0	0	0
9130227L01Rik	0	0	0	0	0	0	0	0	0	0	0	0	0	0	0	0	0	0
9130230L23Rik	0	0	0	0	0	0	0	0	0	0	0	0	0	0	0	0	0	0
9130401M01Rik	0	0	0	0	0	0	0	0	0	0	0	0	0	0	0	0	0	0
9130409I23Rik	0	0	0	0	0	0	0	0	0	0	0	0	0	0	0	0	0	0
9230009I02Rik	0	0	0	0	0	0	0	0	0	0	0	0	0	0	0	0	0	0
9230019H11Rik	0	0	0	0	0	0	0	0	0	0	0	0	0	0	0	0	0	0
9230020A06Rik	0	0	0	0	0	0	0	0	0	0	0	0	0	0	0	0	0	0
9230102K24Rik	0	0	0	0	0	0	0	0	0	0	0	0	0	0	0	0	0	0
9230102O04Rik	0	0	0	0	0	0	0	0	0	0	0	0	0	0	0	0	0	0
9230105E05Rik	0	0	0	0	0	0	0	0	0	0	0	0	0	0	0	0	0	0
9230112D13Rik	0	0	0	0	0	0	0	0	0	0	0	0	0	0	0	0	0	0
9230112J17Rik	0	0	0	0	0	0	0	0	0	0	0	0	0	0	0	0	0	0
9230114K14Rik	0	0	0	0	0	0	0	0	0	0	0	0	0	0	0	0	0	0
9230116L04Rik	0	0	0	0	0	0	0	0	0	0	0	0	0	0	0	0	0	0
9230116N13Rik	0	0	0	0	0	0	0	0	0	0	0	0	0	0	0	0	0	0
9230117E06Rik	0	0	0	0	0	0	0	0	0	0	0	0	0	0	0	0	0	0
9330020H09Rik	0	0	0	0	0	0	0	0	0	0	0	0	0	0	0	0	0	0
9330102E08Rik	0	0	0	0	0	0	0	0	0	0	0	0	0	0	0	0	0	0
9330104G04Rik	0	0	0	0	0	0	0	0	0	0	0	0	0	0	0	0	0	0
9330111N05Rik	0	0	0	0	0	0	0	0	0	0	0	0	0	0	0	0	0	0
9330117O12Rik	0	0	0	0	0	0	0	0	0	0	0	0	0	0	0	0	0	0
9330136K24Rik	0	0	0	0	0	0	0	0	0	0	0	0	0	0	0	0	0	0
9330151L19Rik	0	0	0	0	0	0	0	0	0	0	0	0	0	0	0	0	0	0
9330158H04Rik	0	0	0	36	0	0	0	0	0	0	0	0	0	0	0	0	0	0
9330159F19Rik	0	0	0	0	0	0	0	0	0	0	0	0	0	0	0	0	0	0
9330162012Rik	0	0	0	0	0	0	0	0	0	0	0	0	0	0	0	0	0	0
9330162B11Rik	0	0	0	0	0	0	0	0	0	0	0	0	0	0	0	0	0	0
9330175E14Rik	0	0	0	0	0	0	0	0	0	0	0	0	0	0	0	0	0	0
9330175M20Rik	0	0	0	0	0	0	0	0	0	0	0	0	0	0	0	0	0	0
9330178D15Rik	0	0	0	0	0	0	0	0	0	0	0	0	0	0	0	0	0	0
9330179D12Rik	0	0	0	0	0	0	0	0	0	0	0	0	0	0	0	0	0	0
9330182L06Rik	0	0	3	0	0	0	0	0	0	0	0	0	0	0	0	0	0	0
9330182O14Rik	0	0	0	0	0	0	0	0	0	0	0	0	0	0	0	0	0	0
9330188P03Rik	0	0	0	0	0	0	0	0	0	0	0	0	0	0	0	0	0	0
9330198I05Rik	0	0	0	0	0	0	0	0	0	0	0	0	0	0	0	0	0	0
9330199G10Rik	0	0	0	0	0	0	0	0	0	0	0	0	0	0	0	0	0	0
9430014N10Rik	0	0	0	0	0	0	0	0	0	0	0	0	0	0	0	0	0	0
9430015G10Rik	0	0	0	0	0	0	0	0	0	0	0	0	0	0	0	0	0	0
9430018G01Rik	0	0	0	0	0	0	0	0	0	0	0	0	0	0	0	0	0	0
9430021M05Rik	0	0	0	0	0	0	0	0	0	0	0	0	0	0	0	0	0	0
9430037G07Rik	0	0	0	0	0	0	0	0	0	0	0	0	0	0	0	0	0	0
9430038I01Rik	0	0	0	0	0	0	0	0	0	0	0	0	0	0	0	0	0	0
9430041J12Rik	0	0	0	0	0	0	0	0	0	0	0	0	0	0	0	0	0	0
9430060I03Rik	0	0	0	0	0	0	0	0	0	0	0	0	0	0	0	0	0	0
9430069I07Rik	0	0	0	0	0	0	0	0	0	0	0	0	0	0	0	0	0	0
9430078K24Rik	0	0	0	0	0	0	0	0	0	0	0	0	0	0	0	0	0	0
9430091E24Rik	0	0	0	0	0	0	0	0	0	0	0	0	0	0	0	0	0	0
9530002B09Rik	0	0	0	0	0	0	0	0	0	0	0	0	0	0	0	0	0	0
9530003J23Rik	0	0	0	0	0	0	0	0	0	0	0	0	0	0	0	0	0	0
9530014B07Rik	0	0	0	0	0	0	0	0	0	0	0	0	0	0	0	0	0	0
9530020I12Rik	0	0	0	0	0	0	0	0	0	0	0	0	0	0	0	0	0	0
9530026F06Rik	0	0	0	0	0	0	0	0	0	0	0	0	0	0	0	0	0	0
9530026P05Rik	0	0	0	0	0	0	0	0	0	6	0	0	0	0	0	0	0	0
9530036O11Rik	0	0	0	0	0	0	0	0	0	0	0	0	0	0	0	0	0	0
9530051G07Rik	0	0	0	0	0	0	0	0	0	0	0	0	0	0	0	0	0	0
9530052C20Rik	0	0	0	0	0	0	0	0	0	0	0	0	0	0	0	0	0	0
9530052E02Rik	0	0	0	0	0	0	0	0	0	0	0	0	0	0	0	0	0	0
9530053A07Rik	0	0	0	0	0	0	0	0	0	0	0	0	0	0	0	0	0	0
9530059O14Rik	0	0	0	0	0	0	0	0	0	0	0	0	0	0	0	0	0	0
9530062K07Rik	0	0	0	0	0	0	0	0	0	0	0	0	0	0	0	0	0	0
9530068E07Rik	0	0	0	0	0	0	0	0	0	0	0	0	0	0	0	0	0	0
9530077C05Rik	0	0	0	0	0	0	0	0	0	0	0	0	0	0	0	0	0	0
9530080O11Rik	0	0	0	0	0	0	0	0	0	0	0	0	0	0	0	0	0	0
9530082P21Rik	0	0	0	0	0	0	0	0	0	0	0	0	0	0	0	0	0	0
9630001P10Rik	0	0	0	0	0	0	0	0	0	0	0	0	0	0	0	0	0	0
9630013A20Rik	0	0	0	0	0	0	0	0	0	0	0	0	0	0	0	0	0	0
9630013K17Rik	0	0	0	0	0	0	0	0	0	0	0	0	0	0	0	0	0	0
9630028B13Rik	0	0	0	0	0	0	0	0	0	0	0	0	0	0	0	0	0	0
9630028H03Rik	0	0	0	0	0	0	0	0	0	0	0	0	0	0	0	0	0	0
9630028I04Rik	0	0	0	0	0	0	0	0	0	0	0	0	0	0	0	0	0	0
9830107B12Rik	0	0	0	0	0	0	0	0	0	0	0	0	0	0	0	0	0	0
9830132P13Rik	0	0	0	0	0	0	0	0	0	0	0	0	0	0	0	0	0	0
9830166K06Rik	0	0	0	0	0	0	0	0	0	0	0	0	0	0	0	0	0	0
9930012K11Rik	0	0	0	0	0	0	0	0	0	0	0	0	0	0	0	0	0	0
9930014A18Rik	0	0	0	0	0	0	0	0	0	0	0	0	0	0	0	0	0	0
9930021J03Rik	0	0	0	0	0	0	0	0	0	0	0	0	0	0	0	0	0	0
9930104L06Rik	0	0	0	0	0	0	0	0	0	0	0	0	0	0	0	0	0	0
9930111H07Rik	0	0	0	0	0	0	0	0	0	0	0	0	0	0	0	0	0	0
A030001D20Rik	0	0	0	0	0	0	0	0	0	0	0	0	0	0	0	0	0	0
A130010J15Rik	0	0	0	0	0	0	0	0	0	0	0	0	0	0	0	0	0	0
A130030D18Rik	0	0	0	0	0	0	0	0	0	0	0	0	0	0	0	0	0	0
A130077B15Rik	0	0	0	0	0	0	0	0	0	0	0	0	0	0	0	0	0	0
A1bg	0	0	0	0	0	0	0	0	0	0	0	0	0	0	0	0	0	0
A1cf	0	0	0	0	0	0	0	0	0	0	0	0	0	0	0	0	0	0
A230001M10Rik	0	0	0	0	0	0	0	0	0	0	0	0	0	0	0	0	0	0
A230009B12Rik	0	0	0	0	0	0	0	0	0	0	0	0	0	0	0	0	0	0
A230020J21Rik	0	0	0	0	0	0	0	0	0	0	0	0	0	0	0	0	0	0
A230028O05Rik	0	0	0	0	0	0	0	0	0	0	0	0	0	0	0	0	0	0
A230051N06Rik	0	0	0	0	0	0	0	0	0	0	0	0	0	0	0	0	0	0
A230056P14Rik	0	0	0	0	0	0	0	0	0	0	0	0	0	0	0	0	0	0
A230057D06Rik	0	0	0	0	0	0	0	0	0	0	0	0	0	0	0	0	0	0
A230072C01Rik	0	0	0	0	0	0	0	0	0	0	0	0	0	0	0	0	0	0
A230072E10Rik	0	0	0	0	0	0	0	0	0	0	0	0	0	0	0	0	0	0
A230077H06Rik	0	0	0	0	0	0	0	0	0	0	0	0	0	0	0	0	0	0
A230083G16Rik	0	0	0	0	0	0	0	0	0	0	0	0	0	0	0	0	0	0
A230103J11Rik	0	0	0	0	0	0	0	0	0	0	0	0	0	0	0	0	0	0
A230107N01Rik	0	0	0	0	0	0	0	0	0	0	0	0	0	0	0	0	0	0
A230108P19Rik	0	0	0	0	0	0	0	0	0	0	0	0	0	0	0	0	0	0
A2m	0	0	0	0	0	0	0	0	0	0	0	0	0	0	0	0	0	0
A2ml1	0	0	0	0	0	0	0	0	0	0	0	0	0	0	0	0	19	0
A330008L17Rik	0	11	0	0	0	0	0	0	0	0	0	0	0	0	1	0	0	0
A330009N23Rik	0	0	0	0	0	0	0	0	0	0	0	0	0	0	0	0	0	0
A330015K06Rik	0	0	0	0	0	0	0	0	0	0	0	0	0	0	0	0	0	0
A330023F24Rik	0	0	0	0	0	0	0	0	0	0	0	0	0	0	0	0	0	0
A330032B11Rik	0	0	0	0	0	0	0	0	0	0	0	0	0	0	0	0	0	0
A330033J07Rik	0	0	0	0	0	0	0	0	0	0	0	0	0	0	0	0	0	0
A330035P11Rik	0	0	0	0	0	0	0	0	0	0	0	0	0	0	0	0	0	0
A330040F15Rik	0	0	0	0	0	0	0	0	0	0	0	0	0	0	0	0	0	0
A330041J22Rik	0	0	0	0	0	0	0	0	0	0	0	0	0	0	0	0	0	0
A330048O09Rik	0	0	0	0	0	0	0	0	0	0	0	0	0	0	0	0	0	0
A330049N07Rik	0	0	0	0	0	0	0	0	0	0	0	0	0	0	0	0	0	0
A330070K13Rik	0	0	0	0	0	0	0	0	0	0	0	0	0	0	0	0	0	0
A330074K22Rik	0	0	0	0	0	0	0	0	0	0	0	0	0	0	0	0	0	0
A330076C08Rik	0	0	0	0	0	0	0	0	0	0	0	0	0	0	0	0	0	0
A330076H08Rik	0	0	0	0	0	0	0	0	0	0	0	0	0	0	0	0	0	0
A330093E20Rik	0	0	0	0	0	0	0	0	0	0	0	0	0	0	0	0	0	0
A330094K24Rik	0	0	0	0	0	0	0	0	0	0	0	0	0	0	0	0	0	0
A3galt2	0	0	0	0	0	0	0	0	0	0	0	0	0	0	0	0	0	0
A430005L14Rik	0	0	0	0	0	0	0	0	0	0	0	0	0	0	0	0	0	0
A430033K04Rik	0	0	0	0	0	0	0	0	0	0	0	0	0	0	0	0	0	0
A430035B10Rik	0	0	0	0	0	0	0	0	0	0	0	0	0	0	0	0	0	0
A430057M04Rik	0	0	0	0	0	0	0	0	0	0	0	0	0	0	0	0	0	0
A430078I02Rik	0	0	0	0	0	0	0	0	0	0	0	0	0	0	0	0	0	0
A430088P11Rik	0	0	0	0	0	0	0	0	0	0	0	0	0	0	0	0	0	0
A430090L17Rik	0	0	0	0	0	0	0	0	0	0	0	0	0	0	0	0	0	0
A430093F15Rik	0	0	0	0	0	0	0	0	0	0	0	0	0	0	0	0	0	0
A4galt	0	0	0	0	0	0	0	0	0	0	0	0	0	0	0	0	0	0
A4gnt	0	0	0	0	0	0	0	0	0	0	0	0	0	0	0	0	0	0
A530006G24Rik	0	0	0	0	0	0	0	0	0	0	0	0	0	0	0	0	0	0
A530010L16Rik	0	0	0	0	0	0	0	0	0	0	0	0	0	0	0	0	0	0
A530013C23Rik	0	0	0	0	0	0	0	0	0	0	0	0	0	0	0	0	0	0
A530016L24Rik	0	0	0	0	0	0	0	0	0	0	0	0	0	0	0	0	0	0
A530021J07Rik	0	0	0	0	0	0	0	0	0	0	0	0	0	0	0	0	0	0
A530040E14Rik	0	0	0	0	0	0	0	0	0	0	0	0	0	0	0	0	0	0
A530046M15Rik	0	0	0	0	0	0	0	0	0	0	0	0	0	0	0	0	0	0
A530053G22Rik	0	0	0	0	0	0	0	0	0	0	0	0	0	0	0	0	0	0
A530058N18Rik	0	0	0	0	0	0	0	0	0	0	0	0	0	0	0	0	0	0
A530064D06Rik	0	0	0	0	0	0	0	0	0	0	0	0	0	0	0	0	0	0
A530065N20Rik	0	0	0	0	0	0	0	0	0	0	0	0	0	0	0	0	0	0
A530072M11Rik	0	0	0	0	0	0	0	0	0	0	0	0	0	0	0	0	0	0
A530088E08Rik	0	0	0	0	0	0	0	0	0	0	0	0	0	0	0	0	0	0
A630001G21Rik	0	0	0	0	0	0	0	0	0	0	0	0	0	0	0	0	0	0
A630001O12Rik	0	0	0	0	0	0	0	0	0	0	0	0	0	0	0	0	0	0
A630010A05Rik	0	0	0	0	0	0	0	0	0	0	0	0	0	0	0	0	0	0
A630012P03Rik	0	0	0	0	0	0	0	0	0	0	0	0	0	0	0	0	0	0
A630019I02Rik	0	0	0	0	0	0	0	0	0	0	0	0	0	0	0	0	0	0
A630023A22Rik	0	0	0	0	0	0	0	0	0	0	0	0	0	0	0	0	0	0
A630023P12Rik	0	0	0	0	0	0	0	0	0	0	0	0	0	0	0	0	0	0
A630072M18Rik	0	0	0	0	0	0	0	0	0	0	0	0	0	0	0	0	0	0
A630073D07Rik	0	0	0	0	0	0	0	0	0	0	0	0	0	0	0	0	0	0
A630076J17Rik	0	0	0	0	0	0	0	0	0	0	0	0	0	0	0	0	0	0
A630089N07Rik	0	0	0	0	0	0	0	0	0	0	0	0	0	0	0	0	0	0
A630095N17Rik	0	0	0	0	0	0	0	0	0	0	0	0	0	0	0	0	0	0
A730004F24Rik	0	0	0	0	0	0	0	0	0	0	0	0	0	0	0	0	0	0
A730006G06Rik	0	0	0	0	0	0	0	0	0	0	0	0	0	0	0	0	0	0
A730017L22Rik	0	0	0	0	0	0	0	0	0	0	0	0	0	0	0	0	0	0
A730018C14Rik	0	0	0	0	0	0	0	0	0	0	0	0	0	0	0	0	0	0
A730020E08Rik	0	0	0	0	0	0	0	0	0	0	0	0	0	0	0	0	0	0
A730020M07Rik	0	0	0	0	0	0	0	0	0	0	0	0	0	0	0	0	0	0
A730035I17Rik	0	0	0	0	0	0	0	0	0	0	0	0	0	0	0	0	0	0
A730036I17Rik	0	0	0	0	0	0	0	0	0	0	0	0	0	0	0	0	0	0
A730043L09Rik	0	0	0	0	0	0	0	0	0	0	0	0	0	0	0	0	0	0
A730046J19Rik	0	0	0	0	0	0	0	0	0	0	0	0	0	0	0	0	0	0
A730056A06Rik	0	0	0	0	0	0	0	0	0	0	0	0	0	0	0	0	0	0
A730063M14Rik	0	0	0	0	0	0	0	0	0	0	0	0	0	0	0	0	0	0
A730081D07Rik	0	0	0	0	0	0	0	0	0	0	0	0	0	0	0	0	0	0
A730082K24Rik	0	0	0	0	0	0	0	0	0	0	0	0	0	0	0	0	0	0
A730085K08Rik	0	0	0	0	0	0	0	0	0	0	0	0	0	0	0	0	0	0
A730090N16Rik	0	0	0	0	0	0	0	0	0	0	0	0	0	0	0	0	0	0
A730098A19Rik	0	0	0	0	0	0	0	0	0	0	0	0	0	0	0	0	0	0
A830009L08Rik	0	0	0	0	0	0	0	0	0	0	0	0	0	0	0	0	0	0
A830011K09Rik	0	0	0	0	0	0	0	0	0	0	0	0	0	0	0	0	0	0
A830018L16Rik	0	0	0	0	0	0	0	0	0	0	0	0	0	0	0	0	0	0
A830019L24Rik	0	0	0	0	0	0	0	0	0	0	0	0	0	0	0	0	0	0
A830019P07Rik	0	0	0	0	0	0	0	0	0	0	0	0	0	0	0	0	0	0
A830029E22Rik	0	0	0	0	0	0	0	0	0	0	0	0	0	0	0	0	0	0
A830035O19Rik	0	0	0	0	0	0	0	0	0	0	0	0	0	0	0	0	0	0
A830036E02Rik	0	0	0	0	0	0	0	0	0	0	0	0	0	0	0	0	0	0
A830052D11Rik	0	0	0	0	0	0	0	0	0	0	0	0	0	0	0	0	0	0
A830082K12Rik	0	0	0	0	0	0	0	0	15	0	0	0	0	0	0	0	0	0
A830082N09Rik	0	0	0	0	0	0	0	0	0	0	0	0	0	0	0	0	0	0
A930001A20Rik	0	0	0	0	0	0	0	0	0	0	0	0	0	0	0	0	0	0
A930001C03Rik	0	0	0	0	0	0	0	0	0	0	0	0	0	0	0	0	0	0
A930002C04Rik	0	0	0	0	0	0	0	0	0	0	0	0	0	0	0	0	0	0
A930003A15Rik	0	0	0	0	0	0	0	0	0	0	0	0	0	0	0	0	0	0
A930003O13Rik	0	0	0	0	0	0	0	0	0	0	0	0	0	0	0	0	0	0
A930004D18Rik	0	0	0	0	0	0	0	0	0	0	0	0	0	0	0	0	0	0
A930005H10Rik	0	0	0	0	0	0	0	0	0	0	0	0	0	0	0	0	0	0
A930006I01Rik	0	0	0	0	0	0	0	0	0	0	0	0	0	0	0	0	0	0
A930006K02Rik	0	0	0	0	0	0	0	0	0	0	0	0	0	0	0	0	0	0
A930007I19Rik	0	0	0	0	0	0	0	0	0	0	0	0	0	0	0	0	0	0
A930009A15Rik	0	0	0	0	0	0	0	0	0	0	0	0	0	0	0	0	0	0
A930012L18Rik	0	0	0	0	0	0	0	0	0	0	0	0	0	0	0	0	0	0
A930015D03Rik	0	0	0	0	0	0	0	0	0	0	0	0	0	0	0	0	0	0
A930016O22Rik	0	0	0	0	0	0	0	0	0	0	0	0	0	0	0	0	0	0
A930017K11Rik	0	0	0	0	0	0	0	0	0	0	0	0	0	0	0	0	0	0
A930018P22Rik	0	0	0	0	0	0	0	0	0	0	0	0	0	0	0	0	0	0
A930019D19Rik	0	0	0	0	0	0	0	0	0	0	0	0	0	0	0	0	0	0
A930024E05Rik	0	0	0	0	0	0	0	0	0	0	0	0	0	0	0	0	0	0
A930031H19Rik	0	0	0	0	0	0	0	0	0	0	0	0	0	0	0	0	0	0
A930033H14Rik	0	0	0	0	0	0	0	0	0	0	0	0	0	0	0	0	0	0
A930037H05Rik	0	0	0	0	0	0	0	0	0	0	0	0	0	0	0	0	0	0
A930041C12Rik	0	0	0	0	0	0	0	0	0	0	0	0	0	0	0	0	0	0
AA387883	0	0	0	0	0	0	0	0	0	0	0	0	0	0	0	0	0	0
AA388235	0	0	0	0	0	0	0	0	0	0	0	0	0	0	0	0	0	0
AA465934	0	0	0	0	0	0	0	0	0	0	0	0	0	0	0	0	0	0
AA467197	0	0	0	0	0	0	0	0	0	0	0	0	0	0	0	0	0	0
AA545190	0	0	0	0	0	0	0	0	0	0	0	0	0	0	0	0	0	0
AA986860	0	0	0	0	0	0	0	0	0	0	0	0	0	0	0	0	0	0
AB124611	0	0	0	0	0	0	0	0	0	0	0	0	0	0	0	0	0	0
AF067063	0	0	0	0	0	0	0	0	0	0	0	0	0	0	0	0	0	0
AF366264	0	0	0	0	0	0	0	0	0	0	0	0	0	0	0	0	0	0
AI115009	0	0	0	0	0	0	0	0	0	0	0	0	0	0	0	0	0	0
AI182371	0	0	0	0	0	0	0	0	0	0	0	0	0	0	0	0	0	0
AI197445	0	0	0	0	0	0	0	0	0	0	0	0	0	0	0	0	0	0
AI314278	0	0	0	0	0	0	0	0	0	0	0	0	0	0	0	0	0	0
AI413582	0	0	0	0	0	0	0	0	0	0	0	0	0	0	0	0	0	0
AI427809	0	0	0	0	0	0	0	0	0	0	0	0	0	0	0	0	0	0
AI429214	0	0	0	0	0	0	0	0	0	0	0	0	0	0	0	0	0	0
AI463170	0	0	0	0	0	0	0	0	0	0	0	0	0	0	0	0	0	0
AI467606	0	0	0	0	0	0	0	0	0	0	0	0	0	0	0	0	0	0
AI504432	0	0	0	25	0	0	0	0	0	12	0	0	0	0	0	0	0	0
AI507597	0	0	0	0	0	0	0	0	0	0	0	0	0	0	0	0	0	0
AI593442	0	0	0	0	0	0	0	0	0	0	0	0	0	0	4	0	0	0
AI597479	0	0	0	0	0	0	0	0	0	0	0	0	0	0	0	0	0	0
AI606473	0	0	0	0	0	0	0	0	0	0	0	0	0	0	0	0	0	0
AI646519	0	0	0	0	0	0	0	0	0	0	0	0	0	0	0	0	0	0
AI661453	0	0	0	0	0	0	0	0	0	0	0	0	0	0	0	0	0	0
AI662270	0	0	0	0	0	0	0	0	0	0	0	0	0	0	0	0	0	0
AI837181	0	0	0	0	0	0	0	0	0	0	0	0	0	0	0	0	0	0
AI839979	0	0	0	0	0	0	0	0	0	0	0	0	0	0	0	0	0	0
AI847159	0	0	0	0	0	0	0	0	0	0	0	0	0	0	0	0	0	0
AI854703	0	0	0	0	0	0	0	0	0	0	0	0	0	0	0	0	0	0
AI987944	0	0	0	0	0	0	0	0	0	0	0	0	0	0	0	0	0	0
AU015791	0	0	0	0	0	0	0	0	0	0	0	0	0	0	0	0	0	0
AU015836	0	0	0	0	0	0	0	0	0	0	0	0	0	0	0	0	0	0
AU016765	0	0	0	0	0	0	0	0	0	0	0	0	0	0	0	0	0	0
AU018091	0	0	0	0	0	0	0	0	0	0	0	0	0	0	0	0	0	0
AU019990	0	0	0	0	0	0	0	0	0	0	0	0	0	0	0	0	0	0
AU021063	0	0	0	0	0	0	0	0	0	0	0	0	0	0	0	0	0	0
AU021092	0	0	0	0	0	0	0	0	0	0	0	0	0	0	0	0	0	0
AU022252	0	0	0	0	0	0	0	0	0	0	0	0	0	0	0	0	0	0
AU022751	0	0	0	0	0	0	0	0	0	0	0	0	0	0	0	0	0	0
AU022754	0	0	0	0	0	0	0	0	0	0	0	0	0	0	0	0	0	0
AU022793	0	0	0	0	0	0	0	0	0	0	0	0	0	0	0	0	0	0
AU023762	0	0	0	0	0	0	0	0	0	0	0	0	0	0	0	0	0	0
AU040320	0	0	0	0	0	0	0	0	0	0	0	0	0	0	0	0	0	0
AU040972	0	0	0	0	0	0	0	0	0	0	0	0	0	0	0	0	0	0
AU041133	0	0	0	0	0	0	0	0	0	0	0	0	0	0	0	0	0	0
AV039307	0	0	0	0	0	0	0	0	0	0	0	0	0	0	0	0	0	0
AV064505	0	0	0	0	0	0	0	0	0	0	0	0	0	0	0	0	0	0
AV205837	0	0	0	0	0	0	0	0	0	0	0	0	0	0	0	0	0	0
AW011738	0	0	0	0	0	0	0	0	0	0	0	0	0	0	0	0	0	0
AW046200	0	0	0	0	0	0	0	0	0	0	0	0	0	0	0	0	0	0
AW112010	0	0	0	0	0	0	0	0	0	0	0	0	0	0	0	0	0	0
AW146154	0	0	0	0	0	0	0	0	0	0	0	0	0	0	0	0	0	0
AW209491	0	0	0	0	0	0	0	0	0	0	0	0	0	0	0	0	0	0
AW495222	0	0	0	0	0	0	0	0	0	0	0	0	0	0	0	0	0	0
AW549877	0	0	0	0	0	0	0	0	0	0	0	0	0	0	0	0	0	0
AW551984	0	0	0	0	0	0	0	0	0	0	0	39	0	0	0	0	0	0
AW554918	0	0	0	0	0	0	0	0	0	0	0	0	0	0	0	0	0	0
AY074887	0	0	0	0	0	0	0	0	0	0	0	0	0	0	0	0	0	0
AY358078	0	0	0	0	0	0	0	0	0	0	0	0	0	0	0	0	0	0
AY512915	0	0	0	0	0	0	0	0	0	0	0	0	0	0	0	0	0	0
AY512931	0	0	0	0	0	0	0	0	0	0	0	0	0	0	0	0	0	0
AY702103	0	0	0	0	0	0	0	0	0	0	0	0	0	0	0	0	0	0
AY761185	0	0	0	0	0	0	0	0	0	0	0	0	0	0	0	0	0	0
Aaas	0	0	0	0	0	0	0	0	0	0	0	0	0	0	0	0	0	0
Aacs	0	0	0	0	0	0	0	0	0	0	0	0	0	0	0	0	0	0
Aadac	0	0	0	0	0	0	0	0	0	0	0	0	0	0	0	0	0	0
Aadacl2	0	0	0	0	0	0	0	0	0	0	0	0	0	0	0	0	0	0
Aadacl3	0	0	0	0	0	0	0	0	0	0	0	0	0	0	0	0	0	0
Aadacl4	0	0	0	0	0	0	0	0	0	0	0	0	0	0	0	0	0	0
Aadat	0	0	0	0	0	0	0	0	0	0	0	0	0	0	0	0	0	0
Aagab	0	0	0	0	0	0	0	0	0	0	0	0	0	0	0	0	0	0
Aak1	0	0	0	0	0	0	0	0	0	0	0	0	0	0	0	0	0	0
Aamdc	0	0	0	0	0	0	0	0	0	0	0	0	0	0	0	0	0	0
Aamp	0	0	0	0	0	0	0	0	0	0	0	0	0	0	0	0	0	0
Aanat	0	0	0	0	0	0	0	0	0	0	0	0	0	0	0	0	0	0
Aar2	0	0	0	0	0	0	0	0	0	0	0	0	0	0	0	0	0	0
Aard	0	0	0	0	0	0	0	0	0	0	0	0	0	0	0	0	0	0
Aars	0	0	0	0	0	0	0	0	0	0	0	0	0	0	0	0	0	0
Aars2	0	0	0	0	0	0	0	0	0	0	0	0	0	0	0	0	0	0
Aarsd1	0	0	0	0	0	0	0	0	0	0	0	0	0	0	0	0	0	0
Aasdh	0	0	0	0	0	0	0	0	0	0	0	0	0	0	0	0	0	0
Aasdhppt	0	0	0	0	0	0	0	0	0	0	0	0	0	0	0	0	0	0
Aass	0	0	0	0	0	0	0	0	0	0	0	0	0	0	0	0	0	0
Aatf	0	0	0	0	0	0	0	0	0	0	0	0	0	0	0	0	0	0
Aatk	0	0	0	0	0	0	0	0	0	0	0	0	0	0	0	0	0	0
Abat	0	0	0	0	0	0	0	0	0	0	0	0	0	0	0	0	0	0
Abca1	0	0	0	0	0	0	0	0	0	0	0	0	0	0	0	0	0	0
Abca12	0	0	0	0	0	0	0	0	0	0	0	0	0	0	0	0	0	0
Abca13	0	0	0	0	0	0	0	0	0	0	0	0	0	0	0	0	0	0
Abca14	0	0	0	0	0	0	0	0	0	0	0	0	0	0	0	0	0	0
Abca15	0	0	0	0	0	0	0	0	0	0	0	0	0	0	0	0	0	0
Abca16	0	0	0	0	0	0	0	0	0	0	0	0	0	0	0	0	0	0
Abca17	0	0	0	0	0	0	0	0	0	0	0	0	0	0	0	0	0	0
Abca2	0	0	0	0	0	0	0	0	0	0	0	0	0	0	0	0	0	0
Abca3	0	0	0	0	0	0	0	0	0	0	0	0	0	0	0	0	0	0
Abca4	0	0	0	0	0	0	0	0	0	0	0	0	0	0	0	0	0	0
Abca5	0	0	0	0	0	0	0	0	0	0	0	0	0	0	0	0	0	0
Abca6	0	0	0	0	0	0	0	0	0	0	0	0	0	0	0	0	0	0
Abca7	0	0	0	0	0	0	0	0	0	0	0	0	0	0	0	0	0	0
Abca8a	0	0	0	0	0	0	0	0	0	0	0	0	0	0	0	0	0	0
Abca8b	0	0	0	0	0	0	0	0	0	0	0	0	0	0	0	0	0	0
Abca9	0	0	0	0	0	0	0	0	0	0	0	0	0	0	0	0	0	0
Abcb10	0	0	0	0	0	0	0	0	0	0	0	0	0	0	0	0	0	0
Abcb11	0	0	0	0	0	0	0	0	0	0	0	0	0	0	0	0	0	0
Abcb1a	0	0	0	0	0	0	0	0	0	0	0	0	0	0	0	0	0	0
Abcb1b	0	0	0	0	0	0	0	0	0	0	0	0	0	0	0	0	0	0
Abcb4	0	0	0	0	0	0	0	0	0	0	0	0	0	0	0	0	0	0
Abcb5	0	0	0	0	0	0	0	0	0	0	0	0	0	0	0	0	0	0
Abcb6	0	0	0	0	0	0	0	0	0	0	0	0	0	0	0	0	0	0
Abcb7	0	0	0	0	0	0	0	0	0	0	0	0	0	0	0	0	0	0
Abcb8	0	0	0	0	0	0	0	0	0	0	0	0	0	0	0	0	0	0
Abcb9	0	0	0	0	0	0	0	0	0	0	0	0	0	0	0	0	0	0
Abcc1	0	0	0	0	0	0	0	0	0	0	0	0	0	0	0	0	0	0
Abcc10	0	0	0	0	0	0	0	0	0	0	0	0	0	0	0	0	0	0
Abcc12	0	0	0	0	0	0	0	0	0	0	0	0	0	0	0	0	0	0
Abcc2	0	0	0	0	0	0	0	0	0	0	0	0	0	0	0	0	0	0
Abcc3	0	0	0	0	0	0	0	0	0	0	0	0	0	0	0	0	0	0
Abcc4	0	0	0	0	0	0	0	0	0	0	0	0	0	0	0	0	0	0
Abcc5	0	0	0	0	0	0	0	0	0	0	0	0	0	0	0	0	0	0
Abcc6	0	0	0	0	0	0	0	0	0	0	0	0	0	0	0	0	0	0
Abcc8	0	0	0	0	0	0	0	0	0	0	0	0	0	0	0	0	0	0
Abcc9	0	0	0	0	0	0	0	0	0	0	0	0	0	0	13	0	0	0
Abcd1	0	0	0	0	0	0	0	0	0	0	0	0	0	0	0	0	0	0
Abcd2	0	0	0	0	0	0	0	0	0	0	0	0	0	0	0	0	0	0
Abcd3	0	0	0	0	0	0	0	0	0	0	0	0	0	0	0	0	0	0
Abcd4	0	0	0	0	0	0	0	0	0	0	0	0	0	0	0	0	0	0
Abce1	0	0	0	0	0	0	0	0	0	0	0	0	0	0	0	0	0	0
Abcf1	0	0	0	0	0	0	0	0	0	0	0	0	0	0	0	0	0	0
Abcf2	0	0	0	0	0	0	0	0	0	0	0	0	0	0	0	0	0	0
Abcf3	0	0	0	0	0	0	0	0	0	0	0	0	0	0	0	0	0	0
Abcg1	0	0	0	0	0	0	0	0	0	0	0	0	0	0	0	0	0	0
Abcg2	0	0	0	0	0	0	0	0	0	0	0	0	0	0	0	0	0	0
Abcg3	0	0	0	0	0	0	0	0	0	0	0	0	0	0	0	0	0	0
Abcg4	0	0	0	0	0	0	0	0	0	0	0	0	0	0	0	0	0	0
Abcg5	0	0	0	0	0	0	0	0	0	0	0	0	0	0	0	0	0	0
Abcg8	0	0	0	0	0	0	0	0	0	0	0	0	0	0	0	0	0	0
Abhd10	0	0	0	0	0	0	0	0	0	0	0	0	0	0	0	0	0	0
Abhd11	0	0	0	0	0	0	0	0	0	0	0	0	0	0	0	0	0	0
Abhd12	0	0	0	0	0	0	0	0	0	0	0	0	0	0	0	0	0	0
Abhd12b	0	0	0	0	0	0	0	0	0	0	0	0	0	0	0	0	0	0
Abhd13	0	0	0	0	0	0	0	0	0	0	0	0	0	0	0	0	0	0
Abhd14a	0	0	0	0	0	0	0	0	0	0	0	0	0	0	0	0	0	0
Abhd14b	0	0	0	0	0	0	0	0	0	0	0	0	0	0	0	0	0	0
Abhd15	0	0	0	0	0	0	0	0	0	0	0	0	0	0	0	0	0	0
Abhd16a	0	0	0	0	0	0	0	0	0	0	0	0	0	0	0	0	0	0
Abhd16b	0	0	0	0	0	0	0	0	0	0	0	0	0	0	0	0	0	0
Abhd17a	0	0	0	0	0	0	0	0	0	0	0	0	0	0	0	0	0	0
Abhd17b	0	0	0	0	0	0	0	0	0	0	0	0	0	0	0	0	0	0
Abhd17c	0	0	0	0	0	0	0	0	0	0	0	0	0	0	0	0	0	0
Abhd18	0	0	0	0	0	0	0	0	0	0	0	0	0	0	0	0	0	0
Abhd2	0	0	0	0	0	0	0	0	0	0	0	0	0	0	0	0	0	0
Abhd3	0	0	0	0	0	0	0	0	0	0	0	0	0	0	0	0	0	0
Abhd4	0	0	0	0	0	0	0	0	0	0	0	0	0	0	0	0	0	0
Abhd5	0	0	0	0	0	0	0	0	0	0	0	0	0	0	0	0	0	0
Abhd6	0	0	0	0	0	0	0	0	0	0	0	0	0	0	0	0	0	0
Abhd8	0	0	0	0	0	0	0	0	0	0	0	0	0	0	0	0	0	0
Abi1	0	0	0	0	0	0	0	0	0	0	0	0	0	0	0	0	0	0
Abi2	0	0	0	0	0	0	0	0	0	0	0	0	0	0	0	0	0	0
Abi3	0	0	0	0	0	0	0	0	0	0	0	0	0	0	0	0	0	0
Abi3bp	0	0	0	0	0	0	0	0	58	0	0	0	0	0	0	0	0	0
Abitram	0	0	0	0	0	0	0	0	0	0	0	0	0	0	0	0	0	0
Abl1	0	0	0	0	0	0	0	0	0	0	0	0	0	0	0	0	0	0
Abl2	0	0	0	0	0	0	0	0	0	0	0	0	0	0	0	0	0	0
Ablim1	0	0	0	0	0	0	0	0	0	0	0	0	0	0	0	0	0	0
Ablim2	0	0	0	0	0	0	0	0	0	0	0	0	0	0	0	0	0	0
Ablim3	0	0	0	0	0	0	0	0	0	0	0	0	0	0	0	0	0	0
Abo	0	0	0	0	0	0	0	0	0	0	0	0	0	0	0	0	0	0
Abr	0	0	0	0	0	0	0	0	0	0	0	0	0	0	0	0	0	0
Abra	0	0	0	0	0	0	0	0	0	0	0	0	0	0	0	0	0	0
Abracl	0	0	0	0	0	0	0	0	0	0	0	0	0	0	0	0	0	0
Abraxas1	0	0	0	0	0	0	0	0	0	0	0	0	0	0	0	0	0	0
Abraxas2	0	0	0	0	0	0	0	0	0	0	0	0	0	0	0	0	0	0
Abt1	0	0	0	0	0	0	0	0	0	0	0	0	0	0	0	0	0	0
Abtb1	0	0	0	0	0	0	0	0	0	0	0	0	0	0	0	0	0	0
Abtb2	0	0	0	0	0	0	0	0	42	0	0	0	0	0	0	0	0	0
Acaa1a	0	0	0	0	0	0	0	0	0	0	0	0	0	0	0	0	0	0
Acaa1b	0	0	0	0	0	0	0	0	0	0	0	0	0	0	0	0	0	0
Acaa2	0	0	0	0	0	0	0	0	0	0	0	0	0	0	0	0	0	0
Acaca	0	0	0	0	0	0	0	0	0	0	0	0	0	0	0	0	0	0
Acacb	0	0	0	0	0	0	0	0	0	0	0	0	0	0	0	0	0	0
Acad10	0	0	0	0	0	0	0	0	0	0	0	0	0	0	0	0	0	0
Acad11	0	0	0	0	0	0	0	0	0	0	0	0	0	0	0	0	0	0
Acad12	0	0	0	0	0	0	0	0	0	0	0	0	0	0	0	0	0	0
Acad8	0	0	0	0	0	0	0	0	0	0	0	0	0	0	0	0	0	0
Acad9	0	0	0	0	0	0	0	0	0	0	0	0	0	0	0	0	0	0
Acadl	0	0	0	0	0	0	0	0	0	0	0	0	0	0	0	0	0	0
Acadm	0	0	0	0	0	0	0	0	0	0	0	0	0	0	0	0	0	0
Acads	0	0	0	0	0	0	0	0	0	0	0	0	0	0	0	0	0	0
Acadsb	0	0	0	0	0	0	0	0	0	0	0	0	0	0	0	0	0	0
Acadvl	0	0	0	0	0	0	0	0	0	0	0	0	0	0	0	0	0	0
Acan	0	0	0	0	0	0	0	0	0	0	0	0	0	0	0	0	0	0
Acap1	0	0	0	0	0	0	0	0	0	0	0	0	0	0	0	0	0	0
Acap2	0	0	0	0	0	0	0	0	0	0	0	0	0	0	0	0	0	0
Acap3	0	0	0	0	0	0	0	0	0	0	0	0	0	0	0	0	0	0
Acat1	0	0	0	0	0	0	0	0	0	0	0	0	0	0	0	0	0	0
Acat2	0	0	0	0	0	0	0	0	0	0	0	0	0	0	0	0	0	0
Acat3	0	0	0	0	0	0	0	0	0	0	0	0	0	0	0	0	0	0
Acbd3	0	0	0	0	0	0	0	0	0	0	0	0	0	0	0	0	0	0
Acbd4	0	0	0	0	0	0	0	0	0	0	0	0	0	0	0	0	0	0
Acbd5	0	0	0	0	0	0	0	0	0	0	0	0	0	0	0	0	0	0
Acbd6	0	0	0	0	0	0	0	0	0	0	0	0	0	0	0	0	0	0
Acbd7	0	0	0	0	0	0	0	0	0	0	0	0	0	0	0	0	0	0
Accs	0	0	0	0	0	0	0	0	0	0	0	0	0	0	0	0	0	0
Accsl	0	0	0	0	0	0	0	0	0	0	0	0	0	0	0	0	0	0
Acd	0	0	0	0	0	0	0	0	0	0	0	0	0	0	0	0	0	0
Ace	0	0	0	0	0	0	0	0	0	0	0	0	0	0	0	0	0	0
Ace2	0	0	0	0	0	0	0	0	0	0	0	0	0	0	0	0	0	0
Acer1	0	0	0	0	0	0	0	0	0	0	0	0	0	0	0	0	0	0
Acer2	0	0	0	0	0	0	0	0	0	0	0	0	0	0	0	0	0	0
Acer3	0	0	0	0	0	0	0	0	0	0	0	0	0	0	0	0	0	0
Ache	0	0	1	0	0	0	0	0	0	15	0	0	0	0	0	0	0	0
Acin1	0	0	0	0	0	0	0	0	0	0	0	0	0	0	0	0	0	0
Ackr1	0	0	0	0	0	0	0	0	0	0	0	0	0	0	0	0	0	0
Ackr2	0	0	0	0	0	0	0	0	0	0	0	0	0	0	0	0	0	0
Ackr3	0	0	0	0	0	0	0	0	0	0	0	0	0	0	0	0	0	0
Ackr4	0	0	0	0	0	0	0	0	0	0	0	0	0	0	0	0	0	0
Acly	0	0	0	0	0	0	0	0	0	74	0	0	0	0	0	0	0	0
Acmsd	0	0	0	0	0	0	0	0	0	0	0	0	0	0	0	0	0	0
Acnat1	0	0	0	0	0	0	0	0	0	0	0	0	0	0	0	0	0	0
Acnat2	0	0	0	0	0	0	0	0	0	0	0	0	0	0	0	0	0	0
Aco1	0	0	0	0	0	0	0	0	0	0	0	0	0	0	0	0	0	0
Aco2	0	0	0	0	0	0	0	0	0	0	0	0	0	0	0	0	0	0
Acod1	0	0	0	0	0	0	0	0	0	0	0	0	0	0	0	0	0	0
Acot1	0	0	0	0	0	0	0	0	0	0	0	0	0	0	0	0	0	0
Acot10	0	0	0	0	0	0	0	0	0	0	0	0	0	0	0	0	0	0
Acot11	0	0	0	0	0	0	0	0	0	0	0	0	0	0	0	0	0	0
Acot12	0	0	0	0	0	0	0	0	0	0	0	0	0	0	0	0	0	0
Acot13	0	0	0	0	0	0	0	0	0	0	0	0	0	0	0	0	0	0
Acot2	0	0	0	0	0	0	0	0	0	0	0	0	0	0	0	0	0	0
Acot3	0	0	0	0	0	0	0	0	0	0	0	0	0	0	0	0	0	0
Acot4	0	0	0	0	0	0	0	0	0	0	0	0	0	0	0	0	0	0
Acot5	0	0	0	0	0	0	0	0	0	0	0	0	0	0	0	0	0	0
Acot6	0	0	0	0	0	0	0	0	0	0	0	0	0	0	0	0	0	0
Acot7	0	0	0	0	0	0	0	0	0	0	0	0	0	0	0	0	0	0
Acot8	0	0	0	0	0	0	0	0	0	0	0	0	0	0	0	0	0	0
Acot9	0	0	0	0	0	0	0	0	0	0	0	0	0	0	0	0	0	0
Acox1	0	0	0	0	0	0	0	0	0	0	0	0	0	0	0	0	0	0
Acox2	0	0	0	0	0	0	0	0	0	0	0	0	0	0	0	0	0	0
Acox3	0	0	0	0	0	0	0	0	0	0	0	0	0	0	0	0	0	0
Acoxl	0	0	0	0	0	0	0	0	0	0	0	0	0	0	0	0	0	0
Acp1	0	0	0	0	0	0	0	0	0	0	0	0	0	0	0	0	0	0
Acp2	0	0	0	0	0	0	0	0	0	0	0	0	0	0	0	0	0	0
Acp4	0	0	0	0	0	0	0	0	0	0	0	0	0	0	0	0	0	0
Acp5	0	0	0	0	0	0	0	0	0	0	0	0	0	0	0	0	0	0
Acp6	0	0	0	0	0	0	0	0	0	0	0	0	0	0	0	0	0	0
Acp7	0	0	0	0	0	0	0	0	0	0	0	0	0	0	0	0	0	0
Acpp	0	0	0	0	0	0	0	0	0	0	0	0	0	0	0	0	0	0
Acr	0	0	0	0	0	0	0	0	0	0	0	0	0	0	0	0	0	0
Acrbp	0	0	0	0	0	0	0	0	0	0	0	0	0	0	0	0	0	0
Acrv1	0	0	0	0	0	0	0	0	0	0	0	0	0	0	0	0	0	0
Acsbg1	0	0	0	0	0	0	0	0	0	0	0	0	0	0	0	0	0	0
Acsbg2	0	0	0	0	0	0	0	0	0	0	0	0	0	0	0	0	0	0
Acsf2	0	0	0	0	0	0	0	0	0	0	0	0	0	0	0	0	0	0
Acsf3	0	0	0	0	0	0	0	0	0	0	0	0	0	0	0	0	0	0
Acsl1	0	0	0	0	0	0	0	0	0	0	0	0	0	0	0	0	0	0
Acsl3	0	0	0	0	0	0	0	0	0	0	0	0	0	0	0	0	0	0
Acsl4	0	0	0	0	0	0	0	0	0	0	0	0	0	0	0	0	0	0
Acsl5	0	0	0	0	0	0	0	0	0	0	0	0	0	0	0	0	0	0
Acsl6	0	0	0	0	0	0	0	0	0	0	0	0	0	0	0	0	0	0
Acsm1	0	0	0	0	0	0	0	0	0	0	0	0	0	0	0	0	0	0
Acsm2	0	0	0	0	0	0	0	0	0	0	0	0	0	0	0	0	0	0
Acsm3	0	0	0	0	0	0	0	0	0	0	0	0	0	0	0	0	0	0
Acsm4	0	0	0	0	0	0	0	0	0	0	0	0	0	0	0	0	0	0
Acsm5	0	0	0	0	0	0	0	0	0	0	0	0	0	0	0	0	0	0
Acss1	0	0	0	0	0	0	0	0	0	0	0	0	0	0	0	0	0	0
Acss2	0	0	0	0	0	0	0	0	0	0	0	0	0	0	0	0	0	0
Acss2os	0	0	0	0	0	0	0	0	0	0	0	0	0	0	0	0	0	0
Acss3	0	0	0	0	0	0	0	0	0	0	0	0	0	0	0	0	0	0
Acta1	0	0	0	0	0	0	0	0	0	0	0	0	0	0	0	0	0	0
Acta2	0	0	0	0	0	0	0	0	0	0	0	0	0	0	0	0	0	0
Actb	0	0	0	0	1	0	0	0	0	0	0	0	0	0	0	0	0	2
Actbl2	0	0	0	0	0	0	0	0	0	0	0	0	0	0	0	0	0	0
Actc1	0	0	0	0	0	0	0	0	0	0	0	0	0	0	0	0	0	0
Acte1	0	0	0	0	0	0	0	0	0	0	0	0	0	0	0	0	0	0
Actg2	0	0	0	0	0	0	0	0	0	0	0	0	0	0	0	0	0	0
Actl10	0	0	0	0	0	0	0	0	0	0	0	0	0	0	0	0	0	0
Actl11	0	0	0	0	0	0	0	0	0	0	0	0	0	0	0	0	0	0
Actl6a	0	0	0	0	0	0	0	0	0	0	0	0	0	0	0	0	0	0
Actl6b	0	0	0	0	0	0	0	0	0	0	0	0	0	0	0	0	0	0
Actl7a	0	0	0	0	0	0	0	0	0	0	0	0	0	0	0	0	0	0
Actl7b	0	0	0	0	0	0	0	0	0	0	0	0	0	0	0	0	0	0
Actl9	0	0	0	0	0	0	0	0	0	0	0	0	0	0	0	0	0	0
Actn1	0	0	0	0	0	0	0	0	0	0	0	0	0	0	0	0	0	0
Actn2	0	0	0	0	0	0	0	0	0	0	0	0	0	0	0	0	0	0
Actn3	0	0	0	0	0	0	0	0	0	0	0	0	0	0	0	0	0	0
Actn4	0	0	0	0	0	0	0	0	0	0	0	0	0	0	0	0	0	0
Actr10	0	0	0	0	0	0	0	0	0	0	0	0	0	0	0	0	0	0
Actr1a	0	0	0	0	0	0	0	0	0	0	0	0	0	0	0	0	0	0
Actr1b	0	0	0	0	0	0	0	0	0	0	0	0	0	0	0	0	0	0
Actr2	0	0	0	0	0	0	0	0	0	0	0	0	0	0	0	0	0	0
Actr3	0	0	0	0	0	0	0	0	0	0	0	0	0	0	0	0	0	0
Actr3b	0	0	0	0	0	0	0	0	0	0	0	0	0	0	0	0	0	0
Actr5	0	0	0	0	0	0	0	0	0	0	0	0	0	0	0	0	0	0
Actr6	0	0	0	0	0	0	0	0	0	0	0	0	0	0	0	0	0	0
Actr8	0	0	0	0	0	0	0	0	0	0	0	0	0	0	0	0	0	0
Actrt1	0	0	0	0	0	0	0	0	0	0	0	0	0	0	0	0	0	0
Actrt2	0	0	0	0	0	0	0	0	0	0	0	0	0	0	0	0	0	0
Actrt3	0	0	0	0	0	0	0	0	0	0	0	0	0	0	0	0	0	0
Acvr1	0	0	0	0	0	0	0	0	0	0	0	0	0	0	0	0	0	0
Acvr1b	0	0	0	0	0	0	0	0	0	0	0	0	0	0	0	0	0	0
Acvr1c	0	0	0	0	0	0	0	0	0	0	0	0	0	0	0	0	0	0
Acvr2a	0	0	0	0	0	0	0	0	0	0	0	0	0	0	0	0	0	0
Acvr2b	0	0	0	0	0	0	0	0	0	0	0	0	0	0	0	0	0	0
Acvrl1	0	0	0	0	0	0	0	0	0	0	0	0	0	0	0	0	0	0
Acy1	0	0	0	0	0	0	0	0	0	0	0	0	0	0	0	0	0	0
Acy3	0	0	0	0	0	0	0	0	0	0	0	0	0	0	0	0	0	0
Acyp1	0	0	0	0	0	0	0	0	0	0	0	0	0	0	0	0	0	0
Acyp2	0	0	0	0	0	0	0	0	0	0	0	0	0	0	0	0	0	0
Ada	0	0	0	0	0	0	0	0	0	0	0	0	0	0	0	0	0	0
Adad1	0	0	0	0	0	0	0	0	0	0	0	0	0	0	0	0	0	0
Adad2	0	0	0	0	0	0	0	0	0	0	0	0	0	0	0	0	0	0
Adal	0	0	0	0	0	0	0	0	0	0	0	0	0	0	0	0	0	0
Adam10	0	0	0	0	0	0	0	0	0	0	0	0	0	0	0	0	0	0
Adam11	0	0	0	0	0	0	0	0	0	0	0	0	0	0	0	0	0	0
Adam12	0	0	0	0	0	0	0	0	0	0	0	0	0	0	0	0	0	0
Adam15	0	0	0	0	0	0	0	0	0	0	0	0	0	0	0	0	0	0
Adam17	0	0	0	0	0	0	0	0	0	0	0	0	0	0	0	0	0	0
Adam18	0	0	0	0	0	0	0	0	0	0	0	0	0	0	0	0	0	0
Adam19	0	0	0	0	0	0	0	0	0	0	0	0	0	0	0	0	0	0
Adam1a	0	0	0	0	0	0	0	0	0	0	0	0	0	0	0	0	0	0
Adam1b	0	0	0	0	0	0	0	0	0	0	0	0	0	0	0	0	0	0
Adam2	0	0	0	0	0	0	0	0	0	0	0	0	0	0	0	0	0	0
Adam20	0	0	0	0	0	0	0	0	0	0	0	0	0	0	0	0	0	0
Adam21	0	0	0	0	0	0	0	0	0	0	0	0	0	0	0	0	0	0
Adam22	0	0	0	0	0	0	0	0	0	0	0	0	0	0	0	0	0	0
Adam23	0	0	0	0	0	0	0	0	0	0	0	0	0	0	0	0	0	0
Adam24	0	0	0	0	0	0	0	0	0	0	0	0	0	0	0	0	0	0
Adam25	0	0	0	0	0	0	0	0	0	0	0	0	0	0	0	0	0	0
Adam26a	0	0	0	0	0	0	0	0	0	0	0	0	0	0	0	0	0	0
Adam26b	0	0	0	0	0	0	0	0	0	0	0	0	0	0	0	0	0	0
Adam28	0	0	0	0	0	0	0	0	0	0	0	0	0	0	0	0	0	0
Adam29	0	0	0	0	0	0	0	0	0	0	0	0	0	0	0	0	0	0
Adam3	0	0	0	0	0	0	0	0	0	0	0	0	0	0	0	0	0	0
Adam30	0	0	0	0	0	0	0	0	0	0	0	0	0	0	0	0	0	0
Adam32	0	0	0	0	0	0	0	0	0	0	0	0	0	0	0	0	0	0
Adam33	0	0	0	0	0	0	0	0	0	0	0	0	0	0	0	0	0	0
Adam34	0	0	0	0	0	0	0	0	0	0	0	0	0	0	0	0	0	0
Adam39	0	0	0	0	0	0	0	0	0	0	0	0	0	0	0	0	0	0
Adam4	0	0	0	0	0	0	0	0	0	0	0	0	0	0	0	0	0	0
Adam5	0	0	0	0	0	0	0	0	0	0	0	0	0	0	0	0	0	0
Adam6a	0	0	0	0	0	0	0	0	0	0	0	0	0	0	0	0	0	0
Adam6b	0	0	0	0	0	0	0	0	0	0	0	0	0	0	0	0	0	0
Adam7	0	0	0	0	0	0	0	0	0	0	0	0	0	0	0	0	0	0
Adam8	0	0	0	0	0	0	0	0	0	0	0	0	0	0	0	0	0	0
Adam9	0	0	0	0	0	0	0	0	0	0	0	0	0	0	0	0	0	0
Adamdec1	0	0	0	0	0	0	0	0	0	0	0	0	0	0	0	0	0	0
Adamts1	0	0	0	0	0	0	0	0	0	0	0	0	0	0	0	0	0	0
Adamts10	0	0	0	0	0	0	0	0	0	0	0	0	0	0	0	0	0	0
Adamts12	0	0	0	0	0	0	0	0	0	0	0	0	0	0	0	0	0	0
Adamts13	0	0	0	0	0	0	0	0	0	0	0	0	0	0	0	0	0	0
Adamts14	0	0	0	0	0	0	0	0	0	0	0	0	0	0	0	0	0	0
Adamts15	0	0	0	0	0	0	0	0	0	0	0	0	0	0	0	0	0	0
Adamts16	0	0	0	0	0	0	0	0	0	0	0	0	0	0	0	0	0	0
Adamts17	0	0	0	0	0	0	0	0	0	0	0	0	0	0	0	0	0	0
Adamts18	0	0	0	0	0	0	0	0	0	0	0	0	0	0	0	0	0	0
Adamts19	0	0	0	30	0	0	0	0	0	0	0	0	0	0	0	0	0	0
Adamts2	0	0	0	0	0	0	0	0	0	99	0	0	0	0	0	0	0	0
Adamts20	0	0	0	0	0	0	0	0	0	0	0	0	0	0	0	0	0	0
Adamts3	0	0	0	0	0	0	0	0	35	0	0	0	0	0	0	0	0	0
Adamts4	0	0	0	0	0	0	0	0	0	0	0	0	0	0	0	0	0	0
Adamts5	0	0	0	0	0	0	0	0	0	0	0	0	0	0	0	0	0	0
Adamts6	0	0	0	0	0	0	0	0	0	0	0	0	0	0	0	0	0	0
Adamts7	0	0	0	0	0	0	0	0	0	0	0	0	0	0	0	0	0	0
Adamts8	0	0	0	0	0	0	0	0	0	0	0	0	0	0	0	0	0	0
Adamts9	0	0	0	0	0	0	0	0	0	0	0	0	0	0	0	0	0	0
Adamtsl1	0	0	0	0	64	0	0	0	0	0	0	15	0	0	0	0	5	0
Adamtsl2	0	0	0	0	0	0	0	0	0	0	0	0	0	0	0	0	0	0
Adamtsl3	0	0	0	0	0	0	0	0	0	0	0	0	0	0	0	0	0	0
Adamtsl4	0	0	0	0	0	0	0	0	0	0	0	0	0	0	0	0	0	0
Adamtsl5	0	0	0	0	0	0	0	0	0	0	0	0	0	0	0	0	0	0
Adap1	0	0	0	0	0	0	0	0	0	0	0	0	0	0	0	0	0	0
Adap2	0	0	0	0	0	0	0	0	0	0	0	0	0	0	0	0	0	0
Adar	0	0	0	0	0	0	0	0	0	0	0	0	0	0	0	0	0	0
Adarb1	0	0	0	0	0	0	0	0	0	0	0	0	0	0	0	0	0	0
Adarb2	0	0	0	0	0	0	0	0	0	0	4	34	0	0	0	0	26	0
Adat1	0	0	0	0	0	0	0	0	0	0	0	0	0	0	0	0	0	0
Adat2	0	0	0	0	0	0	0	0	0	0	0	0	0	0	0	0	0	0
Adat3	0	0	0	0	0	0	0	0	0	0	0	0	0	0	0	0	0	0
Adck1	0	0	0	0	0	0	0	0	0	0	0	0	0	0	0	0	0	0
Adck2	0	0	0	0	0	0	0	0	0	0	0	0	0	0	0	0	0	0
Adck5	0	0	0	0	0	0	0	0	0	0	0	0	0	0	0	0	0	0
Adcy1	0	0	0	0	0	0	0	0	55	0	15	0	0	0	0	0	0	0
Adcy10	0	0	0	0	0	0	0	0	0	0	0	0	0	0	0	0	0	0
Adcy2	0	0	0	26	0	0	0	0	0	0	3	0	0	0	0	0	0	0
Adcy3	0	0	0	0	0	0	0	0	0	0	0	0	0	0	0	0	0	0
Adcy4	0	0	0	0	0	0	0	0	0	0	0	0	0	0	0	0	0	0
Adcy5	0	0	0	0	0	0	0	0	0	0	0	0	0	0	0	0	0	0
Adcy6	0	0	0	0	0	0	0	0	0	0	0	0	0	0	0	0	0	0
Adcy7	0	0	0	0	0	0	0	0	0	0	0	0	0	0	0	0	0	0
Adcy8	0	0	0	3	0	0	0	0	46	0	0	0	0	0	0	0	0	0
Adcy9	0	0	0	0	0	0	0	0	0	0	0	0	0	0	0	0	0	0
Adcyap1	0	0	0	0	0	0	0	0	0	0	0	17	0	0	0	0	0	0
Adcyap1r1	0	0	0	0	0	0	0	0	0	0	0	0	0	0	0	0	0	0
Add1	0	0	0	0	0	0	0	0	0	0	0	0	0	0	0	0	0	0
Add2	0	0	0	0	0	0	0	0	0	0	0	0	0	0	0	0	0	0
Add3	0	0	0	0	0	0	0	0	0	0	0	0	0	0	0	0	0	0
Adgb	0	0	0	0	0	0	0	0	0	0	0	0	0	0	0	0	0	0
Adgra1	0	0	0	0	0	0	0	0	0	4	0	0	0	0	0	0	0	0
Adgra2	0	0	0	0	0	0	0	0	0	0	0	0	0	0	0	0	0	0
Adgra3	0	0	0	0	0	0	0	0	0	0	0	0	0	0	0	0	0	0
Adgrb1	0	0	0	0	0	0	0	0	0	0	0	0	0	0	0	0	0	0
Adgrb2	0	0	0	0	0	0	0	0	0	0	0	0	0	0	0	0	0	0
Adgrb3	0	0	0	0	0	0	0	0	0	0	0	0	0	0	0	0	0	0
Adgrd1	0	0	0	0	0	0	0	0	0	0	0	0	0	0	0	0	0	0
Adgre1	0	0	0	0	0	0	0	0	0	0	0	0	0	0	0	0	0	0
Adgre4	0	0	0	0	0	0	0	0	0	0	0	0	0	0	0	0	0	0
Adgre5	0	0	0	0	0	0	0	0	0	0	0	0	0	0	0	0	0	0
Adgrf1	0	0	0	0	0	0	0	0	0	0	0	0	0	0	0	0	0	0
Adgrf2	0	0	0	0	0	0	0	0	0	0	0	0	0	0	0	0	0	0
Adgrf3	0	0	0	0	0	0	0	0	0	0	0	0	0	0	0	0	0	0
Adgrf4	0	0	0	0	0	0	0	0	0	0	0	0	0	0	0	0	0	0
Adgrf5	0	0	0	0	0	0	0	0	0	0	0	0	0	0	0	0	0	0
Adgrg1	0	0	0	0	0	0	0	0	0	0	0	0	0	0	0	0	0	0
Adgrg2	0	0	0	0	0	0	0	0	0	0	0	0	0	0	0	0	0	0
Adgrg3	0	0	0	0	0	0	0	0	0	0	0	0	0	0	0	0	0	0
Adgrg4	0	0	0	0	0	0	0	0	0	0	0	0	0	0	0	0	0	0
Adgrg5	0	0	0	0	0	0	0	0	0	0	0	0	0	0	0	0	0	0
Adgrg6	0	0	0	0	0	0	0	0	0	0	0	0	0	0	0	0	0	0
Adgrg7	0	0	0	0	0	0	0	0	0	0	0	0	0	0	0	0	0	0
Adgrl1	0	0	0	0	0	0	0	0	0	0	0	0	0	0	0	0	0	0
Adgrl2	0	0	67	0	0	0	0	0	0	0	0	0	0	0	0	0	0	22
Adgrl3	0	0	0	0	0	0	0	0	0	0	0	0	0	0	0	0	0	0
Adgrl4	0	0	0	0	0	0	0	0	0	0	0	0	0	0	0	0	0	0
Adgrv1	0	0	0	0	0	0	0	0	0	22	0	49	0	0	0	0	0	0
Adh1	0	0	0	0	0	0	0	0	0	0	0	0	0	0	0	0	0	0
Adh4	0	0	0	0	0	0	0	0	0	0	0	0	0	0	0	0	0	0
Adh5	0	0	0	0	0	0	0	0	0	0	0	0	0	0	0	0	0	0
Adh6a	0	0	0	0	0	0	0	0	0	0	0	0	0	0	0	0	0	0
Adh6b	0	0	0	0	0	0	0	0	0	0	0	0	0	0	0	0	0	0
Adh7	0	0	0	0	0	0	0	0	0	0	0	0	0	0	0	0	0	0
Adhfe1	0	0	0	0	0	0	0	0	0	0	0	0	0	0	0	0	0	0
Adi1	0	0	0	0	0	0	0	0	0	0	0	0	0	0	0	0	0	0
Adig	0	0	0	0	0	0	0	0	0	0	0	0	0	0	0	0	0	0
Adipoq	0	0	0	0	0	0	0	0	0	0	0	0	0	0	0	0	0	0
Adipor1	0	0	0	0	0	0	0	0	0	0	0	0	0	0	0	0	0	0
Adipor2	0	0	0	0	0	0	0	0	0	0	0	0	0	0	0	0	0	0
Adk	0	0	0	0	0	0	0	0	0	0	0	0	0	0	0	0	0	0
Adm	0	0	0	0	0	0	0	0	0	0	0	0	0	0	0	0	0	0
Adm2	0	0	0	0	0	0	0	0	0	0	0	0	0	0	0	0	0	0
Adnp	0	0	0	0	0	0	0	0	0	0	0	0	0	0	0	0	0	0
Adnp2	0	0	0	0	0	0	0	0	0	0	0	0	0	0	0	0	0	0
Ado	0	0	0	0	0	0	0	0	0	0	0	0	0	0	0	0	0	0
Adora1	0	0	0	0	0	0	0	0	0	0	0	0	0	0	0	0	0	0
Adora2a	0	0	0	0	0	0	0	59	0	0	0	0	0	0	0	0	0	0
Adora2b	0	0	0	0	0	0	0	0	0	0	0	0	0	0	0	0	0	0
Adora3	0	0	0	0	0	0	0	0	0	0	0	0	0	0	0	0	0	0
Adpgk	0	0	0	0	0	0	0	0	0	0	0	0	0	0	0	0	0	0
Adprh	0	0	0	0	0	0	0	0	0	0	0	0	0	0	0	0	0	0
Adprhl1	0	0	0	0	0	0	0	0	0	0	0	0	0	0	0	0	0	0
Adprhl2	0	0	0	0	0	0	0	0	0	0	0	0	0	0	0	0	0	0
Adprm	0	0	0	0	0	0	0	0	0	0	0	0	0	0	0	0	0	0
Adra1a	0	0	0	0	0	0	0	0	0	0	11	0	0	0	0	0	0	0
Adra1b	0	0	0	0	0	0	0	0	0	0	0	0	0	0	0	0	0	0
Adra1d	0	0	0	0	0	0	0	0	0	0	0	0	0	0	0	0	0	0
Adra2a	0	0	19	0	0	0	0	0	0	0	0	0	0	0	0	0	0	0
Adra2b	0	0	0	0	0	0	0	0	0	0	0	0	0	0	0	0	0	0
Adra2c	0	0	0	0	0	0	0	0	0	0	0	0	0	0	0	0	0	0
Adrb1	0	0	0	0	0	0	0	0	0	0	0	0	0	0	0	0	0	0
Adrb2	0	0	0	0	0	0	0	0	0	0	0	0	0	0	0	0	0	0
Adrb3	0	0	0	0	0	0	0	0	0	0	0	0	0	0	0	0	0	0
Adsl	0	0	0	0	0	0	0	0	0	0	0	0	0	0	0	0	0	0
Adss	0	0	0	0	0	0	0	0	0	0	0	0	0	0	0	0	0	0
Adssl1	0	0	0	0	0	0	0	0	0	0	0	0	0	0	0	0	0	0
Adtrp	0	0	0	0	0	0	0	0	0	0	0	0	0	0	0	0	0	0
Aebp1	0	0	0	0	0	0	0	0	0	0	0	0	0	0	0	0	0	0
Aebp2	0	0	0	0	0	0	0	0	0	0	0	0	0	0	0	0	0	0
Aen	0	0	0	0	0	0	0	0	0	0	0	0	0	0	0	0	0	0
Afap1	0	0	0	0	0	0	0	0	0	0	0	0	0	0	0	0	0	0
Afap1l1	0	0	0	0	0	0	0	0	0	0	0	0	0	0	0	0	0	0
Afap1l2	0	0	0	0	0	0	0	0	0	0	0	0	0	0	0	0	0	0
Afdn	0	0	0	0	0	0	0	0	0	0	0	0	0	0	0	0	0	0
Aff1	0	0	0	0	0	0	0	0	0	0	0	0	0	0	0	0	0	0
Aff2	0	0	0	7	0	0	0	0	0	0	0	0	0	0	0	0	0	0
Aff3	0	0	2	0	0	0	0	0	0	0	0	0	0	0	0	0	0	0
Aff4	0	0	0	0	0	0	0	0	0	0	0	0	0	0	0	0	0	0
Afg1l	0	0	0	0	0	0	0	0	0	0	0	0	0	0	0	0	0	0
Afg3l1	0	0	0	0	0	0	0	0	0	0	0	0	0	0	0	0	0	0
Afg3l2	0	0	0	0	0	0	0	0	0	0	0	0	0	0	0	0	0	0
Afm	0	0	0	0	0	0	0	0	0	0	0	0	0	0	0	0	0	0
Afmid	0	0	0	0	0	0	0	0	0	0	0	0	0	0	0	0	0	0
Afp	0	0	0	0	0	0	0	0	0	0	0	0	0	0	0	0	0	0
Aftph	0	0	0	0	0	0	0	0	0	0	0	0	0	0	0	0	0	0
Aga	0	0	0	0	0	0	0	0	0	0	0	0	0	0	0	0	0	0
Agap1	0	0	0	0	0	0	0	0	0	0	0	0	0	0	0	0	0	0
Agap2	0	0	0	0	0	0	0	0	0	0	0	0	0	0	0	0	0	0
Agap3	0	0	0	0	0	0	0	0	0	0	0	0	0	0	0	0	0	0
Agbl1	0	0	0	0	0	0	0	0	0	0	0	0	0	0	0	0	0	0
Agbl2	0	0	0	0	0	0	0	0	0	0	0	0	0	0	0	0	0	0
Agbl3	0	0	0	0	0	0	0	0	0	0	0	0	0	0	0	0	0	0
Agbl4	0	6	0	0	0	0	0	0	0	0	0	0	0	0	0	0	0	0
Agbl5	0	0	0	0	0	0	0	0	0	0	0	0	0	0	0	0	0	0
Ager	0	0	0	0	0	0	0	0	0	0	0	0	0	0	0	0	0	0
Agfg1	0	0	0	0	0	0	0	0	0	0	0	0	0	0	0	0	0	0
Agfg2	0	0	0	0	0	0	0	0	0	0	0	0	0	0	0	0	0	0
Aggf1	0	0	0	0	0	0	0	0	0	0	0	0	0	0	0	0	0	0
Agk	0	0	0	0	0	0	0	0	0	0	0	0	0	0	0	0	0	0
Agl	0	0	0	0	0	0	0	0	0	0	0	0	0	0	0	0	0	0
Agmat	0	0	0	0	0	0	0	0	0	0	0	0	0	0	0	0	0	0
Agmo	0	0	0	0	0	0	0	0	0	0	0	0	0	0	0	0	0	0
Ago1	0	0	0	0	0	0	0	0	0	0	0	0	0	0	0	0	0	0
Ago2	0	0	0	0	0	0	0	0	0	0	0	0	0	0	0	0	0	0
Ago3	0	0	0	0	0	0	0	0	0	0	0	0	0	0	0	0	0	0
Ago4	0	0	0	0	0	0	0	0	0	0	0	0	0	0	0	0	0	0
Agpat1	0	0	0	0	0	0	0	0	0	0	0	0	0	0	0	0	0	0
Agpat2	0	0	0	0	0	0	0	0	0	0	0	0	0	0	0	0	0	0
Agpat3	0	0	0	0	0	0	0	0	0	0	0	0	0	0	0	0	0	0
Agpat4	0	0	0	0	0	0	0	0	0	0	0	0	0	0	0	0	0	0
Agpat5	0	0	0	0	0	0	0	0	0	0	0	0	0	0	0	0	0	0
Agps	0	0	0	0	0	0	0	0	0	0	0	0	0	0	0	0	0	0
Agr2	0	0	0	0	0	0	0	0	0	0	0	0	0	0	0	0	0	0
Agr3	0	0	0	0	0	0	0	0	0	0	0	0	0	0	0	0	0	0
Agrn	0	0	0	0	0	0	0	0	0	0	0	0	0	0	0	0	0	0
Agrp	0	0	0	0	0	0	0	0	0	0	0	0	0	0	0	0	0	0
Agt	0	0	0	0	0	0	0	0	0	0	0	0	0	0	0	0	0	0
Agtpbp1	0	0	0	0	0	0	0	0	0	0	0	0	0	0	0	0	0	0
Agtr1a	0	0	0	0	0	0	0	0	0	0	0	0	0	0	0	0	0	0
Agtr1b	0	0	0	0	0	0	0	0	0	0	0	0	0	0	0	0	0	0
Agtr2	0	0	0	0	0	0	0	0	0	0	0	0	0	0	0	0	0	0
Agtrap	0	0	0	0	0	0	0	0	0	0	0	0	0	0	0	0	0	0
Agxt	0	0	0	0	0	0	0	0	0	0	0	0	0	0	0	0	0	0
Agxt2	0	0	0	0	0	0	0	0	0	0	0	0	0	0	0	0	0	0
Ahctf1	0	0	0	0	0	0	0	0	0	0	0	0	0	0	0	0	0	0
Ahcy	0	0	0	0	0	0	0	0	0	0	0	0	0	0	0	0	0	0
Ahcyl1	0	0	0	0	0	0	0	0	0	0	0	0	0	0	0	0	0	0
Ahcyl2	0	0	0	0	0	0	0	0	0	0	0	0	0	0	0	0	0	0
Ahdc1	0	0	0	0	0	0	0	0	0	0	0	0	0	0	0	0	0	0
Ahi1	0	9	1	0	0	0	0	0	0	0	0	0	0	0	0	24	0	0
Ahnak	0	0	0	0	0	0	0	0	0	0	0	0	0	0	0	0	0	0
Ahr	0	0	0	0	0	0	0	0	0	0	0	0	0	0	0	0	0	0
Ahrr	0	0	0	0	0	0	0	0	0	0	0	0	0	0	0	0	0	0
Ahsa1	0	0	0	0	0	0	0	0	0	0	0	0	0	0	0	0	0	0
Ahsa2	0	0	0	0	0	0	0	0	0	0	0	0	0	0	0	0	0	0
Ahsg	0	0	0	0	0	0	0	0	0	0	0	0	0	0	0	0	0	0
Aicda	0	0	0	0	0	0	0	0	0	0	0	0	0	0	0	0	0	0
Aida	0	0	0	0	0	0	0	0	0	0	0	0	0	0	0	0	0	0
Aif1	0	0	0	0	0	0	0	0	0	0	0	0	0	0	0	0	0	0
Aif1l	0	0	0	0	0	0	0	0	0	0	0	0	0	0	0	0	0	0
Aifm1	0	0	0	0	0	0	0	0	0	0	0	0	0	0	0	0	0	0
Aifm2	0	0	0	0	0	0	0	0	0	0	0	0	0	0	0	0	0	0
Aifm3	0	0	0	0	0	0	0	0	0	0	0	0	0	0	0	0	0	0
Aig1	0	0	0	0	0	0	0	0	0	0	0	0	0	0	0	0	0	0
Aim2	0	0	0	0	0	0	0	0	0	0	0	0	0	0	0	0	0	0
Aimp1	0	0	0	0	0	0	0	0	0	0	0	0	0	0	0	0	0	0
Aimp2	0	0	0	0	0	0	0	0	0	0	0	0	0	0	0	0	0	0
Aip	0	0	0	0	0	0	0	0	0	0	0	0	0	0	0	0	0	0
Aipl1	0	0	0	0	0	0	0	0	0	0	0	0	0	0	0	0	0	0
Aire	0	0	0	0	0	0	0	0	0	0	0	0	0	0	0	0	0	0
Airn	0	0	0	0	0	0	0	0	0	0	0	0	0	0	0	0	0	0
Ajap1	0	0	0	0	0	0	0	0	0	0	0	0	0	0	0	0	0	0
Ajm1	0	0	0	0	0	0	0	0	0	0	0	0	0	0	0	0	0	0
Ajuba	0	0	0	0	0	0	0	0	0	0	0	0	0	0	0	0	0	0
Ak1	0	0	0	0	0	0	0	0	0	0	0	0	0	0	0	0	0	0
Ak2	0	0	0	0	0	0	0	0	0	0	0	0	0	0	0	0	0	0
Ak3	0	0	0	0	0	0	0	0	0	0	0	0	0	0	0	0	0	0
Ak4	0	0	0	0	0	0	0	0	0	0	0	0	0	0	0	70	0	0
Ak5	0	0	0	0	0	0	0	0	0	0	0	0	0	0	0	25	0	0
Ak6	0	0	0	0	0	0	0	0	0	0	0	0	0	0	0	0	0	0
Ak7	0	0	0	0	0	0	0	0	0	0	0	0	0	0	0	0	0	0
Ak8	0	0	0	0	0	0	0	0	0	0	0	0	0	0	0	0	0	0
Ak9	0	0	0	0	0	0	0	0	0	0	0	0	0	0	0	0	0	0
Akain1	0	0	0	0	0	0	0	0	0	0	0	0	0	0	0	0	0	0
Akap1	0	0	0	0	0	0	0	0	0	0	0	0	0	0	0	0	0	0
Akap10	0	0	0	0	0	0	0	0	0	0	0	0	0	0	0	0	0	0
Akap11	0	0	0	0	0	0	0	0	0	0	0	0	0	0	0	0	0	0
Akap12	0	0	29	0	0	0	0	0	0	51	0	0	0	0	0	0	0	0
Akap13	0	0	0	0	0	37	0	0	0	0	0	0	0	0	0	0	0	0
Akap14	0	0	0	0	0	0	0	0	0	0	0	0	0	0	0	0	0	0
Akap17b	0	0	0	0	0	0	0	0	0	0	0	0	0	0	0	0	0	0
Akap3	0	0	0	0	0	0	0	0	0	0	0	0	0	0	0	0	0	0
Akap4	0	0	0	0	0	0	0	0	0	0	0	0	0	0	0	0	0	0
Akap5	0	0	0	0	0	0	0	0	0	0	0	0	0	0	0	0	0	0
Akap6	0	0	0	0	0	0	0	0	0	0	0	0	0	0	0	0	0	0
Akap7	0	0	0	0	0	0	0	0	0	0	0	0	0	0	0	0	0	0
Akap8	0	0	0	0	0	0	0	0	0	0	0	0	0	0	0	0	0	0
Akap8l	0	0	0	0	0	0	0	0	0	0	0	0	0	0	0	0	0	0
Akap9	0	0	0	0	0	0	0	0	0	0	0	0	0	0	0	0	0	0
Akip1	0	0	0	0	0	0	0	0	0	0	0	0	0	0	0	0	0	0
Akirin1	0	0	0	0	0	0	0	0	0	0	0	0	0	0	0	0	0	0
Akirin2	0	0	0	0	0	0	0	0	0	0	0	0	0	0	0	0	0	0
Akna	0	0	0	0	0	0	0	0	0	0	0	0	0	0	0	0	0	0
Aknad1	0	0	0	0	0	0	0	0	0	0	0	0	0	0	0	0	0	0
Akp3	0	0	0	0	0	0	0	0	0	0	0	0	0	0	0	0	0	0
Akr1a1	0	0	0	0	0	0	0	0	0	0	0	0	0	0	0	0	0	0
Akr1b10	0	0	0	0	0	0	0	0	0	0	0	0	0	0	0	0	0	0
Akr1b3	0	0	0	0	0	0	0	0	0	0	0	0	0	0	0	0	0	0
Akr1b7	0	0	0	0	0	0	0	0	0	0	0	0	0	0	0	0	0	0
Akr1b8	0	0	0	0	0	0	0	0	0	0	0	0	0	0	0	0	0	0
Akr1c12	0	0	0	0	0	0	0	0	0	0	0	0	0	0	0	0	0	0
Akr1c13	0	0	0	0	0	0	0	0	0	0	0	0	0	0	0	0	0	0
Akr1c14	0	0	0	0	0	0	0	0	0	0	0	0	0	0	0	0	0	0
Akr1c18	0	0	0	0	0	0	0	0	0	0	0	0	0	0	0	0	0	0
Akr1c19	0	0	0	0	0	0	0	0	0	0	0	0	0	0	0	0	0	0
Akr1c20	0	0	0	0	0	0	0	0	0	0	0	0	0	0	0	0	0	0
Akr1c21	0	0	0	0	0	0	0	0	0	0	0	0	0	0	0	0	0	0
Akr1c6	0	0	0	0	0	0	0	0	0	0	0	0	0	0	0	0	0	0
Akr1cl	0	0	0	0	0	0	0	0	0	0	0	0	0	0	0	0	0	0
Akr1d1	0	0	0	0	0	0	0	0	0	0	0	0	0	0	0	0	0	0
Akr1e1	0	0	0	0	0	0	0	0	0	0	0	0	0	0	0	0	0	0
Akr7a5	0	0	0	0	0	0	0	0	0	0	0	0	0	0	0	0	0	0
Akt1	0	0	0	0	0	0	0	0	0	0	0	0	0	0	0	0	0	0
Akt1s1	0	0	0	0	0	0	0	0	0	0	0	0	0	0	0	0	0	0
Akt2	0	0	0	0	0	0	0	0	0	0	0	0	0	0	0	0	0	0
[truncated: 19,833 more rows]
